# Supplementary material for: A systematic screen for co-option of transposable elements across the fungal kingdom
Source: Mob DNA. 2024 Jan 20;15:2. doi: 10.1186/s13100-024-00312-1 (PMC10799480; doi:10.1186/s13100-024-00312-1)
Supplement: Supplementary file 1 — Additional file 1. [file 13100_2024_312_MOESM1_ESM.xlsx]

## Sheet: Table S1
Supplementary Table S1: Metadata associated with each genome included in the analyses
shortID	Organism	SpeciesTaxid_NCBI	SpeciesName	AssemblyName	AssemblyAccession	Taxid	FtpPath_GenBank	phylum	class	order	family	genus	yeast_yes/no	seqCounts_scaffold	totalBases	GC	avgLen_scaffold	medianLen_scaffold	maxLen_scaffold	minLen_scaffold	N50	L50	BUSCO_complete	BUSCO_single_copy	BUSCO_duplicated	BUSCO_fragmented	BUSCO_missing	BUSCO_total	BUSCO_dataset	Total_proteins_predicted	Catastrophy_N2
Aaoarxi	Aaosphaeria_arxii_CBS_175_79_(ascomycetes)	1450171	Aaosphaeria_arxii	Aaoar1	GCF_010015735_1	1450172	ftp_ncbi_nlm_nih_gov_genomes_all_GCA_010_015_735_GCA_010015735_1_Aaoar1	Ascomycota	Dothideomycetes	Pleosporales		Aaosphaeria	0	55	38901049	49.876	707292	7799	5683700	1000	4421818	4	88.8	88.4	0.4	1.1	10.1	6641	pleosporales	14201	mesotroph
Absglauc	Absidia_glauca_(fungi)	4829	Absidia_glauca	AG_v1	GCA_900079185_1	4829	ftp_ncbi_nlm_nih_gov_genomes_all_GCA_900_079_185_GCA_900079185_1_AG_v1	Mucoromycota	Mucoromycetes	Mucorales	Cunninghamellaceae	Absidia	0	5338	48746359	44.459	9131.95	290	1761326	217	318481	41	96.8	91.7	5.1	1.3	1.9	2449	mucorales	14891	monomertroph
Absrepen	Absidia_repens_(fungi)	90262	Absidia_repens	Absrep1	GCA_002105175_1	90262	ftp_ncbi_nlm_nih_gov_genomes_all_GCA_002_105_175_GCA_002105175_1_Absrep1	Mucoromycota	Mucoromycetes	Mucorales	Cunninghamellaceae	Absidia	0	94	47422896	38.151	504499	240876	3895514	1315	1295254	11	98	89.8	8.2	0.1	1.9	2449	mucorales	14915	monomertroph
Acaingol	Acaromyces_ingoldii_(basidiomycetes)	215250	Acaromyces_ingoldii	Acain1	GCF_003144295_1	215250	ftp_ncbi_nlm_nih_gov_genomes_all_GCA_003_144_295_GCA_003144295_1_Acain1	Basidiomycota	Exobasidiomycetes	Exobasidiales	Cryptobasidiaceae	Acaromyces	0	28	19330111	57.443	690361	41951.5	4518647	1328	3164722	3	95.7	95.6	0.1	0.5	3.8	1764	basidiomycota	8026	saprotroph
Achhypo	Achlya_hypogyna_(oomycetes)	1202772	Achlya_hypogyna	ACH_lane_v1	GCA_002081595_1	1202772	ftp_ncbi_nlm_nih_gov_genomes_all_GCA_002_081_595_GCA_002081595_1_ACH_lane_v1	Oomycota	Oomycetes	Pythiales	Pythiaceae	Pythium	0	3062	43398470	56.836	14173.2	3220	405851	244	52035	233	92	92	0	6	2	100	stramenopiles	14406	monomertroph
Aciacule	Aciculoconidium_aculeatum		Aciculoconidium_aculeatum	NRRL_YB-4298	PPJB00000000		https_figshare_com_articles_Tempo_and_mode_of_genome_evolution_in_the_budding_yeast_subphylum_5854692	Ascomycota	Saccharomycetes	Saccharomycetales	Debaryomycetaceae	Aciculoconidium	1	1065	18270442	37.869	17155.3	557	997750	122	218239	23	95	94.9	0.1	0.9	4.1	2137	saccharomycetes	7084	monomertroph
Acirichm	Acidomyces_richmondensis_BFW_(ascomycetes)	245562	Acidomyces_sp__richmondensis	Acidomyces_richmondensis_BFW_v1_0	GCA_001592465_1	766039	ftp_ncbi_nlm_nih_gov_genomes_all_GCA_001_592_465_GCA_001592465_1_Acidomyces_richmondensis_BFW_v1_0	Ascomycota	Dothideomycetes	Mycosphaerellales	Teratosphaeriaceae	Acidomyces	0	3164	29881346	49.344	9444.17	1997.5	215673	350	41652	191	91.3	91	0.3	1.2	7.5	3578	capnodiales	11177	saprotroph
Acrchrys	Acremonium_chrysogenum_ATCC_11550_(ascomycetes)	5044	Acremonium_chrysogenum	ASM76926v1	GCA_000769265_1	857340	ftp_ncbi_nlm_nih_gov_genomes_all_GCA_000_769_265_GCA_000769265_1_ASM76926v1	Ascomycota	Sordariomycetes	Hypocreales		Acremonium	0	541	28590524	55.192	52847.5	10951	878651	303	166906	49	97.9	97.7	0.2	0.3	1.8	4494	hypocreales	8901	saprotroph
Agabispo	Agaricus_bisporus_var__burnettii_JB137-S8_(basidiomycetes)	5341	Agaricus_bisporus	Agabi_varbur_1	GCF_000300555_1	597362	ftp_ncbi_nlm_nih_gov_genomes_all_GCA_000_300_555_GCA_000300555_1_Agabi_varbur_1	Basidiomycota	Agaricomycetes	Agaricales	Agaricaceae	Agaricus	0	2016	32614392	46.59	16177.8	1190.5	2973556	499	1225131	8	96.9	96.3	0.6	0.6	2.5	3870	agaricales	11278	saprotroph
Agraeger	Agrocybe_aegerita_(basidiomycetes)	5400	Agrocybe_aegerita	AAE3_genes	GCA_902728275_1	5400	ftp_ncbi_nlm_nih_gov_genomes_all_GCA_902_728_275_GCA_902728275_1_AAE3_genes	Basidiomycota	Agaricomycetes	Agaricales	Bolbitiaceae	Agrocybe	0	122	44790776	50.828	367138	232514	2759836	2417	768404	20	97.8	97	0.8	0.7	1.5	3870	agaricales	13341	polymertroph
Agrpedia	Agrocybe_pediades_(basidiomycetes)	84607	Agrocybe_pediades	LU_AGP_1_0	GCA_013053245_1	84607	ftp_ncbi_nlm_nih_gov_genomes_all_GCA_013_053_245_GCA_013053245_1_LU_AGP_1_0	Basidiomycota	Agaricomycetes	Agaricales	Bolbitiaceae	Agrocybe	0	70	45149591	48.039	644994	44952.5	3934073	1967	2723584	7	98.1	97.4	0.7	0.4	1.5	3870	agaricales	12919	mesotroph
Akalecan	Akanthomyces_lecanii_(ascomycetes)	2714763	Akanthomyces_lecanii	ASM165321v1	GCA_001653215_1	2714763	ftp_ncbi_nlm_nih_gov_genomes_all_GCA_001_653_215_GCA_001653215_1_ASM165321v1	Ascomycota	Sordariomycetes	Hypocreales	Cordycipitaceae	Akanthomyces	0	4750	32603708	52.223	6863.94	1149.5	134276	200	21726	442	81.4	81.2	0.2	7.1	11.5	4494	hypocreales	8126	monomertroph
Albcand	Albugo_candida_(oomycetes)	65357	Albugo_candida	ASM107853v1	GCA_001078535_1	65357	ftp_ncbi_nlm_nih_gov_genomes_all_GCA_001_078_535_GCA_001078535_1_ASM107853v1	Oomycota	Oomycetes	Saprolegniales	Saprolegniaceae	Aphanomyces	0	5216	34452595	43.188	6605.18	315	398508	100	51405	171	98	98	0	1	1	100	stramenopiles	13310	monomertroph
Allhylec	Alloascoidea_hylecoeti		Alloascoidea_hylecoeti	JCM_7604	GCA_001600815_1		https_figshare_com_articles_Tempo_and_mode_of_genome_evolution_in_the_budding_yeast_subphylum_5854693	Ascomycota	Saccharomycetes	Saccharomycetales	Alloascoideaceae	Alloascoidea	1	136	24815695	31.566	182468	3664.5	2214157	983	949999	9	89.5	83.1	6.4	1.7	8.8	2137	saccharomycetes	9631	monomertroph
Allmacro	Allomyces_macrogynus_ATCC_38327_(blastocladiomycetes)	28583	Allomyces_macrogynus	A_macrogynus_V3	GCA_000151295_1	578462	ftp_ncbi_nlm_nih_gov_genomes_all_GCA_000_151_295_GCA_000151295_1_A_macrogynus_V3	Blastocladiomycota	Blastocladiomycetes	Blastocladiales	Blastocladiaceae	Allomyces	0	101	57060573	61.589	564956	342643	3145054	2522	1114524	17	84.5	30.5	54	2.2	13.3	758	fungi	19447	monomertroph
AltMG1	Alternaria_sp__MG1_(ascomycetes)	1678846	Alternaria_sp__MG1	ASM357452v1	GCA_003574525_1	1678846	ftp_ncbi_nlm_nih_gov_genomes_all_GCA_003_574_525_GCA_003574525_1_ASM357452v1	Ascomycota	Dothideomycetes	Pleosporales	Pleosporaceae	Alternaria	0	130	34695644	50.958	266890	8836	3623138	1001	1661510	7	98.4	98.4	0	0.6	1	6641	pleosporales	13440	mesotroph
Altalter	Alternaria_alternata_(ascomycetes)	5599	Alternaria_alternata	Altal1	GCF_001642055_1	5599	ftp_ncbi_nlm_nih_gov_genomes_all_GCA_001_642_055_GCA_001642055_1_Altal1	Ascomycota	Dothideomycetes	Pleosporales	Pleosporaceae	Alternaria	0	79	32990834	51.404	417605	172133	2531235	1034	1097884	12	99.5	99.4	0.1	0.1	0.4	6641	pleosporales	13466	mesotroph
Altarbor	Alternaria_arborescens_(ascomycetes)	156630	Alternaria_arborescens	ASM415483v1	GCF_004154835_1	156630	ftp_ncbi_nlm_nih_gov_genomes_all_GCA_004_154_835_GCA_004154835_1_ASM415483v1	Ascomycota	Dothideomycetes	Pleosporales	Pleosporaceae	Alternaria	0	325	33943449	51.064	104441	3920	2068466	503	862606	14	99.4	99.3	0.1	0.1	0.5	6641	pleosporales	12924	mesotroph
Altgaise	Alternaria_gaisen_(ascomycetes)	167740	Alternaria_gaisen	ASM415602v2	GCA_004156025_2	167740	ftp_ncbi_nlm_nih_gov_genomes_all_GCA_004_156_025_GCA_004156025_2_ASM415602v2	Ascomycota	Dothideomycetes	Pleosporales	Pleosporaceae	Alternaria	0	27	34346950	51.139	1.27211e+06	629968	6257968	19592	2110033	6	99.4	99.3	0.1	0.1	0.5	6641	pleosporales	13201	mesotroph
Alttenui	Alternaria_tenuissima_(ascomycetes)	119927	Alternaria_tenuissima	ASM416856v1	GCA_004168565_1	119927	ftp_ncbi_nlm_nih_gov_genomes_all_GCA_004_168_565_GCA_004168565_1_ASM416856v1	Ascomycota	Dothideomycetes	Pleosporales	Pleosporaceae	Alternaria	0	912	36064554	50.924	39544.5	2051	1430830	500	318611	25	99.3	99.2	0.1	0.2	0.5	6641	pleosporales	13806	mesotroph
Amamusca	Amanita_muscaria_Koide_BX008_(fly_agaric)	41956	Amanita_muscaria	Amanita_muscaria_Koide_BX008_v1_0	GCA_000827485_1	946122	ftp_ncbi_nlm_nih_gov_genomes_all_GCA_000_827_485_GCA_000827485_1_Amanita_muscaria_Koide_BX008_v1_0	Basidiomycota	Agaricomycetes	Agaricales	Amanitaceae	Amanita	0	1101	40699759	47.545	36966.2	5757	1491530	1011	168151	54	95.2	93.7	1.5	0.8	4	3870	agaricales	18093	saprotroph
Amarubes	Amanita_rubescens_(blusher)	71933	Amanita_rubescens	Amarub1	GCA_015039365_1	71933	ftp_ncbi_nlm_nih_gov_genomes_all_GCA_015_039_365_GCA_015039365_1_Amarub1	Basidiomycota	Agaricomycetes	Agaricales	Amanitaceae	Amanita	0	817	76593165	47.297	93749.3	47000	1667397	1992	158644	102	92.1	54.6	37.5	1.8	6.1	3870	agaricales	16076	saprotroph
Amathier	Amanita_thiersii_Skay4041_(basidiomycetes)	235537	Amanita_thiersii	Amanita_thiersii_v1_0	GCA_002554575_1	703135	ftp_ncbi_nlm_nih_gov_genomes_all_GCA_002_554_575_GCA_002554575_1_Amanita_thiersii_v1_0	Basidiomycota	Agaricomycetes	Agaricales	Amanitaceae	Amanita	0	1446	33689220	45.337	23298.2	7675	1038040	1003	77057	95	96.4	96	0.4	0.7	2.9	3870	agaricales	10346	saprotroph
Ambambro	Ambrosiozyma_ambrosiae		Ambrosiozyma_ambrosiae	NRRL_Y-7524	PPHU00000000		https_figshare_com_articles_Tempo_and_mode_of_genome_evolution_in_the_budding_yeast_subphylum_5854694	Ascomycota	Saccharomycetes	Saccharomycetales		Ambrosiozyma	1	183	14868748	32.475	81250	1936	1038917	202	366569	12	93.8	93.7	0.1	0.5	5.7	2137	saccharomycetes	6191	monomertroph
Ambkashi	Ambrosiozyma_kashinagacola		Ambrosiozyma_kashinagacola	JCM_15019	GCA_001599075_1		https_figshare_com_articles_Tempo_and_mode_of_genome_evolution_in_the_budding_yeast_subphylum_5854695	Ascomycota	Saccharomycetes	Saccharomycetales		Ambrosiozyma	1	23	12320962	36.278	535694	324105	1922986	1046	1369417	4	93.7	93.4	0.3	1.3	5	2137	saccharomycetes	5611	monomertroph
Ambmalee	Ambrosiozyma_maleeae		Ambrosiozyma_maleeae	NRRL_Y-63635	PPLV00000000		https_figshare_com_articles_Tempo_and_mode_of_genome_evolution_in_the_budding_yeast_subphylum_5854696	Ascomycota	Saccharomycetes	Saccharomycetales		Ambrosiozyma	1	180	12751984	43.722	70844.4	338	1450014	116	668977	7	96.2	96.1	0.1	0.6	3.2	2137	saccharomycetes	5316	monomertroph
Ambmonos	Ambrosiozyma_monospora		Ambrosiozyma_monospora	JCM_7599	GCA_001599995_1		https_figshare_com_articles_Tempo_and_mode_of_genome_evolution_in_the_budding_yeast_subphylum_5854697	Ascomycota	Saccharomycetes	Saccharomycetales		Ambrosiozyma	1	118	24978438	37.771	211682	72001	1689531	1049	679229	15	93.8	92.5	1.3	1.2	5	2137	saccharomycetes	7752	monomertroph
Amborego	Ambrosiozyma_oregonensis		Ambrosiozyma_oregonensis	NRRL_Y-6106	PPKY00000000		https_figshare_com_articles_Tempo_and_mode_of_genome_evolution_in_the_budding_yeast_subphylum_5854698	Ascomycota	Saccharomycetes	Saccharomycetales		Ambrosiozyma	1	1058	15395101	31.043	14551.1	415	719706	122	291584	18	94.7	94.4	0.3	0.5	4.8	2137	saccharomycetes	6680	monomertroph
Ambphile	Ambrosiozyma_philentoma		Ambrosiozyma_philentoma	NRRL_Y-7523	PPKZ00000000		https_figshare_com_articles_Tempo_and_mode_of_genome_evolution_in_the_budding_yeast_subphylum_5854699	Ascomycota	Saccharomycetes	Saccharomycetales		Ambrosiozyma	1	474	17710905	35.047	37364.8	423.5	1123490	122	547646	12	94.5	93.8	0.7	0.8	4.7	2137	saccharomycetes	6975	monomertroph
Ambpseud	Ambrosiozyma_pseudovanderkliftii		Ambrosiozyma_pseudovanderkliftii	NRRL_Y-63632	PPLW00000000		https_figshare_com_articles_Tempo_and_mode_of_genome_evolution_in_the_budding_yeast_subphylum_5854700	Ascomycota	Saccharomycetes	Saccharomycetales		Ambrosiozyma	1	439	14456618	35.585	32930.8	407	561584	94	239702	20	94.6	94.3	0.3	0.7	4.7	2137	saccharomycetes	5927	monomertroph
Ambvande	Ambrosiozyma_vanderkliftii		Ambrosiozyma_vanderkliftii	NRRL_Y-63633	PPHW00000000		https_figshare_com_articles_Tempo_and_mode_of_genome_evolution_in_the_budding_yeast_subphylum_5854701	Ascomycota	Saccharomycetes	Saccharomycetales		Ambrosiozyma	1	4911	15665411	34.411	3189.86	228	451283	200	108524	43	93.7	93.4	0.3	1.3	5	2137	saccharomycetes	5988	monomertroph
Amnligni	Amniculicola_lignicola_CBS_123094_(ascomycetes)	455074	Amniculicola_lignicola	Amnli1	GCA_010015725_1	1392246	ftp_ncbi_nlm_nih_gov_genomes_all_GCA_010_015_725_GCA_010015725_1_Amnli1	Ascomycota	Dothideomycetes	Pleosporales	Amniculicolaceae	Amniculicola	0	510	49576578	47.754	97209	12346	1718517	1002	438754	36	86.8	86.6	0.2	1.3	11.9	6641	pleosporales	15585	polymertroph
Amoresin	Amorphotheca_resinae_ATCC_22711_(creosote_fungus)	5101	Amorphotheca_resinae	Amore1	GCF_003019875_1	857342	ftp_ncbi_nlm_nih_gov_genomes_all_GCA_003_019_875_GCA_003019875_1_Amore1	Ascomycota	Leotiomycetes		Myxotrichaceae	Amorphotheca	0	32	28632918	47.614	894779	14351.5	4111889	2016	1980626	6	98.8	98.7	0.1	0.1	1.1	1706	ascomycota	9642	monomertroph
AmpWSBS2	Amphiamblys_sp__WSBS2006_(microsporidians)	1866961	Amphiamblys_sp__WSBS2006	ASM187567v1	GCA_001875675_1	1866961	ftp_ncbi_nlm_nih_gov_genomes_all_GCA_001_875_675_GCA_001875675_1_ASM187567v1	Microsporidia			Amphiacanthidae	Amphiamblys	0	1727	5620147	50.308	3254.28	976	85208	202	12035	114	30.2	29.4	0.8	7.8	62	255	eukaryota	3642	monomertroph
Ampquisq	Ampelomyces_quisqualis_(ascomycetes)	50730	Ampelomyces_quisqualis	Ampqui1	GCA_010094095_1	50730	ftp_ncbi_nlm_nih_gov_genomes_all_GCA_010_094_095_GCA_010094095_1_Ampqui1	Ascomycota	Dothideomycetes	Pleosporales	Leptosphaeriaceae	Ampelomyces	0	73	36811257	46.452	504264	5369	6306646	1114	4300649	4	93.7	93.7	0	0.6	5.7	6641	pleosporales	11147	polymertroph
Anarobus	Anaeromyces_robustus_(chytrids)	1754192	Anaeromyces_robustus	Anaeromyces_sp__S4_v1_0	GCA_002104895_1	1754192	ftp_ncbi_nlm_nih_gov_genomes_all_GCA_002_104_895_GCA_002104895_1_Anaeromyces_sp__S4_v1_0	Chytridiomycota	Neocallimastigomycetes	Neocallimastigales	Neocallimastigaceae	Anaeromyces	0	1035	71685009	16.288	69260.9	38708	671251	287	141798	158	73.2	71.1	2.1	1.1	25.7	758	fungi	12833	polymertroph
Annalger	Anncaliia_algerae_PRA339_(microsporidians)	723287	Anncaliia_algerae	Annc_alge_insect_USDA_JJB_V2	GCA_000385875_2	1288291	ftp_ncbi_nlm_nih_gov_genomes_all_GCA_000_385_875_GCA_000385875_2_Annc_alge_insect_USDA_JJB_V2	Microsporidia			Tubulinosematidae	Anncaliia	0	431	12163397	23.564	28221.3	9555	746881	445	71704	36	71.5	71	0.5	1.5	27	600	microsporidia	3598	monomertroph
Antcitri	Antrodiella_citrinella_(basidiomycetes)	2447956	Antrodiella_citrinella	ASM480272v1	GCA_004802725_1	2447956	ftp_ncbi_nlm_nih_gov_genomes_all_GCA_004_802_725_GCA_004802725_1_ASM480272v1	Basidiomycota	Agaricomycetes	Polyporales	Steccherinaceae	Antrodiella	0	1228	33017182	51.378	26887	10039.5	546823	437	66860	137	94	93	1	1.2	4.8	4464	polyporales	9805	saprotroph
Antflocc	Anthracocystis_flocculosa_PF-1_(smut_fungi)	84751	Anthracocystis_flocculosa	Pflocc_1_0	GCF_000417875_1	1277687	ftp_ncbi_nlm_nih_gov_genomes_all_GCA_000_417_875_GCA_000417875_1_Pflocc_1_0	Basidiomycota	Ustilaginomycetes	Ustilaginales	Ustilaginaceae	Anthracocystis	0	39	23305380	65.263	597574	614811	1975278	2219	919919	10	98.6	98.6	0	0.1	1.3	1764	basidiomycota	6877	monomertroph
Aphasta	Aphanomyces_astaci_(oomycetes)	112090	Aphanomyces_astaci	AaE_v1	GCA_009835205_1	112090	ftp_ncbi_nlm_nih_gov_genomes_all_GCA_009_835_205_GCA_009835205_1_AaE_v1	Oomycota	Oomycetes	Peronosporales	Peronosporaceae	Peronospora	0	21425	45170078	48.662	2108.29	1210	63206	200	3673	3298	46	45	1	24	30	100	stramenopiles	16318	monomertroph
Apheute	Aphanomyces_euteiches_(oomycetes)	100861	Aphanomyces_euteiches	Ae201684_v1	GCA_009835175_1	100861	ftp_ncbi_nlm_nih_gov_genomes_all_GCA_009_835_175_GCA_009835175_1_Ae201684_v1	Oomycota	Oomycetes	Peronosporales	Peronosporaceae	Phytophthora	0	604	56904627	47.68	94213	30380	1315346	618	275164	66	90	90	0	4	6	100	stramenopiles	20265	saprotroph
Aphinva	Aphanomyces_invadans_(oomycetes)	157072	Aphanomyces_invadans	inv_NJM0002	GCA_003546525_1	157072	ftp_ncbi_nlm_nih_gov_genomes_all_GCA_003_546_525_GCA_003546525_1_inv_NJM0002	Oomycota	Oomycetes	Peronosporales	Peronosporaceae	Phytophthora	0	12298	52164269	53.744	4241.69	1337	237761	236	13944	804	98	98	0	0	2	100	stramenopiles	10899	monomertroph
Aphstel	Aphanomyces_stellatus_(oomycetes)	120398	Aphanomyces_stellatus	As_578_67_v1	GCA_009835185_1	120398	ftp_ncbi_nlm_nih_gov_genomes_all_GCA_009_835_185_GCA_009835185_1_As_578_67_v1	Oomycota	Oomycetes	Peronosporales	Peronosporaceae	Phytophthora	0	7581	62115503	52.554	8193.58	2047	257486	259	34018	501	94	93	1	3	3	100	stramenopiles	25494	monomertroph
Apiporos	Apiotrichum_porosum_(basidiomycetes)	105984	Apiotrichum_porosum	ASM394220v1	GCF_003942205_1	105984	ftp_ncbi_nlm_nih_gov_genomes_all_GCA_003_942_205_GCA_003942205_1_ASM394220v1	Basidiomycota	Tremellomycetes	Trichosporonales	Trichosporonaceae	Apiotrichum	0	32	25479456	59.153	796233	420874	3134003	4770	1376709	6	93.5	92.6	0.9	1.8	4.7	4284	tremellomycetes	9153	monomertroph
Aplpruni	Aplosporella_prunicola_CBS_121167_(ascomycetes)	462254	Aplosporella_prunicola	Aplpr1	GCF_010093885_1	1176127	ftp_ncbi_nlm_nih_gov_genomes_all_GCA_010_093_885_GCA_010093885_1_Aplpr1	Ascomycota	Dothideomycetes	Botryosphaeriales	Aplosporellaceae	Aplosporella	0	334	32818685	54.329	98259.5	6351.5	1596707	1006	957837	14	97.9	96.7	1.2	0.4	1.7	3786	dothideomycetes	12549	polymertroph
Apoossif	Apophysomyces_ossiformis_(fungi)	679940	Apophysomyces_ossiformis	ASM1483986v1	GCA_014839865_1	679940	ftp_ncbi_nlm_nih_gov_genomes_all_GCA_014_839_865_GCA_014839865_1_ASM1483986v1	Mucoromycota	Mucoromycetes	Mucorales	Mucoraceae	Apophysomyces	0	1141	34079843	41.882	29868.4	2985	588879	500	125890	80	95.6	93.8	1.8	0.9	3.5	2449	mucorales	9528	monomertroph
Armborea	Armillaria_borealis_(basidiomycetes)	47425	Armillaria_borealis	ASM1342717v2	GCA_013427175_2	47425	ftp_ncbi_nlm_nih_gov_genomes_all_GCA_013_427_175_GCA_013427175_2_ASM1342717v2	Basidiomycota	Agaricomycetes	Agaricales	Physalacriaceae	Armillaria	0	44365	66709547	47.3	1503.65	299	2136877	200	50792	221	97.7	97.2	0.5	0.7	1.6	3870	agaricales	47	monomertroph
Armgalli	Armillaria_gallica_(basidiomycetes)	47427	Armillaria_gallica	Armga1	GCA_002307695_1	47427	ftp_ncbi_nlm_nih_gov_genomes_all_GCA_002_307_695_GCA_002307695_1_Armga1	Basidiomycota	Agaricomycetes	Agaricales	Physalacriaceae	Armillaria	0	319	85336812	47.351	267514	18652	4779317	1005	1035263	22	98.6	97.9	0.7	0.3	1.1	3870	agaricales	25695	mesotroph
Armostoy	Armillaria_ostoyae_(basidiomycetes)	47428	Armillaria_ostoyae	version_2	GCA_900157425_1	47428	ftp_ncbi_nlm_nih_gov_genomes_all_GCA_900_157_425_GCA_900157425_1_version_2	Basidiomycota	Agaricomycetes	Agaricales	Physalacriaceae	Armillaria	0	106	60106801	48.328	567045	202468	6405655	4960	2283935	9	98.6	98.1	0.5	0.4	1	3870	agaricales	22299	mesotroph
Armsolid	Armillaria_solidipes_(basidiomycetes)	1076256	Armillaria_solidipes	Armost1	GCA_002307675_1	1076256	ftp_ncbi_nlm_nih_gov_genomes_all_GCA_002_307_675_GCA_002307675_1_Armost1	Basidiomycota	Agaricomycetes	Agaricales	Physalacriaceae	Armillaria	0	229	58009494	48.352	253317	73140	3399694	1069	715667	21	98.7	98.1	0.6	0.4	0.9	3870	agaricales	20808	mesotroph
Artentom	Arthrobotrys_entomopaga_(ascomycetes)	321852	Arthrobotrys_entomopaga	ASM1218431v1	GCA_012184315_1	321852	ftp_ncbi_nlm_nih_gov_genomes_all_GCA_012_184_315_GCA_012184315_1_ASM1218431v1	Ascomycota	Orbiliomycetes	Orbiliales	Orbiliaceae	Arthrobotrys	0	281	38379124	44.97	136581	2520	1599543	501	579495	23	94.3	94.3	0	1.1	4.6	1706	ascomycota	10344	saprotroph
Artflagr	Arthrobotrys_flagrans_(ascomycetes)	97331	Arthrobotrys_flagrans	DF_1_0	GCA_004000055_1	97331	ftp_ncbi_nlm_nih_gov_genomes_all_GCA_004_000_055_GCA_004000055_1_DF_1_0	Ascomycota	Orbiliomycetes	Orbiliales	Orbiliaceae	Arthrobotrys	0	14	36645795	45.102	2.61756e+06	211654	8347096	28584	6168687	3	95.2	95.1	0.1	1.1	3.7	1706	ascomycota	10346	saprotroph
Artoligo	Arthrobotrys_oligospora_ATCC_24927_(ascomycetes)	13349	Arthrobotrys_oligospora	AOL24927_1_0	GCF_000225545_1	756982	ftp_ncbi_nlm_nih_gov_genomes_all_GCA_000_225_545_GCA_000225545_1_AOL24927_1_0	Ascomycota	Orbiliomycetes	Orbiliales	Orbiliaceae	Arthrobotrys	0	215	40072829	44.452	186385	2929	3323103	2008	2037373	8	94.2	94.1	0.1	1	4.8	1706	ascomycota	11479	saprotroph
Artuncin	Arthroderma_uncinatum_(ascomycetes)	74035	Arthroderma_uncinatum	ASM1169274v1	GCF_011692745_1	74035	ftp_ncbi_nlm_nih_gov_genomes_all_GCA_011_692_745_GCA_011692745_1_ASM1169274v1	Ascomycota	Eurotiomycetes	Onygenales	Arthrodermataceae	Arthroderma	0	5	23563256	48.654	4.71265e+06	5310634	6630942	2037654	6243361	2	98.4	98.3	0.1	0.6	1	4862	onygenales	7016	monomertroph
Ascapi	Ascosphaera_apis_ARSEF_7405_(ascomycetes)	5105	Ascosphaera_apis	AAP_1_0	GCA_001636715_1	392613	ftp_ncbi_nlm_nih_gov_genomes_all_GCA_001_636_715_GCA_001636715_1_AAP_1_0	Ascomycota	Eurotiomycetes	Onygenales	Ascosphaeraceae	Ascosphaera	0	82	20313079	47.656	247720	126049	1592427	1075	482601	13	83.9	83.7	0.2	3	13.1	4862	onygenales	6442	monomertroph
Ascasiat	Ascoidea_asiatica		Ascoidea_asiatica	JCM_7603	GCA_001600695_1		https_figshare_com_articles_Tempo_and_mode_of_genome_evolution_in_the_budding_yeast_subphylum_5854702	Ascomycota	Saccharomycetes	Saccharomycetales	Ascoideaceae	Ascoidea	1	71	20313720	25.198	286109	46545	2713227	1471	1153196	6	84	82.4	1.6	1.3	14.7	2137	saccharomycetes	7632	monomertroph
Ascimmer	Ascobolus_immersus_RN42_(ascomycetes)	5191	Ascobolus_immersus	Ascim1	GCA_003788565_2	1160509	ftp_ncbi_nlm_nih_gov_genomes_all_GCA_003_788_565_GCA_003788565_2_Ascim1	Ascomycota	Pezizomycetes	Pezizales	Ascobolaceae	Ascobolus	0	706	59529874	49.263	84319.9	20461.5	1459691	1001	268758	60	91.4	90.4	1	1	7.6	1706	ascomycota	17820	saprotroph
Ascnigri	Ascodesmis_nigricans_(ascomycetes)	341454	Ascodesmis_nigricans	Ascni1	GCA_004786065_1	341454	ftp_ncbi_nlm_nih_gov_genomes_all_GCA_004_786_065_GCA_004786065_1_Ascni1	Ascomycota	Pezizomycetes	Pezizales	Ascodesmidaceae	Ascodesmis	0	176	27385218	51.625	155598	20579.5	2969282	1014	487907	14	95.7	94.5	1.2	0.6	3.7	1706	ascomycota	9619	monomertroph
Ascrabie	Ascochyta_rabiei_(ascomycetes)	5454	Ascochyta_rabiei	AscRab1_0	GCA_001630375_1	5454	ftp_ncbi_nlm_nih_gov_genomes_all_GCA_001_630_375_GCA_001630375_1_AscRab1_0	Ascomycota	Dothideomycetes	Pleosporales	Didymellaceae	Ascochyta	0	338	34658250	51.599	102539	61818	1160210	20024	154808	64	97.4	97	0.4	0.3	2.3	6641	pleosporales	10596	polymertroph
Ascrubes	Ascoidea_rubescens		Ascoidea_rubescens	NRRL_Y-17699	JGI		https_figshare_com_articles_Tempo_and_mode_of_genome_evolution_in_the_budding_yeast_subphylum_5854703	Ascomycota	Saccharomycetes	Saccharomycetales	Ascoideaceae	Ascoidea	1	63	17503998	32.853	277841	13828	3341275	1008	1035938	6	93.9	92.6	1.3	0.5	5.6	2137	saccharomycetes	6318	monomertroph
Ashacer	Ashbya_aceri		Ashbya_aceri	FM-2008	NCBI		https_figshare_com_articles_Tempo_and_mode_of_genome_evolution_in_the_budding_yeast_subphylum_5854704	Ascomycota	Saccharomycetes	Saccharomycetales	Saccharomycetaceae		1	8	8894523	51.191	1.11182e+06	1216899	1597628	26996	1493473	3	99	98.9	0.1	0.1	0.9	2137	saccharomycetes	4322	monomertroph
AspHF37	Aspergillus_sp__HF37_(ascomycetes)	1960876	Aspergillus_sp__HF37	ASM369811v1	GCA_003698115_1	1960876	ftp_ncbi_nlm_nih_gov_genomes_all_GCA_003_698_115_GCA_003698115_1_ASM369811v1	Ascomycota	Eurotiomycetes	Eurotiales	Aspergillaceae	Aspergillus	0	5986	21931985	53.325	3663.88	268	179405	200	38782	168	93.2	93	0.2	1.8	5	4191	eurotiales	8895	saprotroph
Aspacule1	Aspergillus_aculeatinus_CBS_121060_(ascomycetes)	487661	Aspergillus_aculeatinus	Aspacu1	GCF_003184765_1	1448322	ftp_ncbi_nlm_nih_gov_genomes_all_GCA_003_184_765_GCA_003184765_1_Aspacu1	Ascomycota	Eurotiomycetes	Eurotiales	Aspergillaceae	Aspergillus	0	121	36471649	50.364	301419	216325	1782628	1611	493913	25	99.3	98.9	0.4	0.2	0.5	4191	eurotiales	12028	mesotroph
Aspacule2	Aspergillus_aculeatus_ATCC_16872_(ascomycetes)	5053	Aspergillus_aculeatus	Aspac1	GCF_001890905_1	690307	ftp_ncbi_nlm_nih_gov_genomes_all_GCA_001_890_905_GCA_001890905_1_Aspac1	Ascomycota	Eurotiomycetes	Eurotiales	Aspergillaceae	Aspergillus	0	660	35424414	50.865	53673.4	1110	3727362	491	1634707	8	99.5	99.1	0.4	0	0.5	4191	eurotiales	10843	mesotroph
Aspallia	Aspergillus_alliaceus_(ascomycetes)	209559	Aspergillus_alliaceus	Aspalli1	GCF_009176365_1	209559	ftp_ncbi_nlm_nih_gov_genomes_all_GCA_009_176_365_GCA_009176365_1_Aspalli1	Ascomycota	Eurotiomycetes	Eurotiales	Aspergillaceae	Aspergillus	0	331	40168528	47.112	121355	7277	1739770	1015	499171	24	99.3	98.9	0.4	0.2	0.5	4191	eurotiales	13098	mesotroph
Asparach	Aspergillus_arachidicola_(ascomycetes)	656916	Aspergillus_arachidicola	Aspara19utr	GCA_009193545_1	656916	ftp_ncbi_nlm_nih_gov_genomes_all_GCA_009_193_545_GCA_009193545_1_Aspara19utr	Ascomycota	Eurotiomycetes	Eurotiales	Aspergillaceae	Aspergillus	0	451	39764385	48.091	88169.4	9822	1215323	1004	349923	34	99.6	99.3	0.3	0	0.4	4191	eurotiales	13894	vasculartroph
Aspavena	Aspergillus_avenaceus_(ascomycetes)	36643	Aspergillus_avenaceus	Aspave1	GCA_009193465_1	36643	ftp_ncbi_nlm_nih_gov_genomes_all_GCA_009_193_465_GCA_009193465_1_Aspave1	Ascomycota	Eurotiomycetes	Eurotiales	Aspergillaceae	Aspergillus	0	1528	33765472	45.634	22097.8	3734	436534	1002	79000	112	98.4	98.1	0.3	0.6	1	4191	eurotiales	11292	mesotroph
Aspawamo	Aspergillus_awamori_(ascomycetes)	105351	Aspergillus_awamori	Aawm_assembly01	GCA_003850985_1	105351	ftp_ncbi_nlm_nih_gov_genomes_all_GCA_003_850_985_GCA_003850985_1_Aawm_assembly01	Ascomycota	Eurotiomycetes	Eurotiales	Aspergillaceae	Aspergillus	0	33	38597812	49.349	1.16963e+06	57444	6450824	863	4298649	4	99.7	99.4	0.3	0	0.3	4191	eurotiales	11224	vasculartroph
Aspberth	Aspergillus_bertholletiae_(ascomycetes)	1226010	Aspergillus_bertholletiae	Aspber1	GCA_009193595_1	1226010	ftp_ncbi_nlm_nih_gov_genomes_all_GCA_009_193_595_GCA_009193595_1_Aspber1	Ascomycota	Eurotiomycetes	Eurotiales	Aspergillaceae	Aspergillus	0	443	37014000	48.284	83553	49707	597365	1025	173958	72	99.3	99	0.3	0.1	0.6	4191	eurotiales	12947	mesotroph
Aspbomby	Aspergillus_bombycis_(ascomycetes)	109264	Aspergillus_bombycis	ASM179269v1	GCF_001792695_1	109264	ftp_ncbi_nlm_nih_gov_genomes_all_GCA_001_792_695_GCA_001792695_1_ASM179269v1	Ascomycota	Eurotiomycetes	Eurotiales	Aspergillaceae	Aspergillus	0	450	37474605	48.788	83276.9	18267	1192132	508	240792	46	98.5	98.3	0.2	0.5	1	4191	eurotiales	12265	mesotroph
Aspbrasi	Aspergillus_brasiliensis_CBS_101740_(ascomycetes)	319629	Aspergillus_brasiliensis	Aspbr1	GCA_001889945_1	767769	ftp_ncbi_nlm_nih_gov_genomes_all_GCA_001_889_945_GCA_001889945_1_Aspbr1	Ascomycota	Eurotiomycetes	Eurotiales	Aspergillaceae	Aspergillus	0	103	35804080	50.46	347612	16253	4536051	1000	2027382	6	99.8	99.6	0.2	0	0.2	4191	eurotiales	12990	mesotroph
Aspbrunn	Aspergillus_brunneoviolaceus_CBS_621_78_(ascomycetes)	1191711	Aspergillus_brunneoviolaceus	Aspbru1	GCF_003184695_1	1450534	ftp_ncbi_nlm_nih_gov_genomes_all_GCA_003_184_695_GCA_003184695_1_Aspbru1	Ascomycota	Eurotiomycetes	Eurotiales	Aspergillaceae	Aspergillus	0	153	37477200	49.277	244949	198752	899150	1511	411666	34	99.1	98.7	0.4	0.1	0.8	4191	eurotiales	12073	mesotroph
Aspburne	Aspergillus_burnettii_(ascomycetes)	2508778	Aspergillus_burnettii	ASM1342140v1	GCA_013421405_1	2508778	ftp_ncbi_nlm_nih_gov_genomes_all_GCA_013_421_405_GCA_013421405_1_ASM1342140v1	Ascomycota	Eurotiomycetes	Eurotiales	Aspergillaceae	Aspergillus	0	1211	41001558	46.987	33857.6	7444	500303	500	100310	120	98.4	97.9	0.5	0.6	1	4191	eurotiales	12705	mesotroph
Aspcaela	Aspergillus_caelatus_(ascomycetes)	61420	Aspergillus_caelatus	Aspcae1	GCF_009193585_1	61420	ftp_ncbi_nlm_nih_gov_genomes_all_GCA_009_193_585_GCA_009193585_1_Aspcae1	Ascomycota	Eurotiomycetes	Eurotiales	Aspergillaceae	Aspergillus	0	729	40016351	47.574	54892.1	29595	577625	1035	115961	102	99.3	98.9	0.4	0.2	0.5	4191	eurotiales	13914	vasculartroph
Aspcalid	Aspergillus_calidoustus_(ascomycetes)	454130	Aspergillus_calidoustus	Acal_Allpaths_LG	GCA_001511075_1	454130	ftp_ncbi_nlm_nih_gov_genomes_all_GCA_001_511_075_GCA_001511075_1_Acal_Allpaths_LG	Ascomycota	Eurotiomycetes	Eurotiales	Aspergillaceae	Aspergillus	0	78	41102685	51.143	526958	29424.5	4695267	1220	3207549	6	99.2	98.9	0.3	0.2	0.6	4191	eurotiales	15384	vasculartroph
Aspcampe	Aspergillus_campestris_IBT_28561_(ascomycetes)	41068	Aspergillus_campestris	Aspcam1	GCF_002847485_1	1392248	ftp_ncbi_nlm_nih_gov_genomes_all_GCA_002_847_485_GCA_002847485_1_Aspcam1	Ascomycota	Eurotiomycetes	Eurotiales	Aspergillaceae	Aspergillus	0	62	28257496	51.213	455766	13870.5	5017126	713	1703432	6	98.4	98.1	0.3	0.3	1.3	4191	eurotiales	9756	saprotroph
Aspcandi	Aspergillus_candidus_(ascomycetes)	41067	Aspergillus_candidus	Aspcand1	GCF_002847045_1	41067	ftp_ncbi_nlm_nih_gov_genomes_all_GCA_002_847_045_GCA_002847045_1_Aspcand1	Ascomycota	Eurotiomycetes	Eurotiales	Aspergillaceae	Aspergillus	0	268	27317772	51.864	101932	3273.5	1019001	1017	391998	23	98.9	98.5	0.4	0.2	0.9	4191	eurotiales	9639	saprotroph
Aspcarbo	Aspergillus_carbonarius_ITEM_5010_(ascomycetes)	40993	Aspergillus_carbonarius	Aspca3	GCA_001990825_1	602072	ftp_ncbi_nlm_nih_gov_genomes_all_GCA_001_990_825_GCA_001990825_1_Aspca3	Ascomycota	Eurotiomycetes	Eurotiales	Aspergillaceae	Aspergillus	0	829	36149134	51.723	43605.7	877	3093988	500	1827541	8	99.1	98.6	0.5	0.4	0.5	4191	eurotiales	11478	mesotroph
Aspclava	Aspergillus_clavatus_NRRL_1_(ascomycetes)	5057	Aspergillus_clavatus	ASM271v1	GCF_000002715_2	344612	ftp_ncbi_nlm_nih_gov_genomes_all_GCA_000_002_715_GCA_000002715_1_ASM271v1	Ascomycota	Eurotiomycetes	Eurotiales	Aspergillaceae	Aspergillus	0	143	27859441	49.21	194821	1387	4489098	1002	2493640	5	99.4	99.3	0.1	0.1	0.5	4191	eurotiales	9121	saprotroph
Aspcorem	Aspergillus_coremiiformis_(ascomycetes)	138285	Aspergillus_coremiiformis	Aspcor1	GCA_009193565_1	138285	ftp_ncbi_nlm_nih_gov_genomes_all_GCA_009_193_565_GCA_009193565_1_Aspcor1	Ascomycota	Eurotiomycetes	Eurotiales	Aspergillaceae	Aspergillus	0	2728	30132285	43.023	11045.6	2018.5	382531	1000	58658	135	98.3	98.2	0.1	0.3	1.4	4191	eurotiales	9078	monomertroph
Aspcosta1	Aspergillus_costaricaensis		Aspergillus_costaricaensis		GCA_003184835_1		ftp_ncbi_nlm_nih_gov_genomes_all_GCA_003_184_835_GCA_003184835_1_Aspcos1	Ascomycota	Eurotiomycetes	Eurotiales	Aspergillaceae	Aspergillus	0	86	36947918	47.616	429627	238804	2321262	4179	817474	16	99.6	99.5	0.1	0.1	0.3	4191	eurotiales	11966	mesotroph
Aspcosta2	Aspergillus_costaricaensis_CBS_115574_(ascomycetes)	319631	Aspergillus_costaricensis	Aspcos1	GCF_003184835_1	1448317	ftp_ncbi_nlm_nih_gov_genomes_all_GCA_003_184_835_GCA_003184835_1_Aspcos1	Ascomycota	Eurotiomycetes	Eurotiales	Aspergillaceae	Aspergillus	0	86	36947918	47.616	429627	238804	2321262	4179	817474	16	99.6	99.5	0.1	0.1	0.3	4191	eurotiales	11966	mesotroph
Aspcrist	Aspergillus_cristatus_(ascomycetes)	573508	Aspergillus_cristatus	ASM171748v1	GCA_001717485_1	573508	ftp_ncbi_nlm_nih_gov_genomes_all_GCA_001_717_485_GCA_001717485_1_ASM171748v1	Ascomycota	Eurotiomycetes	Eurotiales	Aspergillaceae	Aspergillus	0	68	28454192	49.691	418444	8441	5851576	1001	2316641	4	98.8	98.5	0.3	0.3	0.9	4191	eurotiales	10344	saprotroph
Aspellip	Aspergillus_ellipticus_CBS_707_79_(ascomycetes)	41066	Aspergillus_ellipticus	Aspell1	GCA_003184645_1	1448320	ftp_ncbi_nlm_nih_gov_genomes_all_GCA_003_184_645_GCA_003184645_1_Aspell1	Ascomycota	Eurotiomycetes	Eurotiales	Aspergillaceae	Aspergillus	0	518	42866077	47.376	82753	48043	684843	1067	158998	84	98.4	97.9	0.5	0.6	1	4191	eurotiales	12882	mesotroph
Aspeucal	Aspergillus_eucalypticola_CBS_122712_(ascomycetes)	1340029	Aspergillus_eucalypticola	Aspeuc1	GCF_003184535_1	1448314	ftp_ncbi_nlm_nih_gov_genomes_all_GCA_003_184_535_GCA_003184535_1_Aspeuc1	Ascomycota	Eurotiomycetes	Eurotiales	Aspergillaceae	Aspergillus	0	131	34792412	49.145	265591	24272	1601794	786	865111	14	99.3	99.1	0.2	0.1	0.6	4191	eurotiales	11933	mesotroph
Aspfeli	Aspergillus_felis_(ascomycetes)	1287682	Aspergillus_felis	ASM1428191v1	GCA_014281915_1	1287682	ftp_ncbi_nlm_nih_gov_genomes_all_GCA_014_281_915_GCA_014281915_1_ASM1428191v1	Ascomycota	Eurotiomycetes	Eurotiales	Aspergillaceae	Aspergillus	0	1927	32414721	49.788	16821.3	337	630286	200	135524	78	98.8	98.6	0.2	0.7	0.5	4191	eurotiales	10242	mesotroph
Aspfijie	Aspergillus_fijiensis_CBS_313_89_(ascomycetes)	1191702	Aspergillus_fijiensis	Aspfij1	GCA_003184825_1	1448319	ftp_ncbi_nlm_nih_gov_genomes_all_GCA_003_184_825_GCA_003184825_1_Aspfij1	Ascomycota	Eurotiomycetes	Eurotiales	Aspergillaceae	Aspergillus	0	149	36513906	50.082	245060	155389	989729	1301	411512	28	99.2	98.8	0.4	0.2	0.6	4191	eurotiales	12018	mesotroph
Aspfisch	Aspergillus_fischeri_NRRL_181_(ascomycetes)	36630	Aspergillus_fischeri	ASM14964v3	GCF_000149645_2	331117	ftp_ncbi_nlm_nih_gov_genomes_all_GCA_000_149_645_GCA_000149645_3_ASM14964v3	Ascomycota	Eurotiomycetes	Eurotiales	Aspergillaceae	Aspergillus	0	376	31665876	49.561	84217.8	1396	6287576	1006	2929192	4	99.7	99.5	0.2	0.1	0.2	4191	eurotiales	10390	mesotroph
Aspflavu	Aspergillus_flavus_(ascomycetes)	5059	Aspergillus_flavus	ASM1411748v1	GCA_014117485_1	5059	ftp_ncbi_nlm_nih_gov_genomes_all_GCA_014_117_485_GCA_014117485_1_ASM1411748v1	Ascomycota	Eurotiomycetes	Eurotiales	Aspergillaceae	Aspergillus	0	8	37438924	47.924	4.67987e+06	4593415	6783352	3015401	4650921	4	99.5	99.2	0.3	0.2	0.3	4191	eurotiales	12053	vasculartroph
Aspfumig1	Aspergillus_fumigatiaffinis_(ascomycetes)	340414	Aspergillus_fumigatiaffinis	ASM1265632v1	GCA_012656325_1	340414	ftp_ncbi_nlm_nih_gov_genomes_all_GCA_012_656_325_GCA_012656325_1_ASM1265632v1	Ascomycota	Eurotiomycetes	Eurotiales	Aspergillaceae	Aspergillus	0	1165	34147479	49.509	29311.1	621	543025	202	153416	72	98.8	98.5	0.3	0.6	0.6	4191	eurotiales	10603	mesotroph
Aspfumig2	Aspergillus_fumigatus_Af293_(ascomycetes)	746128	Aspergillus_fumigatus	ASM265v1	GCF_000002655_1	330879	ftp_ncbi_nlm_nih_gov_genomes_all_GCA_000_002_655_GCA_000002655_1_ASM265v1	Ascomycota	Eurotiomycetes	Eurotiales	Aspergillaceae	Aspergillus	0	8	29384958	49.798	3.67312e+06	3936073	4918979	1833124	3948441	4	99.7	99.4	0.3	0.1	0.2	4191	eurotiales	9630	saprotroph
Aspglauc	Aspergillus_glaucus_CBS_516_65_(ascomycetes)	41413	Aspergillus_glaucus	Aspgl1	GCF_001890805_1	1160497	ftp_ncbi_nlm_nih_gov_genomes_all_GCA_001_890_805_GCA_001890805_1_Aspgl1	Ascomycota	Eurotiomycetes	Eurotiales	Aspergillaceae	Aspergillus	0	82	27993362	49.39	341382	109443	1831800	1169	1040687	10	98.9	98.4	0.5	0.2	0.9	4191	eurotiales	11255	saprotroph
Asphanco	Aspergillus_hancockii_(ascomycetes)	1873369	Aspergillus_hancockii	ASM169659v2	GCA_001696595_2	1873369	ftp_ncbi_nlm_nih_gov_genomes_all_GCA_001_696_595_GCA_001696595_2_ASM169659v2	Ascomycota	Eurotiomycetes	Eurotiales	Aspergillaceae	Aspergillus	0	1226	39691269	47.689	32374.6	12062.5	397609	500	83265	145	98.2	97.8	0.4	0.7	1.1	4191	eurotiales	12583	mesotroph
Aspheter	Aspergillus_heteromorphus_CBS_117_55_(ascomycetes)	51019	Aspergillus_heteromorphus	Asphet1	GCF_003184545_1	1448321	ftp_ncbi_nlm_nih_gov_genomes_all_GCA_003_184_545_GCA_003184545_1_Asphet1	Ascomycota	Eurotiomycetes	Eurotiales	Aspergillaceae	Aspergillus	0	205	35607567	48.062	173695	10327	2973322	967	657941	15	98.4	98.1	0.3	0.6	1	4191	eurotiales	11130	polymertroph
Asphirat	Aspergillus_hiratsukae_(ascomycetes)	1194566	Aspergillus_hiratsukae	ASM1428193v1	GCA_014281935_1	1194566	ftp_ncbi_nlm_nih_gov_genomes_all_GCA_014_281_935_GCA_014281935_1_ASM1428193v1	Ascomycota	Eurotiomycetes	Eurotiales	Aspergillaceae	Aspergillus	0	2320	29891732	50.279	12884.4	504.5	365273	200	70469	137	97.5	97.3	0.2	1.4	1.1	4191	eurotiales	9662	polymertroph
Asphomom	Aspergillus_homomorphus_CBS_101889_(ascomycetes)	319626	Aspergillus_homomorphus	Asphom1	GCF_003184865_1	1450537	ftp_ncbi_nlm_nih_gov_genomes_all_GCA_003_184_865_GCA_003184865_1_Asphom1	Ascomycota	Eurotiomycetes	Eurotiales	Aspergillaceae	Aspergillus	0	152	34054866	50.013	224045	95455.5	2001092	1010	535630	19	98.8	98.6	0.2	0.4	0.8	4191	eurotiales	11361	polymertroph
Aspiberi	Aspergillus_ibericus_CBS_121593_(ascomycetes)	301854	Aspergillus_ibericus	Aspibe1	GCF_003184845_1	1448316	ftp_ncbi_nlm_nih_gov_genomes_all_GCA_003_184_845_GCA_003184845_1_Aspibe1	Ascomycota	Eurotiomycetes	Eurotiales	Aspergillaceae	Aspergillus	0	116	33437983	50.55	288258	186768	1459985	1015	622403	20	99.3	99.1	0.2	0.1	0.6	4191	eurotiales	11680	mesotroph
Aspindol	Aspergillus_indologenus_CBS_114_80_(ascomycetes)	1232676	Aspergillus_indologenus	Aspind1	GCA_003184685_1	1450541	ftp_ncbi_nlm_nih_gov_genomes_all_GCA_003_184_685_GCA_003184685_1_Aspind1	Ascomycota	Eurotiomycetes	Eurotiales	Aspergillaceae	Aspergillus	0	334	38592838	48.32	115547	59321.5	1131196	1173	235731	49	99	98.6	0.4	0.4	0.6	4191	eurotiales	12161	mesotroph
Aspjapon	Aspergillus_japonicus_CBS_114_51_(ascomycetes)	34381	Aspergillus_japonicus	Aspjap1	GCF_003184785_1	1448312	ftp_ncbi_nlm_nih_gov_genomes_all_GCA_003_184_785_GCA_003184785_1_Aspjap1	Ascomycota	Eurotiomycetes	Eurotiales	Aspergillaceae	Aspergillus	0	163	36099954	50.813	221472	122459	1444553	1324	412690	25	99.4	99	0.4	0.1	0.5	4191	eurotiales	12022	mesotroph
Aspkawac	Aspergillus_kawachii		Aspergillus_kawachii		GCA_000239835_2		ftp_ncbi_nlm_nih_gov_genomes_all_GCA_000_239_835_GCA_000239835_2_Akaw_assembly01	Ascomycota	Eurotiomycetes	Eurotiales	Aspergillaceae	Aspergillus	0	1163	37113202	48.961	31911.6	794	2077433	100	790083	15	99.6	99.4	0.2	0.1	0.3	4191	eurotiales	11491	mesotroph
Asplacti	Aspergillus_lacticoffeatus		Aspergillus_lacticoffeatus		GCA_003184595_1		ftp_ncbi_nlm_nih_gov_genomes_all_GCA_003_184_595_GCA_003184595_1_Asplac1	Ascomycota	Eurotiomycetes	Eurotiales	Aspergillaceae	Aspergillus	0	107	35853610	49.476	335080	130167	4286543	1057	878705	12	99.6	99.4	0.2	0.1	0.3	4191	eurotiales	13082	mesotroph
Asplentu	Aspergillus_lentulus_(ascomycetes)	293939	Aspergillus_lentulus	ASM1072445v1	GCF_010724455_1	293939	ftp_ncbi_nlm_nih_gov_genomes_all_GCA_010_724_455_GCA_010724455_1_ASM1072445v1	Ascomycota	Eurotiomycetes	Eurotiales	Aspergillaceae	Aspergillus	0	760	30229310	49.864	39775.4	534.5	1191167	206	315630	29	99.7	99.6	0.1	0.1	0.2	4191	eurotiales	10293	mesotroph
Asplepor	Aspergillus_leporis_(ascomycetes)	41062	Aspergillus_leporis	Asplep1	GCA_009176345_1	41062	ftp_ncbi_nlm_nih_gov_genomes_all_GCA_009_176_345_GCA_009176345_1_Asplep1	Ascomycota	Eurotiomycetes	Eurotiales	Aspergillaceae	Aspergillus	0	615	39425861	47.586	64107.1	30598	571951	1001	157399	82	99.3	98.8	0.5	0.2	0.5	4191	eurotiales	12743	mesotroph
Aspluchu	Aspergillus_luchuensis_CBS_106_47_(ascomycetes)	1069201	Aspergillus_luchuensis	Aspfo1	GCA_001890685_1	1137211	ftp_ncbi_nlm_nih_gov_genomes_all_GCA_001_890_685_GCA_001890685_1_Aspfo1	Ascomycota	Eurotiomycetes	Eurotiales	Aspergillaceae	Aspergillus	0	100	37452972	49.069	374530	22290	4264968	1488	2197438	6	99.6	99.4	0.2	0.1	0.3	4191	eurotiales	13503	mesotroph
Aspminis	Aspergillus_minisclerotigenes_(ascomycetes)	656917	Aspergillus_minisclerotigenes	Aspmin1	GCA_009176455_1	656917	ftp_ncbi_nlm_nih_gov_genomes_all_GCA_009_176_455_GCA_009176455_1_Aspmin1	Ascomycota	Eurotiomycetes	Eurotiales	Aspergillaceae	Aspergillus	0	296	37064162	48.347	125217	62076.5	1157468	1005	298536	37	99.6	99.3	0.3	0.1	0.3	4191	eurotiales	13415	vasculartroph
Aspmulun	Aspergillus_mulundensis_(ascomycetes)	1810919	Aspergillus_mulundensis	ASM336962v1	GCF_003369625_1	1810919	ftp_ncbi_nlm_nih_gov_genomes_all_GCA_003_369_625_GCA_003369625_1_ASM336962v1	Ascomycota	Eurotiomycetes	Eurotiales	Aspergillaceae	Aspergillus	0	160	45341896	43.243	283387	2400	5629675	1019	2829575	6	99	98.4	0.6	0.4	0.6	4191	eurotiales	11603	mesotroph
Aspneoni	Aspergillus_neoniger_CBS_115656_(ascomycetes)	1196635	Aspergillus_neoniger	Aspneo1	GCF_003184625_1	1448310	ftp_ncbi_nlm_nih_gov_genomes_all_GCA_003_184_625_GCA_003184625_1_Aspneo1	Ascomycota	Eurotiomycetes	Eurotiales	Aspergillaceae	Aspergillus	0	169	35416444	48.779	209565	37197	1664060	1025	707186	18	99.6	99.5	0.1	0.1	0.3	4191	eurotiales	11939	mesotroph
Aspnidul	Aspergillus_nidulans_FGSC_A4_(ascomycetes)	162425	Aspergillus_nidulans	ASM14920v2	GCF_000149205_2	227321	ftp_ncbi_nlm_nih_gov_genomes_all_GCA_000_149_205_GCA_000149205_2_ASM14920v2	Ascomycota	Eurotiomycetes	Eurotiales	Aspergillaceae	Aspergillus	0	91	30275969	50.296	332703	7055	4306251	2259	2478513	5	98.6	98.4	0.2	0.5	0.9	4191	eurotiales	9561	mesotroph
Aspnige	Aspergillus_niger_CBS_101883_(ascomycetes)	5061	Aspergillus_niger	Asplac1	GCF_003184595_1	1450533	ftp_ncbi_nlm_nih_gov_genomes_all_GCA_003_184_595_GCA_003184595_1_Asplac1	Ascomycota	Eurotiomycetes	Eurotiales	Aspergillaceae	Aspergillus	0	107	35853610	49.476	335080	130167	4286543	1057	878705	12	99.6	99.4	0.2	0.1	0.3	4191	eurotiales	13082	mesotroph
Aspnomia	Aspergillus_nomiae_NRRL_13137_(ascomycetes)	41061	Aspergillus_nomiae	ASM120477v2	GCF_001204775_2	1509407	ftp_ncbi_nlm_nih_gov_genomes_all_GCA_001_204_775_GCA_001204775_2_ASM120477v2	Ascomycota	Eurotiomycetes	Eurotiales	Aspergillaceae	Aspergillus	0	1115	36137300	48.857	32410.1	17394	455117	203	66657	148	97.2	96.8	0.4	1.5	1.3	4191	eurotiales	11914	mesotroph
Aspnomiu	Aspergillus_nomius		Aspergillus_nomius		GCA_001204775_1		ftp_ncbi_nlm_nih_gov_genomes_all_GCA_001_204_775_GCA_001204775_1_ASM120477v1	Ascomycota	Eurotiomycetes	Eurotiales	Aspergillaceae	Aspergillus	0	1118	36138823	48.857	32324.5	17260	455117	203	66657	148	97.2	96.8	0.4	1.5	1.3	4191	eurotiales	11914	mesotroph
Aspnovof	Aspergillus_novofumigatus_IBT_16806_(ascomycetes)	340412	Aspergillus_novofumigatus	Aspnov1	GCF_002847465_1	1392255	ftp_ncbi_nlm_nih_gov_genomes_all_GCA_002_847_465_GCA_002847465_1_Aspnov1	Ascomycota	Eurotiomycetes	Eurotiales	Aspergillaceae	Aspergillus	0	62	32440129	49.145	523228	13349.5	5124468	2867	3768347	4	97.8	97.5	0.3	0.9	1.3	4191	eurotiales	11534	mesotroph
Aspnovop	Aspergillus_novoparasiticus_(ascomycetes)	986946	Aspergillus_novoparasiticus	Aspnovo1	GCA_009176405_1	986946	ftp_ncbi_nlm_nih_gov_genomes_all_GCA_009_176_405_GCA_009176405_1_Aspnovo1	Ascomycota	Eurotiomycetes	Eurotiales	Aspergillaceae	Aspergillus	0	870	40857493	48.035	46962.6	5281.5	1413740	1000	276844	48	99.3	98.9	0.4	0.1	0.6	4191	eurotiales	14182	vasculartroph
Aspochra	Aspergillus_ochraceoroseus_IBT_24754_(ascomycetes)	138278	Aspergillus_ochraceoroseus	Aspergillus_ochraceoroseus_IBT_24754_v1_1	GCA_002846915_2	1392256	ftp_ncbi_nlm_nih_gov_genomes_all_GCA_002_846_915_GCA_002846915_2_Aspergillus_ochraceoroseus_IBT_24754_v1_1	Ascomycota	Eurotiomycetes	Eurotiales	Aspergillaceae	Aspergillus	0	34	27718211	44.173	815242	12145	6371382	1033	2489623	4	98.5	98.4	0.1	0.2	1.3	4191	eurotiales	8917	saprotroph
Asporyza	Aspergillus_oryzae_RIB40_(ascomycetes)	5062	Aspergillus_oryzae	ASM18445v3	GCF_000184455_2	510516	ftp_ncbi_nlm_nih_gov_genomes_all_GCA_000_184_455_GCA_000184455_3_ASM18445v3	Ascomycota	Eurotiomycetes	Eurotiales	Aspergillaceae	Aspergillus	0	12	37912014	48.242	3.15933e+06	3792803	6520266	6938	4887096	4	99.6	99.4	0.2	0.1	0.3	4191	eurotiales	12074	mesotroph
Aspparas	Aspergillus_parasiticus_(ascomycetes)	5067	Aspergillus_parasiticus	Asppar1	GCA_009176385_1	5067	ftp_ncbi_nlm_nih_gov_genomes_all_GCA_009_176_385_GCA_009176385_1_Asppar1	Ascomycota	Eurotiomycetes	Eurotiales	Aspergillaceae	Aspergillus	0	270	38390758	48.068	142188	67923	1233205	1001	354721	34	99.5	99.2	0.3	0.1	0.4	4191	eurotiales	13752	vasculartroph
Aspphoen	Aspergillus_phoenicis_ATCC_13157_(ascomycetes)	5063	Aspergillus_phoenicis	Aspph1	GCA_003344505_1	1353007	ftp_ncbi_nlm_nih_gov_genomes_all_GCA_003_344_505_GCA_003344505_1_Aspph1	Ascomycota	Eurotiomycetes	Eurotiales	Aspergillaceae	Aspergillus	0	55	35753538	49.485	650064	402947	2828543	1140	1344691	10	99.7	99.5	0.2	0	0.3	4191	eurotiales	11972	mesotroph
Asppiper	Aspergillus_piperis_CBS_112811_(ascomycetes)	319630	Aspergillus_piperis	Asppip1	GCF_003184755_1	1448313	ftp_ncbi_nlm_nih_gov_genomes_all_GCA_003_184_755_GCA_003184755_1_Asppip1	Ascomycota	Eurotiomycetes	Eurotiales	Aspergillaceae	Aspergillus	0	47	35280331	49.001	750645	487126	3339556	3593	1121342	9	99.5	99.4	0.1	0.1	0.4	4191	eurotiales	12071	mesotroph
Asppseud1	Aspergillus_pseudocaelatus_(ascomycetes)	1825620	Aspergillus_pseudocaelatus	Asppsec1	GCA_009193665_1	1825620	ftp_ncbi_nlm_nih_gov_genomes_all_GCA_009_193_665_GCA_009193665_1_Asppsec1	Ascomycota	Eurotiomycetes	Eurotiales	Aspergillaceae	Aspergillus	0	466	39651556	47.622	85089.2	35821	828803	1005	210129	58	99.4	99	0.4	0.2	0.4	4191	eurotiales	13895	vasculartroph
Asppseud2	Aspergillus_pseudonomius_(ascomycetes)	1506151	Aspergillus_pseudonomius	Asppsen1	GCF_009193645_1	1506151	ftp_ncbi_nlm_nih_gov_genomes_all_GCA_009_193_645_GCA_009193645_1_Asppsen1	Ascomycota	Eurotiomycetes	Eurotiales	Aspergillaceae	Aspergillus	0	374	37780514	48.419	101017	26076	1064673	1000	271263	40	99.5	99.1	0.4	0.1	0.4	4191	eurotiales	13384	mesotroph
Asppseud3	Aspergillus_pseudotamarii_(ascomycetes)	132259	Aspergillus_pseudotamarii	Asppset1	GCF_009193445_1	132259	ftp_ncbi_nlm_nih_gov_genomes_all_GCA_009_193_445_GCA_009193445_1_Asppset1	Ascomycota	Eurotiomycetes	Eurotiales	Aspergillaceae	Aspergillus	0	249	38243929	47.974	153590	54777	1592473	1005	410003	29	99.7	99.3	0.4	0.1	0.2	4191	eurotiales	13428	vasculartroph
Asprambe	Aspergillus_rambellii_(ascomycetes)	308745	Aspergillus_rambellii	ASM98664v1	GCA_000986645_1	308745	ftp_ncbi_nlm_nih_gov_genomes_all_GCA_000_986_645_GCA_000986645_1_ASM98664v1	Ascomycota	Eurotiomycetes	Eurotiales	Aspergillaceae	Aspergillus	0	4177	26435630	45.791	6328.86	803	166932	200	37599	212	96.6	96.4	0.2	1.5	1.9	4191	eurotiales	7761	saprotroph
Asprube	Aspergillus_ruber_CBS_135680_(ascomycetes)	396024	Aspergillus_ruber	Eurhe1	GCA_000600275_1	1388766	ftp_ncbi_nlm_nih_gov_genomes_all_GCA_000_600_275_GCA_000600275_1_Eurhe1	Ascomycota	Eurotiomycetes	Eurotiales	Aspergillaceae	Aspergillus	0	110	26209327	48.786	238267	67363.5	1563877	1086	623674	14	98.8	98.5	0.3	0.2	1	4191	eurotiales	10066	saprotroph
Aspsacch	Aspergillus_saccharolyticus_JOP_1030-1_(ascomycetes)	979771	Aspergillus_saccharolyticus	Aspsac1	GCF_003184585_1	1450539	ftp_ncbi_nlm_nih_gov_genomes_all_GCA_003_184_585_GCA_003184585_1_Aspsac1	Ascomycota	Eurotiomycetes	Eurotiales	Aspergillaceae	Aspergillus	0	120	31096189	50.285	259135	125270	1664689	1083	591538	16	98.9	98.7	0.2	0.3	0.8	4191	eurotiales	10064	polymertroph
Aspscler1	Aspergillus_sclerotialis_(ascomycetes)	2070753	Aspergillus_sclerotialis	phiScl_1_0	GCA_003589665_1	2070753	ftp_ncbi_nlm_nih_gov_genomes_all_GCA_003_589_665_GCA_003589665_1_phiScl_1_0	Ascomycota	Eurotiomycetes	Eurotiales	Aspergillaceae	Aspergillus	0	7484	27975818	46.901	3738.08	326	187578	200	40988	197	93.7	93.3	0.4	2.1	4.2	4191	eurotiales	11307	saprotroph
Aspscler2	Aspergillus_sclerotiicarbonarius_CBS_121057_(ascomycetes)	487660	Aspergillus_sclerotiicarbonarius	Aspscle1	GCA_003184635_1	1448318	ftp_ncbi_nlm_nih_gov_genomes_all_GCA_003_184_635_GCA_003184635_1_Aspscle1	Ascomycota	Eurotiomycetes	Eurotiales	Aspergillaceae	Aspergillus	0	166	37621264	48.585	226634	156074	1560001	1005	362770	33	99.3	99	0.3	0.2	0.5	4191	eurotiales	12569	mesotroph
Aspscler3	Aspergillus_sclerotioniger_CBS_115572_(ascomycetes)	319627	Aspergillus_sclerotioniger	Aspscl1	GCF_003184525_1	1450535	ftp_ncbi_nlm_nih_gov_genomes_all_GCA_003_184_525_GCA_003184525_1_Aspscl1	Ascomycota	Eurotiomycetes	Eurotiales	Aspergillaceae	Aspergillus	0	138	36720365	49.254	266090	30506.5	1993707	948	930588	15	99	98.8	0.2	0.4	0.6	4191	eurotiales	12338	mesotroph
Aspsergi	Aspergillus_sergii_(ascomycetes)	1034303	Aspergillus_sergii	Aspser1	GCA_009193525_1	1034303	ftp_ncbi_nlm_nih_gov_genomes_all_GCA_009_193_525_GCA_009193525_1_Aspser1	Ascomycota	Eurotiomycetes	Eurotiales	Aspergillaceae	Aspergillus	0	262	38325693	48.239	146281	55037.5	1317487	1012	382883	33	99.7	99.4	0.3	0	0.3	4191	eurotiales	13713	vasculartroph
Aspsteyn	Aspergillus_steynii_IBT_23096_(ascomycetes)	306088	Aspergillus_steynii	Aspste1	GCF_002849105_1	1392250	ftp_ncbi_nlm_nih_gov_genomes_all_GCA_002_849_105_GCA_002849105_1_Aspste1	Ascomycota	Eurotiomycetes	Eurotiales	Aspergillaceae	Aspergillus	0	37	37847960	49.073	1.02292e+06	14960	6713304	1118	3921250	4	99.4	99.2	0.2	0.1	0.5	4191	eurotiales	13197	mesotroph
Aspsydow	Aspergillus_sydowii_CBS_593_65_(ascomycetes)	75750	Aspergillus_sydowii	Aspsy1	GCA_001890705_1	1036612	ftp_ncbi_nlm_nih_gov_genomes_all_GCA_001_890_705_GCA_001890705_1_Aspsy1	Ascomycota	Eurotiomycetes	Eurotiales	Aspergillaceae	Aspergillus	0	97	34381026	49.984	354444	10072	5537812	1125	2288531	5	99.4	98.8	0.6	0.2	0.4	4191	eurotiales	13579	vasculartroph
Asptaich	Aspergillus_taichungensis_(ascomycetes)	482145	Aspergillus_taichungensis	Asptaic1	GCA_002850765_1	482145	ftp_ncbi_nlm_nih_gov_genomes_all_GCA_002_850_765_GCA_002850765_1_Asptaic1	Ascomycota	Eurotiomycetes	Eurotiales	Aspergillaceae	Aspergillus	0	310	27121736	51.451	87489.5	48208.5	490963	1033	207690	47	98.9	98.6	0.3	0.2	0.9	4191	eurotiales	9689	saprotroph
Asptamar	Aspergillus_tamarii_(ascomycetes)	41984	Aspergillus_tamarii	Asptam1	GCA_009193485_1	41984	ftp_ncbi_nlm_nih_gov_genomes_all_GCA_009_193_485_GCA_009193485_1_Asptam1	Ascomycota	Eurotiomycetes	Eurotiales	Aspergillaceae	Aspergillus	0	448	38511287	47.55	85962.7	26432.5	846017	1007	214496	51	99.4	99	0.4	0.2	0.4	4191	eurotiales	13331	vasculartroph
Asptanne	Aspergillus_tanneri_(ascomycetes)	1220188	Aspergillus_tanneri	ASM342696v1	GCF_003426965_1	1220188	ftp_ncbi_nlm_nih_gov_genomes_all_GCA_003_426_965_GCA_003426965_1_ASM342696v1	Ascomycota	Eurotiomycetes	Eurotiales	Aspergillaceae	Aspergillus	0	14	38719388	47.304	2.76567e+06	3.55711e+06	5928792	91324	4499170	4	97.3	97	0.3	0.7	2	4191	eurotiales	11683	mesotroph
Aspterre	Aspergillus_terreus_NIH2624_(ascomycetes)	33178	Aspergillus_terreus	ASM14961v1	GCF_000149615_1	341663	ftp_ncbi_nlm_nih_gov_genomes_all_GCA_000_149_615_GCA_000149615_1_ASM14961v1	Ascomycota	Eurotiomycetes	Eurotiales	Aspergillaceae	Aspergillus	0	27	29364022	52.869	1.08756e+06	1353958	2751824	12095	1912493	7	98.3	97.9	0.4	0.7	1	4191	eurotiales	10401	mesotroph
Asptherm	Aspergillus_thermomutatus_(ascomycetes)	41047	Aspergillus_thermomutatus	ASM223726v2	GCF_002237265_1	41047	ftp_ncbi_nlm_nih_gov_genomes_all_GCA_002_237_265_GCA_002237265_2_ASM223726v2	Ascomycota	Eurotiomycetes	Eurotiales	Aspergillaceae	Aspergillus	0	647	30945974	50.12	47829.9	28533	400253	2000	93306	107	98.8	98.6	0.2	0.7	0.5	4191	eurotiales	9702	mesotroph
Asptrans	Aspergillus_transmontanensis_(ascomycetes)	1034304	Aspergillus_transmontanensis	Asptra1	GCA_009193505_1	1034304	ftp_ncbi_nlm_nih_gov_genomes_all_GCA_009_193_505_GCA_009193505_1_Asptra1	Ascomycota	Eurotiomycetes	Eurotiales	Aspergillaceae	Aspergillus	0	293	39338775	47.98	134262	48585	1098967	1027	342792	36	99.6	99.2	0.4	0.1	0.3	4191	eurotiales	14215	vasculartroph
Asptubin	Aspergillus_tubingensis_(ascomycetes)	5068	Aspergillus_tubingensis	ASM1334032v1	GCF_013340325_1	5068	ftp_ncbi_nlm_nih_gov_genomes_all_GCA_013_340_325_GCA_013340325_1_ASM1334032v1	Ascomycota	Eurotiomycetes	Eurotiales	Aspergillaceae	Aspergillus	0	15	35047229	49.318	2.33648e+06	1979743	5352870	231917	3153774	5	99.6	99.5	0.1	0.1	0.3	4191	eurotiales	11479	mesotroph
Aspturco	Aspergillus_turcosus_(ascomycetes)	1245748	Aspergillus_turcosus	ASM223497v2	GCA_002234975_2	1245748	ftp_ncbi_nlm_nih_gov_genomes_all_GCA_002_234_975_GCA_002234975_2_ASM223497v2	Ascomycota	Eurotiomycetes	Eurotiales	Aspergillaceae	Aspergillus	0	1043	34076230	46.194	32671.4	9972	515623	2000	95868	102	98.7	98.6	0.1	0.6	0.7	4191	eurotiales	9174	polymertroph
Aspudaga	Aspergillus_udagawae_(ascomycetes)	91492	Aspergillus_udagawae	ASM1072479v1	GCA_010724795_1	91492	ftp_ncbi_nlm_nih_gov_genomes_all_GCA_010_724_795_GCA_010724795_1_ASM1072479v1	Ascomycota	Eurotiomycetes	Eurotiales	Aspergillaceae	Aspergillus	0	2364	31222906	50.165	13207.7	688	327441	205	71333	128	99.2	99	0.2	0.4	0.4	4191	eurotiales	10034	mesotroph
Aspustu	Aspergillus_ustus_(ascomycetes)	40382	Aspergillus_ustus	Austus1_0	GCA_000812125_1	40382	ftp_ncbi_nlm_nih_gov_genomes_all_GCA_000_812_125_GCA_000812125_1_Austus1_0	Ascomycota	Eurotiomycetes	Eurotiales	Aspergillaceae	Aspergillus	0	770	38351268	50.991	49806.8	1577.5	1033815	500	279164	44	97.7	97.5	0.2	0.3	2	4191	eurotiales	706	monomertroph
Aspuvaru	Aspergillus_uvarum_CBS_121591_(ascomycetes)	446911	Aspergillus_uvarum	Aspuva1	GCF_003184745_1	1448315	ftp_ncbi_nlm_nih_gov_genomes_all_GCA_003_184_745_GCA_003184745_1_Aspuva1	Ascomycota	Eurotiomycetes	Eurotiales	Aspergillaceae	Aspergillus	0	172	35850703	50.847	208434	137190	1051428	1058	396097	30	99.3	98.9	0.4	0.2	0.5	4191	eurotiales	12014	mesotroph
Aspvaden	Aspergillus_vadensis_CBS_113365_(ascomycetes)	288669	Aspergillus_vadensis	Aspvad1	GCF_003184925_1	1448311	ftp_ncbi_nlm_nih_gov_genomes_all_GCA_003_184_925_GCA_003184925_1_Aspvad1	Ascomycota	Eurotiomycetes	Eurotiales	Aspergillaceae	Aspergillus	0	60	35663374	49.182	594390	444170	3676350	1206	1025125	11	99.5	99.3	0.2	0.1	0.4	4191	eurotiales	12132	mesotroph
Aspversi	Aspergillus_versicolor_CBS_583_65_(ascomycetes)	46472	Aspergillus_versicolor	Aspve1	GCA_001890125_1	1036611	ftp_ncbi_nlm_nih_gov_genomes_all_GCA_001_890_125_GCA_001890125_1_Aspve1	Ascomycota	Eurotiomycetes	Eurotiales	Aspergillaceae	Aspergillus	0	51	33126810	50.081	649545	11331	5023850	1241	2487993	5	99.4	99	0.4	0.1	0.5	4191	eurotiales	13222	vasculartroph
Aspviola	Aspergillus_violaceofuscus_CBS_115571_(ascomycetes)	657443	Aspergillus_violaceofuscus	Aspvio1	GCA_003184705_1	1450538	ftp_ncbi_nlm_nih_gov_genomes_all_GCA_003_184_705_GCA_003184705_1_Aspvio1	Ascomycota	Eurotiomycetes	Eurotiales	Aspergillaceae	Aspergillus	0	209	36012865	51.025	172310	119441	900532	1085	288343	40	99.1	98.7	0.4	0.3	0.6	4191	eurotiales	12080	mesotroph
Aspwelwi	Aspergillus_welwitschiae_(ascomycetes)	1341132	Aspergillus_welwitschiae	Aspwel1	GCF_003344945_1	1341132	ftp_ncbi_nlm_nih_gov_genomes_all_GCA_003_344_945_GCA_003344945_1_Aspwel1	Ascomycota	Eurotiomycetes	Eurotiales	Aspergillaceae	Aspergillus	0	396	37511876	49.663	94727	5512.5	2162797	1010	757052	17	99.6	99.4	0.2	0	0.4	4191	eurotiales	13684	mesotroph
Aspwenti	Aspergillus_wentii_DTO_134E9_(ascomycetes)	5066	Aspergillus_wentii	Aspwe1	GCA_001890725_1	1073089	ftp_ncbi_nlm_nih_gov_genomes_all_GCA_001_890_725_GCA_001890725_1_Aspwe1	Ascomycota	Eurotiomycetes	Eurotiales	Aspergillaceae	Aspergillus	0	27	31350635	47.955	1.16113e+06	20875	5070162	1148	4128426	4	99.6	99.1	0.5	0.1	0.3	4191	eurotiales	12435	mesotroph
AthTMB	Athelia_sp__TMB_(basidiomycetes)	2748771	Athelia_sp__TMB	191101_athtb5_1_0	GCA_014898675_1	2748771	ftp_ncbi_nlm_nih_gov_genomes_all_GCA_014_898_675_GCA_014898675_1_191101_athtb5_1_0	Basidiomycota	Agaricomycetes	Atheliales	Atheliaceae	Athelia	0	1682	79838449	51.76	47466.4	16034.5	613931	1003	133022	165	98.2	32.2	66	0.5	1.3	2898	agaricomycetes	22782	vasculartroph
Aulheder	Aulographum_hederae_CBS_113979_(ascomycetes)	1176130	Aulographum_hederae	Aulhe2	GCA_010015705_1	1176131	ftp_ncbi_nlm_nih_gov_genomes_all_GCA_010_015_705_GCA_010015705_1_Aulhe2	Ascomycota	Dothideomycetes	Aulographales	Aulographaceae	Aulographum	0	173	31983478	52.372	184876	36589	1347584	1109	529352	20	93.4	93.2	0.2	0.8	5.8	3786	dothideomycetes	12109	polymertroph
Aurampl	Auriculariopsis_ampla_(basidiomycetes)	97359	Auriculariopsis_ampla	Auramp1	GCA_007026445_1	97359	ftp_ncbi_nlm_nih_gov_genomes_all_GCA_007_026_445_GCA_007026445_1_Auramp1	Basidiomycota	Agaricomycetes	Agaricales	Schizophyllaceae	Auriculariopsis	0	351	49873921	57.053	142091	41291	4714653	1190	539828	19	95.1	74.3	20.8	0.9	4	3870	agaricales	15576	saprotroph
Aurmelan	Aureobasidium_melanogenum_CBS_110374_(ascomycetes)	46634	Aureobasidium_melanogenum	Aureobasidium_pullulans_var__melanogenum_CBS_110374_v1_0	GCA_000721775_1	1043003	ftp_ncbi_nlm_nih_gov_genomes_all_GCA_000_721_775_GCA_000721775_1_Aureobasidium_pullulans_var__melanogenum_CBS_110374_v1_0	Ascomycota	Dothideomycetes	Dothideales	Saccotheciaceae	Aureobasidium	0	150	26203324	49.847	174689	9477.5	2719209	1019	822863	10	99.7	99.6	0.1	0.1	0.2	3786	dothideomycetes	10584	saprotroph
Aurnamib	Aureobasidium_namibiae_CBS_147_97_(ascomycetes)	559561	Aureobasidium_namibiae	Aureobasidium_pullulans_var__namibiae_CBS_147_97_v1_0	GCF_000721765_1	1043004	ftp_ncbi_nlm_nih_gov_genomes_all_GCA_000_721_765_GCA_000721765_1_Aureobasidium_pullulans_var__namibiae_CBS_147_97_v1_0	Ascomycota	Dothideomycetes	Dothideales	Saccotheciaceae	Aureobasidium	0	47	25428601	51.119	541034	288628	2484475	2230	1074982	9	99.4	99.3	0.1	0.2	0.4	3786	dothideomycetes	10259	saprotroph
Aurpullu	Aureobasidium_pullulans_EXF-150_(ascomycetes)	5580	Aureobasidium_pullulans	Aureobasidium_pullulans_var__pullulans_EXF-150	GCF_000721785_1	1043002	ftp_ncbi_nlm_nih_gov_genomes_all_GCA_000_721_785_GCA_000721785_1_Aureobasidium_pullulans_var__pullulans_EXF-150_assembly_version_1_0	Ascomycota	Dothideomycetes	Dothideales	Saccotheciaceae	Aureobasidium	0	186	29621078	50.02	159253	2331.5	2687588	1039	1166847	10	99.4	99.3	0.1	0.1	0.5	3786	dothideomycetes	11844	polymertroph
Aursubgl1	Aureobasidium_subglaciale_EXF-2481_(ascomycetes)	1042127	Aureobasidium_subglaciale	Aureobasidium_pullulans_var__subglaciale_EXF-2481_v1_0	GCF_000721755_1	1043005	ftp_ncbi_nlm_nih_gov_genomes_all_GCA_000_721_755_GCA_000721755_1_Aureobasidium_pullulans_var__subglaciale_EXF-2481_v1_0	Ascomycota	Dothideomycetes	Dothideales	Saccotheciaceae	Aureobasidium	0	75	25796716	50.782	343956	178411	2141954	1128	821214	11	99.3	99.3	0	0.1	0.6	3786	dothideomycetes	10792	saprotroph
Aursubgl2	Auricularia_subglabra_TFB-10046_SS5_(basidiomycetes)	1331295	Auricularia_subglabra	Auricularia_subglabra_SS-5_V1_0	GCF_000265015_1	717982	ftp_ncbi_nlm_nih_gov_genomes_all_GCA_000_265_015_GCA_000265015_1_Auricularia_subglabra_SS-5_V1_0	Basidiomycota	Agaricomycetes	Auriculariales	Auriculariaceae	Auricularia	0	1531	74920202	58.628	48935.5	3934	2214130	2002	491394	44	95.9	94.4	1.5	0.6	3.5	2898	agaricomycetes	23555	polymertroph
Babinosi	Babjeviella_inositovora		Babjeviella_inositovora	NRRL_Y-12698	JGI		https_figshare_com_articles_Tempo_and_mode_of_genome_evolution_in_the_budding_yeast_subphylum_5854705	Ascomycota	Saccharomycetes	Saccharomycetales	Debaryomycetaceae	Babjeviella	1	49	15221050	48.128	310634	5219	2639018	1350	933105	6	99.3	99.1	0.2	0.1	0.6	2137	saccharomycetes	5752	monomertroph
Barcalif	Barnettozyma_californica		Barnettozyma_californica	NRRL_Y-17395	PPLX00000000		https_figshare_com_articles_Tempo_and_mode_of_genome_evolution_in_the_budding_yeast_subphylum_5854706	Ascomycota	Saccharomycetes	Saccharomycetales	Phaffomycetaceae	Barnettozyma	1	276	11899360	41.515	43113.6	626	1003385	200	449699	10	96.7	96.6	0.1	0.9	2.4	2137	saccharomycetes	5810	monomertroph
Barhawai	Barnettozyma_hawaiiensis		Barnettozyma_hawaiiensis	NRRL_Y-27270	PPLY00000000		https_figshare_com_articles_Tempo_and_mode_of_genome_evolution_in_the_budding_yeast_subphylum_5854707	Ascomycota	Saccharomycetes	Saccharomycetales	Phaffomycetaceae	Barnettozyma	1	194	10617442	43.272	54729.1	2900.5	985107	211	233890	15	97.5	97.4	0.1	0.8	1.7	2137	saccharomycetes	5371	monomertroph
Barpopul	Barnettozyma_populi		Barnettozyma_populi	NRRL_Y-12728	PPLZ00000000		https_figshare_com_articles_Tempo_and_mode_of_genome_evolution_in_the_budding_yeast_subphylum_5854708	Ascomycota	Saccharomycetes	Saccharomycetales	Phaffomycetaceae	Barnettozyma	1	726	11533356	43.194	15886.2	112	973885	58	390696	10	97.5	97.4	0.1	0.9	1.6	2137	saccharomycetes	5594	monomertroph
Barprate	Barnettozyma_pratensis		Barnettozyma_pratensis	NRRL_Y-12696	PPMA00000000		https_figshare_com_articles_Tempo_and_mode_of_genome_evolution_in_the_budding_yeast_subphylum_5854709	Ascomycota	Saccharomycetes	Saccharomycetales	Phaffomycetaceae	Barnettozyma	1	469	12622213	38.084	26913	436	791577	200	264426	17	95.1	94.9	0.2	0.8	4.1	2137	saccharomycetes	5854	monomertroph
Barsalic	Barnettozyma_salicaria		Barnettozyma_salicaria	NRRL_Y-6780	PPMB00000000		https_figshare_com_articles_Tempo_and_mode_of_genome_evolution_in_the_budding_yeast_subphylum_5854710	Ascomycota	Saccharomycetes	Saccharomycetales	Phaffomycetaceae	Barnettozyma	1	304	11010013	38.458	36217.1	269	967842	200	647430	7	95	94.7	0.3	0.8	4.2	2137	saccharomycetes	5586	monomertroph
Basmeris	Basidiobolus_meristosporus_CBS_931_73_(fungi)	423460	Basidiobolus_meristosporus	Basme2finSC	GCA_002104905_1	1314790	ftp_ncbi_nlm_nih_gov_genomes_all_GCA_002_104_905_GCA_002104905_1_Basme2finSC	Zoopagomycota	Basidiobolomycetes	Basidiobolales	Basidiobolaceae	Basidiobolus	0	1366	89489060	42.763	65511.8	46027	345098	3467	106019	272	91.6	69	22.6	1.5	6.9	758	fungi	16110	mesotroph
Batdendr	Batrachochytrium_dendrobatidis_JAM81_(chytrids)	109871	Batrachochytrium_dendrobatidis	v1_0	GCF_000203795_1	684364	ftp_ncbi_nlm_nih_gov_genomes_all_GCA_000_203_795_GCA_000203795_1_v1_0	Chytridiomycota	Chytridiomycetes	Rhizophydiales		Batrachochytrium	0	127	24315081	39.253	191457	7193	4429270	1639	1484462	6	73.3	72.6	0.7	4.1	22.6	758	fungi	8700	monomertroph
Batsalam	Batrachochytrium_salamandrivorans_(chytrids)	1357716	Batrachochytrium_salamandrivorans	Batr_sala_BS_V1	GCA_002006685_1	1357716	ftp_ncbi_nlm_nih_gov_genomes_all_GCA_002_006_685_GCA_002006685_1_Batr_sala_BS_V1	Chytridiomycota	Chytridiomycetes	Rhizophydiales		Batrachochytrium	0	5358	32636440	41.886	6091.16	3234	68925	1001	10956	814	72.7	72.2	0.5	5.7	21.6	758	fungi	12471	monomertroph
Baupanam	Baudoinia_panamericana_UAMH_10762_(ascomycetes)	1709381	Baudoinia_panamericana	Bauco1	GCF_000338955_1	717646	ftp_ncbi_nlm_nih_gov_genomes_all_GCA_000_338_955_GCA_000338955_1_Bauco1	Ascomycota	Dothideomycetes	Mycosphaerellales	Teratosphaeriaceae	Baudoinia	0	19	21875620	54.786	1.15135e+06	1222139	2027063	2076	1299806	7	98.3	98.3	0	0.4	1.3	3578	capnodiales	10508	saprotroph
Beabassi	Beauveria_bassiana_ARSEF_2860_(ascomycetes)	176275	Beauveria_bassiana	ASM28067v1	GCF_000280675_1	655819	ftp_ncbi_nlm_nih_gov_genomes_all_GCA_000_280_675_GCA_000280675_1_ASM28067v1	Ascomycota	Sordariomycetes	Hypocreales	Cordycipitaceae	Beauveria	0	237	33697794	51.508	142185	12383	2084429	1004	729568	13	99.4	99.2	0.2	0.2	0.4	4494	hypocreales	10364	saprotroph
Beabrong	Beauveria_brongniartii_RCEF_3172_(ascomycetes)	118266	Beauveria_brongniartii	BBO_1_0	GCA_001636735_1	1081107	ftp_ncbi_nlm_nih_gov_genomes_all_GCA_001_636_735_GCA_001636735_1_BBO_1_0	Ascomycota	Sordariomycetes	Hypocreales	Cordycipitaceae	Beauveria	0	241	32515992	51.731	134921	11521	2279171	1000	773364	13	99.4	99.2	0.2	0.3	0.3	4494	hypocreales	9595	saprotroph
Bifadela	Bifiguratus_adelaidae_(fungi)	1938954	Bifiguratus_adelaidae	ASM226119v1	GCA_002261195_1	1938954	ftp_ncbi_nlm_nih_gov_genomes_all_GCA_002_261_195_GCA_002261195_1_ASM226119v1	Mucoromycota	Endogonomycetes	Endogonales		Bifiguratus	0	563	19478880	48.287	34598.4	10369	928798	504	102371	44	93.7	92.1	1.6	1.3	5	758	fungi	5719	monomertroph
Bimnozel	Bimuria_novae-zelandiae_CBS_107_79_(ascomycetes)	147497	Bimuria_novae-zelandiae	Bimnz1	GCA_010015655_1	1447943	ftp_ncbi_nlm_nih_gov_genomes_all_GCA_010_015_655_GCA_010015655_1_Bimnz1	Ascomycota	Dothideomycetes	Pleosporales	Didymosphaeriaceae	Bimuria	0	321	78183505	44.552	243562	58317	2524382	1069	713565	35	91.7	91.4	0.3	0.9	7.4	6641	pleosporales	16675	mesotroph
Bipmaydi	Bipolaris_maydis_ATCC_48331_(southern_corn_leaf_blight_pathogen)	5016	Bipolaris_maydis	CocheC4_1	GCF_000354255_1	665024	ftp_ncbi_nlm_nih_gov_genomes_all_GCA_000_354_255_GCA_000354255_1_CocheC4_1	Ascomycota	Dothideomycetes	Pleosporales	Pleosporaceae	Bipolaris	0	207	32929167	50.733	159078	3523	2277156	899	964089	13	99.5	99.4	0.1	0.1	0.4	6641	pleosporales	12705	mesotroph
Biporyza	Bipolaris_oryzae_ATCC_44560_(ascomycetes)	101162	Bipolaris_oryzae	Cochliobolus_miyabeanus_v1_0	GCF_000523455_1	930090	ftp_ncbi_nlm_nih_gov_genomes_all_GCA_000_523_455_GCA_000523455_1_Cochliobolus_miyabeanus_v1_0	Ascomycota	Dothideomycetes	Pleosporales	Pleosporaceae	Bipolaris	0	619	31362097	50.5	50665.7	15345	638489	937	134117	68	99.4	99.3	0.1	0.1	0.5	6641	pleosporales	12002	polymertroph
Bipsorok	Bipolaris_sorokiniana_ND90Pr_(ascomycetes)	45130	Bipolaris_sorokiniana	Cocsa1	GCF_000338995_1	665912	ftp_ncbi_nlm_nih_gov_genomes_all_GCA_000_338_995_GCA_000338995_1_Cocsa1	Ascomycota	Dothideomycetes	Pleosporales	Pleosporaceae	Bipolaris	0	154	34409167	49.844	223436	3094.5	3642493	2011	1789485	7	99.4	99.3	0.1	0.2	0.4	6641	pleosporales	12214	polymertroph
Bipvicto	Bipolaris_victoriae		Bipolaris_victoriae		GCA_000527765_1		ftp_ncbi_nlm_nih_gov_genomes_all_GCA_000_527_765_GCA_000527765_1_Cochliobolus_victoriae_v1_0	Ascomycota	Dothideomycetes	Pleosporales	Pleosporaceae	Bipolaris	0	676	32829575	50.141	48564.5	3460.5	870365	930	231353	47	99.5	99.4	0.1	0.2	0.3	6641	pleosporales	12882	mesotroph
Bipzeico	Bipolaris_zeicola_26-R-13_(ascomycetes)	5017	Bipolaris_zeicola	Cochliobolus_carbonum_v1_0	GCF_000523435_1	930089	ftp_ncbi_nlm_nih_gov_genomes_all_GCA_000_523_435_GCA_000523435_1_Cochliobolus_carbonum_v1_0	Ascomycota	Dothideomycetes	Pleosporales	Pleosporaceae	Bipolaris	0	844	31267936	50.808	37047.3	11193	501469	911	110153	82	99.5	99.4	0.1	0.1	0.4	6641	pleosporales	12853	polymertroph
Blaadeni	Blastobotrys_adeninivorans		Blastobotrys_adeninivorans	LS3	Genolevures		https_figshare_com_articles_Tempo_and_mode_of_genome_evolution_in_the_budding_yeast_subphylum_5854711	Ascomycota	Saccharomycetes	Saccharomycetales	Trichomonascaceae	Blastobotrys	1	4	11804616	48.121	2951154	2.92235e+06	4300524	1659397	3827910	2	92.4	92.2	0.2	2	5.6	2137	saccharomycetes	5939	monomertroph
Blaameri	Blastobotrys_americana		Blastobotrys_americana	NRRL_Y-6844	PPJN00000000		https_figshare_com_articles_Tempo_and_mode_of_genome_evolution_in_the_budding_yeast_subphylum_5854712	Ascomycota	Saccharomycetes	Saccharomycetales	Trichomonascaceae	Blastobotrys	1	159	12598369	43.787	79235	576	753786	200	330016	14	87.5	87.2	0.3	2.8	9.7	2137	saccharomycetes	5788	monomertroph
Bladerma	Blastomyces_dermatitidis_ATCC_26199_(ascomycetes)	5039	Blastomyces_dermatitidis	BD_ATCC26199_V2	GCA_000166155_1	447095	ftp_ncbi_nlm_nih_gov_genomes_all_GCA_000_166_155_GCA_000166155_1_BD_ATCC26199_V2	Ascomycota	Eurotiomycetes	Onygenales	Ajellomycetaceae	Blastomyces	0	3282	71515325	36.643	21790.2	1445.5	1422600	501	291146	71	98.8	98.8	0	0.4	0.8	4862	onygenales	11211	monomertroph
Blagilch	Blastomyces_gilchristii_SLH14081_(ascomycetes)	1681229	Blastomyces_gilchristii	BD_SLH14081_V1	GCF_000003855_2	559298	ftp_ncbi_nlm_nih_gov_genomes_all_GCA_000_003_855_GCA_000003855_2_BD_SLH14081_V1	Ascomycota	Eurotiomycetes	Onygenales	Ajellomycetaceae	Blastomyces	0	103	75404732	35.748	732085	126235	8174884	2098	2435518	8	98.4	98.4	0	0.5	1.1	4862	onygenales	11343	monomertroph
Blamokoe	Blastobotrys_mokoenaii		Blastobotrys_mokoenaii	NRRL_Y-27120	PPJM00000000		https_figshare_com_articles_Tempo_and_mode_of_genome_evolution_in_the_budding_yeast_subphylum_5854713	Ascomycota	Saccharomycetes	Saccharomycetales	Trichomonascaceae	Blastobotrys	1	637	13798552	48.847	21661.8	569	970412	92	249261	15	94.7	94	0.7	1.5	3.8	2137	saccharomycetes	6191	monomertroph
Blamusci	Blastobotrys_muscicola		Blastobotrys_muscicola	NRRL_Y-7993	PPJL00000000		https_figshare_com_articles_Tempo_and_mode_of_genome_evolution_in_the_budding_yeast_subphylum_5854714	Ascomycota	Saccharomycetes	Saccharomycetales	Trichomonascaceae	Blastobotrys	1	1987	14881377	50.243	7489.37	146	1078761	76	231195	16	93	92.5	0.5	1.7	5.3	2137	saccharomycetes	6761	monomertroph
Blanive	Blastobotrys_nivea		Blastobotrys_nivea	NRRL_Y-17581	PPJK00000000		https_figshare_com_articles_Tempo_and_mode_of_genome_evolution_in_the_budding_yeast_subphylum_5854715	Ascomycota	Saccharomycetes	Saccharomycetales	Trichomonascaceae	Blastobotrys	1	7527	15589204	43.625	2071.11	1455	23964	56	3342	1438	59.2	58.9	0.3	18.1	22.7	2137	saccharomycetes	9671	monomertroph
Blaparvu	Blastomyces_parvus_(ascomycetes)	2060905	Blastomyces_parvus	Emmon_parv_130	GCA_002572885_1	2060905	ftp_ncbi_nlm_nih_gov_genomes_all_GCA_002_572_885_GCA_002572885_1_Emmon_parv_130	Ascomycota	Eurotiomycetes	Onygenales	Ajellomycetaceae	Blastomyces	0	383	27837035	47.479	72681.6	33624	717034	1011	173194	52	99.3	99.2	0.1	0.3	0.4	4862	onygenales	8201	monomertroph
Blapeori	Blastobotrys_peoriensis		Blastobotrys_peoriensis	NRRL_YB-2290	PPJJ00000000		https_figshare_com_articles_Tempo_and_mode_of_genome_evolution_in_the_budding_yeast_subphylum_5854716	Ascomycota	Saccharomycetes	Saccharomycetales	Trichomonascaceae	Blastobotrys	1	888	14179073	51.831	15967.4	106	329478	56	128293	34	92.3	91.8	0.5	2.3	5.4	2137	saccharomycetes	6289	monomertroph
Blapercu	Blastomyces_percursus_(ascomycetes)	1658174	Blastomyces_percursus	Blas_perc_EI222_V1	GCA_001883805_1	1658174	ftp_ncbi_nlm_nih_gov_genomes_all_GCA_001_883_805_GCA_001883805_1_Blas_perc_EI222_V1	Ascomycota	Eurotiomycetes	Onygenales	Ajellomycetaceae	Blastomyces	0	3868	32310953	47.335	8353.4	5840	71402	1003	12836	768	95.8	95.7	0.1	1.9	2.3	4862	onygenales	10285	monomertroph
Blaproli	Blastobotrys_proliferans		Blastobotrys_proliferans	NRRL_Y-17577	PPJI00000000		https_figshare_com_articles_Tempo_and_mode_of_genome_evolution_in_the_budding_yeast_subphylum_5854717	Ascomycota	Saccharomycetes	Saccharomycetales	Trichomonascaceae	Blastobotrys	1	479	14685634	44.563	30658.9	140	387624	68	172408	32	92.6	91.8	0.8	2	5.4	2137	saccharomycetes	7445	monomertroph
Blaraffi	Blastobotrys_raffinosifermentans		Blastobotrys_raffinosifermentans	NRRL_Y-27150	PPJH00000000		https_figshare_com_articles_Tempo_and_mode_of_genome_evolution_in_the_budding_yeast_subphylum_5854718	Ascomycota	Saccharomycetes	Saccharomycetales	Trichomonascaceae	Blastobotrys	1	61	12458252	48.224	204234	7833	2959272	202	677989	5	93.4	92.6	0.8	1.5	5.1	2137	saccharomycetes	6242	monomertroph
Blaserpe	Blastobotrys_serpentis		Blastobotrys_serpentis	NRRL_Y-48249	PPJG00000000		https_figshare_com_articles_Tempo_and_mode_of_genome_evolution_in_the_budding_yeast_subphylum_5854719	Ascomycota	Saccharomycetes	Saccharomycetales	Trichomonascaceae	Blastobotrys	1	847	13890435	42.104	16399.6	345	669520	9	209132	22	88.4	87.7	0.7	2.3	9.3	2137	saccharomycetes	6716	monomertroph
Blasilve	Blastomyces_silverae_(ascomycetes)	2060906	Blastomyces_silverae	ASM101475v1	GCA_001014755_1	2060906	ftp_ncbi_nlm_nih_gov_genomes_all_GCA_001_014_755_GCA_001014755_1_ASM101475v1	Ascomycota	Eurotiomycetes	Onygenales	Ajellomycetaceae	Blastomyces	0	3706	30969503	44.379	8356.58	2064.5	265286	145	29868	283	88.8	88.7	0.1	4.8	6.4	4862	onygenales	8562	monomertroph
Blugrami	Blumeria_graminis_f__sp__tritici_(grass_mildew)	34373	Blumeria_graminis	Bgt_genome_v3_16	GCA_900519115_1	62690	ftp_ncbi_nlm_nih_gov_genomes_all_GCA_900_519_115_GCA_900519115_1_Bgt_genome_v3_16	Ascomycota	Leotiomycetes	Erysiphales	Erysiphaceae	Blumeria	0	12	140802721	43.752	1.17336e+07	1.17639e+07	19721624	3400584	15587074	4	95.2	94.7	0.5	0.5	4.3	1706	ascomycota	8347	monomertroph
Blyhelic	Blyttiomyces_helicus_(chytrids)	388810	Blyttiomyces_helicus	Blyhe1	GCA_003614705_1	388810	ftp_ncbi_nlm_nih_gov_genomes_all_GCA_003_614_705_GCA_003614705_1_Blyhe1	Chytridiomycota	Chytridiomycetes			Blyttiomyces	0	8398	46468912	53.872	5533.33	3989	73981	692	6675	1973	34.9	34.8	0.1	16.6	48.5	758	fungi	12167	monomertroph
Boleduli	Boletus_edulis_(basidiomycetes)	36056	Boletus_edulis	Boledp1	GCA_014925795_1	36056	ftp_ncbi_nlm_nih_gov_genomes_all_GCA_014_925_795_GCA_014925795_1_Boledp1	Basidiomycota	Agaricomycetes	Boletales	Boletaceae	Boletus	0	478	69185680	50.408	144740	54597	2958700	1356	380211	40	88.5	48.2	40.3	1.6	9.9	4878	boletales	18122	saprotroph
Bonmesen	Bondarzewia_mesenterica_(basidiomycetes)	1095465	Bondarzewia_mesenterica	ASM480270v1	GCA_004802705_1	1095465	ftp_ncbi_nlm_nih_gov_genomes_all_GCA_004_802_705_GCA_004802705_1_ASM480270v1	Basidiomycota	Agaricomycetes	Russulales	Bondarzewiaceae	Bondarzewia	0	1467	36721587	49.054	25031.8	13595	206511	564	49224	230	92.7	90.8	1.9	2.9	4.4	2898	agaricomycetes	10523	saprotroph
Botaclad	Botrytis_aclada_(ascomycetes)	139639	Botrytis_aclada	ASM1489828v1	GCA_014898285_1	139639	ftp_ncbi_nlm_nih_gov_genomes_all_GCA_014_898_285_GCA_014898285_1_ASM1489828v1	Ascomycota	Leotiomycetes	Helotiales	Sclerotiniaceae	Botrytis	0	16	48314413	40.351	3.01965e+06	2920944	4115563	2364192	3028304	7	98.7	98.6	0.1	0.1	1.2	1706	ascomycota	11870	polymertroph
Botbotry	Botryobasidium_botryosum_FD-172_SS1_(basidiomycetes)	264124	Botryobasidium_botryosum	Botbo1	GCA_000697705_1	930990	ftp_ncbi_nlm_nih_gov_genomes_all_GCA_000_697_705_GCA_000697705_1_Botbo1	Basidiomycota	Agaricomycetes	Cantharellales	Botryobasidiaceae	Botryobasidium	0	334	46674321	52.443	139743	26187	2162810	2001	444941	28	95.4	94.5	0.9	1	3.6	2898	agaricomycetes	16502	saprotroph
Botbysso	Botrytis_byssoidea_(ascomycetes)	139641	Botrytis_byssoidea	ASM1489829v1	GCA_014898295_1	139641	ftp_ncbi_nlm_nih_gov_genomes_all_GCA_014_898_295_GCA_014898295_1_ASM1489829v1	Ascomycota	Leotiomycetes	Helotiales	Sclerotiniaceae	Botrytis	0	59	42981876	40.683	728506	422491	2599436	20721	1263484	11	98.3	98.1	0.2	0.1	1.6	1706	ascomycota	12212	polymertroph
Botcalth	Botryotinia_calthae_(ascomycetes)	38488	Botryotinia_calthae	ASM437928v1	GCA_004379285_1	38488	ftp_ncbi_nlm_nih_gov_genomes_all_GCA_004_379_285_GCA_004379285_1_ASM437928v1	Ascomycota	Leotiomycetes	Helotiales	Sclerotiniaceae	Botryotinia	0	3978	47446406	40.969	11927.2	2606.5	293700	501	56053	245	96.9	96.8	0.1	0.9	2.2	1706	ascomycota	12263	polymertroph
Botciner	Botrytis_cinerea_B05_10_(ascomycetes)	40559	Botrytis_cinerea	ASM14353v4	GCF_000143535_2	332648	ftp_ncbi_nlm_nih_gov_genomes_all_GCA_000_143_535_GCA_000143535_4_ASM14353v4	Ascomycota	Leotiomycetes	Helotiales	Sclerotiniaceae	Botrytis	0	18	42630066	41.997	2368337	2444079	4109373	208766	2617329	7	98.8	98.7	0.1	0.1	1.1	1706	ascomycota	13725	mesotroph
Botconvo	Botryotinia_convoluta_(ascomycetes)	54673	Botryotinia_convoluta	ASM478627v1	GCA_004786275_1	54673	ftp_ncbi_nlm_nih_gov_genomes_all_GCA_004_786_275_GCA_004786275_1_ASM478627v1	Ascomycota	Leotiomycetes	Helotiales	Sclerotiniaceae	Botryotinia	0	2043	45284057	40.232	22165.5	4447	436056	500	97955	136	98.7	98.6	0.1	0.2	1.1	1706	ascomycota	12417	polymertroph
Botdewey	Botrytis_deweyae_(ascomycetes)	2478750	Botrytis_deweyae	ASM1489853v1	GCA_014898535_1	2478750	ftp_ncbi_nlm_nih_gov_genomes_all_GCA_014_898_535_GCA_014898535_1_ASM1489853v1	Ascomycota	Leotiomycetes	Helotiales	Sclerotiniaceae	Botrytis	0	76	44366920	40.79	583775	346146	2431782	15844	1076441	13	98.8	98.7	0.1	0.2	1	1706	ascomycota	12480	mesotroph
Botdothi	Botryosphaeria_dothidea_(ascomycetes)	55169	Botryosphaeria_dothidea	ASM1150312v2	GCA_011503125_2	55169	ftp_ncbi_nlm_nih_gov_genomes_all_GCA_011_503_125_GCA_011503125_2_ASM1150312v2	Ascomycota	Dothideomycetes	Botryosphaeriales	Botryosphaeriaceae	Botryosphaeria	0	88	51758482	53.026	588165	14281.5	6145880	5134	4039455	6	98.7	89.6	9.1	0.1	1.2	3786	dothideomycetes	14017	vasculartroph
Botellip	Botrytis_elliptica_(ascomycetes)	278938	Botrytis_elliptica	ASM1489855v1	GCA_014898555_1	278938	ftp_ncbi_nlm_nih_gov_genomes_all_GCA_014_898_555_GCA_014898555_1_ASM1489855v1	Ascomycota	Leotiomycetes	Helotiales	Sclerotiniaceae	Botrytis	0	137	47665151	39.437	347921	207085	2119094	10357	652925	22	98.9	98.8	0.1	0.2	0.9	1706	ascomycota	12442	mesotroph
Botfraga	Botrytis_fragariae_(ascomycetes)	1964551	Botrytis_fragariae	Bfra_R1V1	GCF_013461495_1	1964551	ftp_ncbi_nlm_nih_gov_genomes_all_GCA_013_461_495_GCA_013461495_1_Bfra_R1V1	Ascomycota	Leotiomycetes	Helotiales	Sclerotiniaceae	Botrytis	0	28	41923773	41.61	1.49728e+06	1271855	3899889	25058	2431652	7	98.2	98	0.2	0.4	1.4	1706	ascomycota	12350	polymertroph
Botgalan	Botrytis_galanthina_(ascomycetes)	278940	Botrytis_galanthina	ASM491687v1	GCA_004916875_1	278940	ftp_ncbi_nlm_nih_gov_genomes_all_GCA_004_916_875_GCA_004916875_1_ASM491687v1	Ascomycota	Leotiomycetes	Helotiales	Sclerotiniaceae	Botrytis	0	3417	43865366	41.18	12837.4	1269	354402	500	65161	205	98.8	98.7	0.1	0.1	1.1	1706	ascomycota	12388	mesotroph
Botglobo	Botryotinia_globosa_(ascomycetes)	278942	Botryotinia_globosa	ASM1489842v1	GCA_014898425_1	278942	ftp_ncbi_nlm_nih_gov_genomes_all_GCA_014_898_425_GCA_014898425_1_ASM1489842v1	Ascomycota	Leotiomycetes	Helotiales	Sclerotiniaceae	Botryotinia	0	27	45684854	38.839	1.69203e+06	1945743	4093527	247080	2511391	8	98.8	98.7	0.1	0.2	1	1706	ascomycota	12073	polymertroph
Bothyaci	Botrytis_hyacinthi_(ascomycetes)	278943	Botrytis_hyacinthi	ASM478624v1	GCA_004786245_1	278943	ftp_ncbi_nlm_nih_gov_genomes_all_GCA_004_786_245_GCA_004786245_1_ASM478624v1	Ascomycota	Leotiomycetes	Helotiales	Sclerotiniaceae	Botrytis	0	2498	43819774	41.029	17541.9	2045	532180	500	115535	114	98.8	98.7	0.1	0.2	1	1706	ascomycota	12130	polymertroph
Botnarci	Botryotinia_narcissicola_(ascomycetes)	278944	Botryotinia_narcissicola	ASM478622v1	GCA_004786225_1	278944	ftp_ncbi_nlm_nih_gov_genomes_all_GCA_004_786_225_GCA_004786225_1_ASM478622v1	Ascomycota	Leotiomycetes	Helotiales	Sclerotiniaceae	Botryotinia	0	8379	54765806	38.335	6536.08	1660	289279	500	43211	318	95	94.9	0.1	1.9	3.1	1706	ascomycota	12236	polymertroph
Botnemat	Botryozyma_nematodophila		Botryozyma_nematodophila	NRRL_Y-17705	PPJC00000000		https_figshare_com_articles_Tempo_and_mode_of_genome_evolution_in_the_budding_yeast_subphylum_5854720	Ascomycota	Saccharomycetes	Saccharomycetales	Trigonopsidaceae	Botryozyma	1	28196	18790024	28.871	666.407	107	25345	5	2325	2266	46	45.9	0.1	16.1	37.9	2137	saccharomycetes	11043	monomertroph
Botpaeon	Botrytis_paeoniae_(ascomycetes)	278948	Botrytis_paeoniae	ASM478614v1	GCA_004786145_1	278948	ftp_ncbi_nlm_nih_gov_genomes_all_GCA_004_786_145_GCA_004786145_1_ASM478614v1	Ascomycota	Leotiomycetes	Helotiales	Sclerotiniaceae	Botrytis	0	1830	46245472	40.453	25270.8	4811	901367	501	125168	107	98.6	98.5	0.1	0.2	1.2	1706	ascomycota	12045	mesotroph
Botporr	Botrytis_porri_(ascomycetes)	87229	Botrytis_porri	ASM1489846v1	GCA_014898465_1	87229	ftp_ncbi_nlm_nih_gov_genomes_all_GCA_014_898_465_GCA_014898465_1_ASM1489846v1	Ascomycota	Leotiomycetes	Helotiales	Sclerotiniaceae	Botrytis	0	31	46789968	39.77	1.50935e+06	1168827	4253626	123810	2706297	8	98.1	98	0.1	0.1	1.8	1706	ascomycota	12088	polymertroph
Botsinoa	Botrytis_sinoallii_(ascomycetes)	1463999	Botrytis_sinoallii	ASM1489843v1	GCA_014898435_1	1463999	ftp_ncbi_nlm_nih_gov_genomes_all_GCA_014_898_435_GCA_014898435_1_ASM1489843v1	Ascomycota	Leotiomycetes	Helotiales	Sclerotiniaceae	Botrytis	0	47	61289320	38.55	1.30403e+06	896832	6466933	53228	2252689	10	97	96.9	0.1	0.5	2.5	1706	ascomycota	12204	polymertroph
Botsquam	Botryotinia_squamosa_(ascomycetes)	139640	Botryotinia_squamosa	ASM1489848v1	GCA_014898485_1	139640	ftp_ncbi_nlm_nih_gov_genomes_all_GCA_014_898_485_GCA_014898485_1_ASM1489848v1	Ascomycota	Leotiomycetes	Helotiales	Sclerotiniaceae	Botryotinia	0	29	54602207	37.408	1.88283e+06	1981734	4659341	55214	2938800	8	98.8	98.7	0.1	0.2	1	1706	ascomycota	11963	mesotroph
Bottulip	Botrytis_tulipae_(ascomycetes)	87230	Botrytis_tulipae	ASM478612v1	GCA_004786125_1	87230	ftp_ncbi_nlm_nih_gov_genomes_all_GCA_004_786_125_GCA_004786125_1_ASM478612v1	Ascomycota	Leotiomycetes	Helotiales	Sclerotiniaceae	Botrytis	0	634	45321145	40.069	71484.5	27755.5	738496	514	172411	85	98.6	98.5	0.1	0.2	1.2	1706	ascomycota	12565	polymertroph
Breanoma	Brettanomyces_anomalus		Brettanomyces_anomalus	YV396	NCBI		https_figshare_com_articles_Tempo_and_mode_of_genome_evolution_in_the_budding_yeast_subphylum_5854721	Ascomycota	Saccharomycetes	Saccharomycetales	Pichiaceae	Brettanomyces	1	30	12880761	39.809	429359	267724	1856900	1045	1112461	5	91.9	91.8	0.1	1.3	6.8	2137	saccharomycetes	5423	monomertroph
Brebruxe	Brettanomyces_bruxellensis		Brettanomyces_bruxellensis	CBS_2499	JGI		https_figshare_com_articles_Tempo_and_mode_of_genome_evolution_in_the_budding_yeast_subphylum_5854722	Ascomycota	Saccharomycetes	Saccharomycetales	Pichiaceae	Brettanomyces	1	84	13385232	39.944	159348	2295.5	2877306	1004	1792735	3	89.7	88	1.7	2.3	8	2137	saccharomycetes	5600	monomertroph
Brecuste	Brettanomyces_custersianus		Brettanomyces_custersianus	NRRL_Y-6653	PPHY00000000		https_figshare_com_articles_Tempo_and_mode_of_genome_evolution_in_the_budding_yeast_subphylum_5854723	Ascomycota	Saccharomycetes	Saccharomycetales	Pichiaceae	Brettanomyces	1	219	10457826	40.208	47752.6	271	1014236	200	336067	9	91.8	91.7	0.1	1.6	6.6	2137	saccharomycetes	5062	monomertroph
Brelact	Bremia_lactucae_(lettuce_downy_mildew)	4779	Bremia_lactucae	BlacSF5	GCA_004359215_1	4779	ftp_ncbi_nlm_nih_gov_genomes_all_GCA_004_359_215_GCA_004359215_1_BlacSF5	Oomycota	Oomycetes	Peronosporales	Peronosporaceae	Phytophthora	0	121	115898695	45.851	957840	9567	11019207	756	6116164	7	98	94	4	0	2	100	stramenopiles	9767	monomertroph
Brenaard	Brettanomyces_naardenensis_(budding_yeasts)	13370	Brettanomyces_naardenensis	BRENAR_v1	GCA_900660285_1	13370	ftp_ncbi_nlm_nih_gov_genomes_all_GCA_900_660_285_GCA_900660285_1_BRENAR_v1	Ascomycota	Saccharomycetes	Saccharomycetales	Pichiaceae	Brettanomyces	0	76	11283072	44.54	148461	46901	1746572	1016	395348	7	95.9	95.6	0.3	1.4	2.7	2137	saccharomycetes	5179	monomertroph
Byscirci	Byssothecium_circinans_(ascomycetes)	147558	Byssothecium_circinans	Bysci1	GCA_010015675_1	147558	ftp_ncbi_nlm_nih_gov_genomes_all_GCA_010_015_675_GCA_010015675_1_Bysci1	Ascomycota	Dothideomycetes	Pleosporales	Massarinaceae	Byssothecium	0	160	49288729	48.916	308055	88188	2118044	1219	869913	18	89.6	88.4	1.2	1	9.4	6641	pleosporales	15784	mesotroph
Bysspect	Byssochlamys_spectabilis_(ascomycetes)	264951	Byssochlamys_spectabilis	Paevar1	GCF_004022145_1	264951	ftp_ncbi_nlm_nih_gov_genomes_all_GCA_004_022_145_GCA_004022145_1_Paevar1	Ascomycota	Eurotiomycetes	Eurotiales	Thermoascaceae	Byssochlamys	0	86	30105809	46.711	350068	20968	4973630	1596	1732371	5	98.4	98.1	0.3	0.2	1.4	4191	eurotiales	9270	saprotroph
CadDSE10	Cadophora_sp__DSE1049_(ascomycetes)	1485229	Cadophora_sp__DSE1049	Cadsp1	GCA_003073865_1	1485229	ftp_ncbi_nlm_nih_gov_genomes_all_GCA_003_073_865_GCA_003073865_1_Cadsp1	Ascomycota	Leotiomycetes	Helotiales		Cadophora	0	1193	70459101	45.818	59060.4	15411	1379531	1000	236282	71	98.5	97.9	0.6	0.1	1.4	1706	ascomycota	22762	vasculartroph
Calcorne	Calocera_cornea_HHB12733_(basidiomycetes)	29889	Calocera_cornea	Calco1	GCA_001632435_1	1353952	ftp_ncbi_nlm_nih_gov_genomes_all_GCA_001_632_435_GCA_001632435_1_Calco1	Basidiomycota	Dacrymycetes	Dacrymycetales	Dacrymycetaceae	Calocera	0	545	33244933	57.02	60999.9	19858	592208	1018	169300	65	98	97.3	0.7	0.2	1.8	1764	basidiomycota	13154	saprotroph
Calvisco	Calocera_viscosa_TUFC12733_(basidiomycetes)	63146	Calocera_viscosa	Calvi1	GCA_001630345_1	1330018	ftp_ncbi_nlm_nih_gov_genomes_all_GCA_001_630_345_GCA_001630345_1_Calvi1	Basidiomycota	Dacrymycetes	Dacrymycetales	Dacrymycetaceae	Calocera	0	214	29097227	56.433	135968	30177.5	1238575	1007	470396	23	97.9	96.4	1.5	0.6	1.5	1764	basidiomycota	12363	saprotroph
Canalbic	Candida_albicans		Candida_albicans	SC5314	Genolevures		https_figshare_com_articles_Tempo_and_mode_of_genome_evolution_in_the_budding_yeast_subphylum_5854724	Ascomycota	Saccharomycetes	Saccharomycetales	Debaryomycetaceae	Candida	1	9	14323546	33.45	1.59151e+06	1603308	3188363	40420	2231927	3	97.7	97.3	0.4	0.3	2	2137	saccharomycetes	6226	monomertroph
Cananzut	Cantharellus_anzutake_(basidiomycetes)	1750568	Cantharellus_anzutake	Cananz1	GCA_015039405_1	1750568	ftp_ncbi_nlm_nih_gov_genomes_all_GCA_015_039_405_GCA_015039405_1_Cananz1	Basidiomycota	Agaricomycetes	Cantharellales	Cantharellaceae	Cantharellus	0	614	120173979	49.245	195723	72150.5	3330657	1176	576606	53	75	38.3	36.7	4.9	20.1	2898	agaricomycetes	16965	saprotroph
Canarabi	Candida_arabinofermentans		Candida_arabinofermentans	NRRL_YB-2248	JGI		https_figshare_com_articles_Tempo_and_mode_of_genome_evolution_in_the_budding_yeast_subphylum_5854725	Ascomycota	Saccharomycetes	Saccharomycetales	Pichiaceae	Ogataea	1	62	13234078	34.74	213453	77152.5	1544913	1039	701640	6	96.8	96.7	0.1	0.3	2.9	2137	saccharomycetes	5674	monomertroph
Canascal	Candida_ascalaphidarum		Candida_ascalaphidarum	NRRL_Y-27908	PPPA00000000		https_figshare_com_articles_Tempo_and_mode_of_genome_evolution_in_the_budding_yeast_subphylum_5854726	Ascomycota	Saccharomycetes	Saccharomycetales	Debaryomycetaceae	Yamadazyma	1	1113	10739842	53.587	9649.45	362	1005075	68	463673	9	97.9	97.9	0	0.9	1.2	2137	saccharomycetes	4959	monomertroph
Canathen	Candida_athensensis		Candida_athensensis	NRRL_Y-27644	PPIU00000000		https_figshare_com_articles_Tempo_and_mode_of_genome_evolution_in_the_budding_yeast_subphylum_5854727	Ascomycota	Saccharomycetes	Saccharomycetales	Debaryomycetaceae	Meyerozyma	1	42	9665742	45.512	230137	426.5	1722945	118	843707	4	97.9	97.9	0	1	1.1	2137	saccharomycetes	4611	monomertroph
Canauri	Candida_auris		Candida_auris	Ci_6684	NCBI		https_figshare_com_articles_Tempo_and_mode_of_genome_evolution_in_the_budding_yeast_subphylum_5854728	Ascomycota	Saccharomycetes	Saccharomycetales	Metschnikowiaceae	Clavispora	1	99	12498763	45.128	126250	68448	860371	271	267017	14	97.8	97.7	0.1	0.7	1.5	2137	saccharomycetes	5207	monomertroph
Canblatt	Candida_blattae		Candida_blattae	NRRL_Y-27698	PPMS00000000		https_figshare_com_articles_Tempo_and_mode_of_genome_evolution_in_the_budding_yeast_subphylum_5854729	Ascomycota	Saccharomycetes	Saccharomycetales	Metschnikowiaceae	Clavispora	1	785	12290805	49.436	15657.1	406	1351318	122	611220	8	98.8	98.8	0	0.3	0.9	2137	saccharomycetes	5526	monomertroph
Canboidi	Candida_boidinii		Candida_boidinii	JCM_9604	GCA_001599335_1		https_figshare_com_articles_Tempo_and_mode_of_genome_evolution_in_the_budding_yeast_subphylum_5854730	Ascomycota	Saccharomycetes	Saccharomycetales	Pichiaceae	Ogataea	1	32	19377211	30.766	605538	169216	4017233	1115	3291297	3	97.1	97	0.1	0.2	2.7	2137	saccharomycetes	6029	monomertroph
Canbraca	Candida_bracarensis		Candida_bracarensis	CBS_10154	Genolevures		https_figshare_com_articles_Tempo_and_mode_of_genome_evolution_in_the_budding_yeast_subphylum_5854731	Ascomycota	Saccharomycetes	Saccharomycetales	Saccharomycetaceae	Nakaseomyces	1	40	12413499	36.132	310337	75907.5	2364451	2204	758652	6	97.1	96.2	0.9	0.4	2.5	2137	saccharomycetes	5432	monomertroph
Cancarpo	Candida_carpophila		Candida_carpophila	JCM_9396	GCA_001599235_1		https_figshare_com_articles_Tempo_and_mode_of_genome_evolution_in_the_budding_yeast_subphylum_5854732	Ascomycota	Saccharomycetes	Saccharomycetales	Debaryomycetaceae	Meyerozyma	1	10	10242926	47.441	1.02429e+06	996090	1924846	5431	1643132	3	98.9	98.8	0.1	0.4	0.7	2137	saccharomycetes	4920	monomertroph
Cancaste	Candida_castellii		Candida_castellii	CBS_4332	Genolevures		https_figshare_com_articles_Tempo_and_mode_of_genome_evolution_in_the_budding_yeast_subphylum_5854733	Ascomycota	Saccharomycetes	Saccharomycetales	Saccharomycetaceae	Nakaseomyces	1	36	10286478	40.862	285736	1744.5	2022848	1002	1252849	4	93.5	92.8	0.7	1.2	5.3	2137	saccharomycetes	4689	monomertroph
Cancoryd	Candida_corydali		Candida_corydali	NRRL_Y-27910	PPLL00000000		https_figshare_com_articles_Tempo_and_mode_of_genome_evolution_in_the_budding_yeast_subphylum_5854734	Ascomycota	Saccharomycetes	Saccharomycetales	Debaryomycetaceae	Candida	1	160	11657245	34.064	72857.8	396.5	1120133	200	466639	8	93.8	93.7	0.1	0.4	5.8	2137	saccharomycetes	5412	monomertroph
Candubli	Candida_dubliniensis		Candida_dubliniensis	CD36	NCBI		https_figshare_com_articles_Tempo_and_mode_of_genome_evolution_in_the_budding_yeast_subphylum_5854735	Ascomycota	Saccharomycetes	Saccharomycetales	Debaryomycetaceae	Candida	1	8	14618422	33.249	1.8273e+06	1.75277e+06	3214061	1022435	2267510	3	97.3	97	0.3	0.4	2.3	2137	saccharomycetes	5949	monomertroph
Canduobu	Candida_duobushaemulonis_(budding_yeasts)	1231522	Candida_duobushaemulonis	CanDuoHae_v1_0	GCF_002926085_2	1231522	ftp_ncbi_nlm_nih_gov_genomes_all_GCA_002_926_085_GCA_002926085_1_CanDuoHae_v1_0	Ascomycota	Saccharomycetes	Saccharomycetales	Metschnikowiaceae	Clavispora	0	8	12580400	46.843	1572550	1296727	3440864	22443	3288798	2	96.4	96.2	0.2	1.3	2.3	2137	saccharomycetes	5173	monomertroph
Canfrag	Candida_fragi		Candida_fragi	NRRL_Y-17910	PPMP00000000		https_figshare_com_articles_Tempo_and_mode_of_genome_evolution_in_the_budding_yeast_subphylum_5854736	Ascomycota	Saccharomycetes	Saccharomycetales	Debaryomycetaceae	Kurtzmaniella	1	453	12105387	35.697	26722.7	316	664144	200	247228	17	94.3	94.3	0	1.2	4.5	2137	saccharomycetes	5376	monomertroph
Canfreys	Candida_freyschussii		Candida_freyschussii	NRRL_Y-7957	PPLE00000000		https_figshare_com_articles_Tempo_and_mode_of_genome_evolution_in_the_budding_yeast_subphylum_5854737	Ascomycota	Saccharomycetes	Saccharomycetales		Candida	1	187	10982976	42.532	58732.5	642	1362342	200	580598	7	97.9	97.6	0.3	0.6	1.5	2137	saccharomycetes	5527	monomertroph
Canfruct	Candida_fructus		Candida_fructus	NRRL_Y-17072	PPLK00000000		https_figshare_com_articles_Tempo_and_mode_of_genome_evolution_in_the_budding_yeast_subphylum_5854738	Ascomycota	Saccharomycetes	Saccharomycetales			1	190	11442680	49.029	60224.6	11463.5	618723	200	195674	20	97.2	97	0.2	1.1	1.7	2137	saccharomycetes	5017	monomertroph
Canglabr	Candida_glabrata		Candida_glabrata	CBS_138	Genolevures		https_figshare_com_articles_Tempo_and_mode_of_genome_evolution_in_the_budding_yeast_subphylum_5854739	Ascomycota	Saccharomycetes	Saccharomycetales	Saccharomycetaceae	Nakaseomyces	1	13	12318245	38.653	947557	992211	1455689	491328	1100349	5	98.2	97.4	0.8	0.1	1.7	2137	saccharomycetes	5143	monomertroph
Cangolub	Candida_golubevii		Candida_golubevii	NRRL_Y-48707	PPPB00000000		https_figshare_com_articles_Tempo_and_mode_of_genome_evolution_in_the_budding_yeast_subphylum_5854740	Ascomycota	Saccharomycetes	Saccharomycetales	Metschnikowiaceae	Metschnikowia	1	882	14937814	45.087	16936.3	351	558696	200	131588	31	96.9	96.9	0	1.2	1.9	2137	saccharomycetes	5700	monomertroph
Cangorga	Candida_gorgasii		Candida_gorgasii	NRRL_Y-27707	PPPC00000000		https_figshare_com_articles_Tempo_and_mode_of_genome_evolution_in_the_budding_yeast_subphylum_5854741	Ascomycota	Saccharomycetes	Saccharomycetales	Debaryomycetaceae	Yamadazyma	1	175	11363463	36.405	64934.1	250	1922578	100	1394992	4	94.4	94.3	0.1	0.6	5	2137	saccharomycetes	5577	monomertroph
Cangoto	Candida_gotoi		Candida_gotoi	NRRL_Y-27225	PPNP00000000		https_figshare_com_articles_Tempo_and_mode_of_genome_evolution_in_the_budding_yeast_subphylum_5854742	Ascomycota	Saccharomycetes	Saccharomycetales	Debaryomycetaceae	Hyphopichia	1	513	13358213	40.551	26039.4	132	933283	68	547273	10	97.4	97.2	0.2	0.4	2.2	2137	saccharomycetes	5752	monomertroph
Canhaemu	Candida_haemuloni_(budding_yeasts)	45357	Candida_haemuloni	CanHae_1_0	GCF_002926055_2	45357	ftp_ncbi_nlm_nih_gov_genomes_all_GCA_002_926_055_GCA_002926055_1_CanHae_1_0	Ascomycota	Saccharomycetes	Saccharomycetales	Metschnikowiaceae	Clavispora	0	12	13314323	45.195	1.10953e+06	1.12419e+06	2075488	39519	1730876	4	96.5	96.5	0	0.8	2.7	2137	saccharomycetes	5249	monomertroph
Canhawai	Candida_hawaiiana		Candida_hawaiiana	NRRL_Y-27473	PPOT00000000		https_figshare_com_articles_Tempo_and_mode_of_genome_evolution_in_the_budding_yeast_subphylum_5854743	Ascomycota	Saccharomycetes	Saccharomycetales	Metschnikowiaceae	Metschnikowia	1	335	11909429	48.143	35550.5	363	1095309	200	603499	8	97.8	97.8	0	0.7	1.5	2137	saccharomycetes	5098	monomertroph
Canhevei	Candida_heveicola		Candida_heveicola	NRRL_Y-48716	PPOB00000000		https_figshare_com_articles_Tempo_and_mode_of_genome_evolution_in_the_budding_yeast_subphylum_5854744	Ascomycota	Saccharomycetes	Saccharomycetales	Metschnikowiaceae	Clavispora	1	85	13075526	47.197	153830	1333	1372133	205	878990	6	97.9	97.8	0.1	0.5	1.6	2137	saccharomycetes	5216	monomertroph
Canhispa	Candida_hispaniensis		Candida_hispaniensis	NRRL_Y-5580	PPSY00000000		https_figshare_com_articles_Tempo_and_mode_of_genome_evolution_in_the_budding_yeast_subphylum_5854745	Ascomycota	Saccharomycetes	Saccharomycetales		Candida	1	344	10692747	41.62	31083.6	172	2307085	104	1168197	3	85.1	85	0.1	2.9	12	2137	saccharomycetes	5389	monomertroph
Canincom	Candida_incommunis		Candida_incommunis	NRRL_Y-17085	PPME00000000		https_figshare_com_articles_Tempo_and_mode_of_genome_evolution_in_the_budding_yeast_subphylum_5854746	Ascomycota	Saccharomycetes	Saccharomycetales		Candida	1	570	12142731	46.753	21303	414	1840166	112	501818	6	86.1	85.8	0.3	3.1	10.8	2137	saccharomycetes	5696	monomertroph
Canincon	Candida_inconspicua_(budding_yeasts)	52247	Candida_inconspicua	ASM493185v1	GCA_004931855_1	52247	ftp_ncbi_nlm_nih_gov_genomes_all_GCA_004_931_855_GCA_004931855_1_ASM493185v1	Ascomycota	Saccharomycetes	Saccharomycetales	Pichiaceae	Pichia	0	686	10335074	35.146	15065.7	239.5	641912	200	100257	33	87.7	87.7	0	1.6	10.7	2137	saccharomycetes	5051	monomertroph
Caninter	Candida_intermedia		Candida_intermedia	JCM_1607	GCA_001599135_1		https_figshare_com_articles_Tempo_and_mode_of_genome_evolution_in_the_budding_yeast_subphylum_5854747	Ascomycota	Saccharomycetes	Saccharomycetales	Metschnikowiaceae	Clavispora	1	12	13027022	43.48	1.08559e+06	1.28153e+06	2347092	7176	2029102	3	98.6	98.6	0	0.3	1.1	2137	saccharomycetes	5533	monomertroph
Canmalto	Candida_maltosa_Xu316_(budding_yeasts)	5479	Candida_maltosa	Cmaltosa_v01	GCA_000344705_1	1245528	ftp_ncbi_nlm_nih_gov_genomes_all_GCA_000_344_705_GCA_000344705_1_Cmaltosa_v01	Ascomycota	Saccharomycetes	Saccharomycetales	Debaryomycetaceae	Candida	0	2947	12826280	34.198	4352.32	1645	57658	200	11156	343	95.4	95.3	0.1	1.3	3.3	2137	saccharomycetes	5986	monomertroph
Canmonta	Candida_montana		Candida_montana	NRRL_Y-17326	PPLU00000000		https_figshare_com_articles_Tempo_and_mode_of_genome_evolution_in_the_budding_yeast_subphylum_5854748	Ascomycota	Saccharomycetes	Saccharomycetales	Phaffomycetaceae	Barnettozyma	1	153	12551108	36.134	82033.4	418	1500601	120	704842	7	94.2	94.1	0.1	1	4.8	2137	saccharomycetes	5819	monomertroph
Canmycet	Candida_mycetangii		Candida_mycetangii	NRRL_Y-6843	PPNU00000000		https_figshare_com_articles_Tempo_and_mode_of_genome_evolution_in_the_budding_yeast_subphylum_5854749	Ascomycota	Saccharomycetes	Saccharomycetales	Phaffomycetaceae	Cyberlindnera	1	146	12161848	45.512	83300.3	591.5	1846036	122	936046	5	98.8	98.6	0.2	0.2	1	2137	saccharomycetes	5720	monomertroph
Cannivar	Candida_nivariensis		Candida_nivariensis	CBS_9983	Genolevures		https_figshare_com_articles_Tempo_and_mode_of_genome_evolution_in_the_budding_yeast_subphylum_5854750	Ascomycota	Saccharomycetes	Saccharomycetales	Saccharomycetaceae	Nakaseomyces	1	29	11687903	36.864	403031	349023	1422433	2122	879194	6	97.5	96.4	1.1	0.6	1.9	2137	saccharomycetes	5206	monomertroph
Canorb	Candida_orba		Candida_orba	NRRL_Y-27336	PPNK00000000		https_figshare_com_articles_Tempo_and_mode_of_genome_evolution_in_the_budding_yeast_subphylum_5854751	Ascomycota	Saccharomycetes	Saccharomycetales	Phaffomycetaceae	Phaffomyces	1	690	11580103	31.57	16782.8	389.5	1126442	96	313077	9	94.2	94	0.2	0.7	5.1	2137	saccharomycetes	5742	monomertroph
Canorego	Candida_oregonensis		Candida_oregonensis	NRRL_Y-5850	PPLJ00000000		https_figshare_com_articles_Tempo_and_mode_of_genome_evolution_in_the_budding_yeast_subphylum_5854752	Ascomycota	Saccharomycetes	Saccharomycetales	Metschnikowiaceae	Clavispora	1	551	10987101	47.464	19940.3	186	1660530	82	957844	5	98.7	98.7	0	0.4	0.9	2137	saccharomycetes	5328	monomertroph
Canortho	Candida_orthopsilosis		Candida_orthopsilosis	90‚Äö√Ñ√∂‚àö√ë‚àö‚àÇ‚Äö√†√∂‚àö√´‚Äö√†√∂¬¨¬Æ125	NCBI		https_figshare_com_articles_Tempo_and_mode_of_genome_evolution_in_the_budding_yeast_subphylum_5854753	Ascomycota	Saccharomycetes	Saccharomycetales	Debaryomycetaceae	Candida	1	8	12659401	37.456	1.58243e+06	1.53336e+06	2936865	613068	1644167	3	97.3	97.3	0	0.4	2.3	2137	saccharomycetes	5212	monomertroph
Canparap	Candida_parapsilosis		Candida_parapsilosis	CDC_317	Genolevures		https_figshare_com_articles_Tempo_and_mode_of_genome_evolution_in_the_budding_yeast_subphylum_5854754	Ascomycota	Saccharomycetes	Saccharomycetales	Debaryomycetaceae	Candida	1	8	12998393	38.717	1.6248e+06	1414723	3023470	898305	2091826	3	97.8	97.5	0.3	0.1	2.1	2137	saccharomycetes	5280	monomertroph
Canponde	Candida_ponderosae		Candida_ponderosae	NRRL_YB-2307	PPMG00000000		https_figshare_com_articles_Tempo_and_mode_of_genome_evolution_in_the_budding_yeast_subphylum_5854755	Ascomycota	Saccharomycetes	Saccharomycetales	Phaffomycetaceae	Wickerhamomyces	1	2820	14862131	35.769	5270.26	399	544622	106	163302	28	93.3	93	0.3	0.7	6	2137	saccharomycetes	7327	monomertroph
Canpseud	Candida_pseudohaemulonis_(budding_yeasts)	418784	Candida_pseudohaemulonis	Cand_pseudohaemulonii_B12108	GCF_003013735_1	418784	ftp_ncbi_nlm_nih_gov_genomes_all_GCA_003_013_735_GCA_003013735_1_Cand_pseudohaemulonii_B12108	Ascomycota	Saccharomycetes	Saccharomycetales	Metschnikowiaceae	Clavispora	0	36	12591275	47.191	349758	216671	3024950	1154	641003	6	97.8	97.7	0.1	0.6	1.6	2137	saccharomycetes	5134	monomertroph
Canresti	Candida_restingae		Candida_restingae	NRRL_Y-27358	PPJA00000000		https_figshare_com_articles_Tempo_and_mode_of_genome_evolution_in_the_budding_yeast_subphylum_5854756	Ascomycota	Saccharomycetes	Saccharomycetales	Debaryomycetaceae	Kodamaea	1	250	13987553	44.035	55950.2	285	1198608	104	597890	9	97.6	97.6	0	0.9	1.5	2137	saccharomycetes	5371	monomertroph
Canrhagi	Candida_rhagii		Candida_rhagii	NRRL_Y-2594	PPNO00000000		https_figshare_com_articles_Tempo_and_mode_of_genome_evolution_in_the_budding_yeast_subphylum_5854757	Ascomycota	Saccharomycetes	Saccharomycetales	Debaryomycetaceae	Hyphopichia	1	333	12462493	40.783	37424.9	382	1078932	122	685568	8	97.6	97.4	0.2	0.4	2	2137	saccharomycetes	5587	monomertroph
Canschat	Candida_schatavii		Candida_schatavii	NRRL_Y-17078	PPIY00000000		https_figshare_com_articles_Tempo_and_mode_of_genome_evolution_in_the_budding_yeast_subphylum_5854758	Ascomycota	Saccharomycetes	Saccharomycetales	Debaryomycetaceae	Kurtzmaniella	1	234	13749826	46.5	58759.9	1122	593851	200	327639	17	97.4	97	0.4	1	1.6	2137	saccharomycetes	5660	monomertroph
Cansoja	Candida_sojae		Candida_sojae	GF41	NCBI		https_figshare_com_articles_Tempo_and_mode_of_genome_evolution_in_the_budding_yeast_subphylum_5854759	Ascomycota	Saccharomycetes	Saccharomycetales	Debaryomycetaceae	Candida	1	511	11747307	32.372	22988.9	7226	222360	1005	56392	65	79.3	77.2	2.1	0.5	20.2	2137	saccharomycetes	5083	monomertroph
Cansorbo	Candida_sorboxylosa		Candida_sorboxylosa	JCM_1536	GCA_001599115_1		https_figshare_com_articles_Tempo_and_mode_of_genome_evolution_in_the_budding_yeast_subphylum_5854760	Ascomycota	Saccharomycetes	Saccharomycetales	Pichiaceae		1	37	10714862	39.76	289591	2290	3254712	1008	1238071	3	85.5	85.1	0.4	2.1	12.4	2137	saccharomycetes	4456	monomertroph
Canstell	Candida_stellimalicola		Candida_stellimalicola	NRRL_Y-17912	PPIC00000000		https_figshare_com_articles_Tempo_and_mode_of_genome_evolution_in_the_budding_yeast_subphylum_5854761	Ascomycota	Saccharomycetes	Saccharomycetales	Phaffomycetaceae	Starmera	1	276	10858432	42.478	39342.1	399.5	501256	200	241483	16	96.1	96	0.1	1	2.9	2137	saccharomycetes	5226	monomertroph
Cansucci	Candida_succiphila		Candida_succiphila	JCM_9445	GCA_001599255_1		https_figshare_com_articles_Tempo_and_mode_of_genome_evolution_in_the_budding_yeast_subphylum_5854762	Ascomycota	Saccharomycetes	Saccharomycetales	Pichiaceae	Ogataea	1	22	12149879	41.116	552267	163892	2371119	1151	1360171	4	94.1	94	0.1	1.1	4.8	2137	saccharomycetes	5254	monomertroph
Cantamma	Candida_tammaniensis		Candida_tammaniensis	NRRL_Y-8257	PPOY00000000		https_figshare_com_articles_Tempo_and_mode_of_genome_evolution_in_the_budding_yeast_subphylum_5854763	Ascomycota	Saccharomycetes	Saccharomycetales	Debaryomycetaceae	Yamadazyma	1	358	10827769	33.537	30245.2	151	1639312	78	905678	5	94.1	93.9	0.2	0.4	5.5	2137	saccharomycetes	5523	monomertroph
Cantropi	Candida_tropicalis		Candida_tropicalis	MYA-3404	NCBI		https_figshare_com_articles_Tempo_and_mode_of_genome_evolution_in_the_budding_yeast_subphylum_5854764	Ascomycota	Saccharomycetes	Saccharomycetales	Debaryomycetaceae	Candida	1	24	14630139	33.152	609589	88082.5	2474448	4896	1654078	4	96.3	95.5	0.8	0.6	3.1	2137	saccharomycetes	5975	monomertroph
Canvarti	Candida_vartiovaarae		Candida_vartiovaarae	NRRL_Y-6701	PPNV00000000		https_figshare_com_articles_Tempo_and_mode_of_genome_evolution_in_the_budding_yeast_subphylum_5854765	Ascomycota	Saccharomycetes	Saccharomycetales	Phaffomycetaceae	Cyberlindnera	1	237	11254085	46.412	47485.6	363	719504	53	425465	11	98.7	98.6	0.1	0.6	0.7	2137	saccharomycetes	5617	monomertroph
Canviswa	Candida_viswanathii_(budding_yeasts)	5486	Candida_viswanathii	ASM332773v1	GCF_003327735_1	5486	ftp_ncbi_nlm_nih_gov_genomes_all_GCA_003_327_735_GCA_003327735_1_ASM332773v1	Ascomycota	Saccharomycetes	Saccharomycetales	Debaryomycetaceae	Candida	0	30	24170369	44.724	805679	303878	2810115	6476	2051212	5	94.8	30.9	63.9	1.7	3.5	2137	saccharomycetes	10841	monomertroph
Canwanch	Candida_wancherniae		Candida_wancherniae	NRRL_Y-48709	PPOZ00000000		https_figshare_com_articles_Tempo_and_mode_of_genome_evolution_in_the_budding_yeast_subphylum_5854766	Ascomycota	Saccharomycetes	Saccharomycetales	Metschnikowiaceae	Metschnikowia	1	339	10375075	53.021	30604.9	401	1621444	112	881935	5	98.5	98.5	0	0.5	1	2137	saccharomycetes	4825	monomertroph
Capcoron	Capronia_coronata_CBS_617_96_(ascomycetes)	43229	Capronia_coronata	Capr_coro_CBS_617_96_V1	GCF_000585585_1	1182541	ftp_ncbi_nlm_nih_gov_genomes_all_GCA_000_585_585_GCA_000585585_1_Capr_coro_CBS_617_96_V1	Ascomycota	Eurotiomycetes	Chaetothyriales	Herpotrichiellaceae	Capronia	0	11	25807613	52.76	2.34615e+06	2515774	4604234	1116	3204506	4	98.4	98.3	0.1	0.1	1.5	6265	chaetothyriales	9231	monomertroph
Capepimy	Capronia_epimyces_CBS_606_96_(ascomycetes)	43228	Capronia_epimyces	Capr_epim_CBS_606_96_V1	GCF_000585565_1	1182542	ftp_ncbi_nlm_nih_gov_genomes_all_GCA_000_585_565_GCA_000585565_1_Capr_epim_CBS_606_96_V1	Ascomycota	Eurotiomycetes	Chaetothyriales	Herpotrichiellaceae	Capronia	0	18	28889638	53.386	1.60498e+06	1442561	4994026	1099	3720060	4	98.4	98.3	0.1	0.2	1.4	6265	chaetothyriales	10469	saprotroph
Catangui	Catenaria_anguillulae_PL171_(blastocladiomycetes)	109876	Catenaria_anguillulae	Catan2	GCA_002102555_1	765915	ftp_ncbi_nlm_nih_gov_genomes_all_GCA_002_102_555_GCA_002102555_1_Catan2	Blastocladiomycota	Blastocladiomycetes	Blastocladiales	Catenariaceae	Catenaria	0	509	41337528	56.045	81213.2	34575	1355699	1044	217825	41	75.2	45.8	29.4	4	20.8	758	fungi	12763	monomertroph
Cauproto	Caulochytrium_protostelioides_(chytrids)	1555241	Caulochytrium_protostelioides	Caupr1	GCA_003615045_1	1555241	ftp_ncbi_nlm_nih_gov_genomes_all_GCA_003_615_045_GCA_003615045_1_Caupr1	Chytridiomycota	Chytridiomycetes	Caulochytriales	Caulochytriaceae	Caulochytrium	0	564	21796879	66.43	38646.9	17378	308633	1006	92490	68	82.4	81.6	0.8	6.7	10.9	255	eukaryota	6168	monomertroph
Cengeoph	Cenococcum_geophilum_1_58_(ascomycetes)	5570	Cenococcum_geophilum	Cenococcum_geophilum_1_58_v2_0	GCA_001692895_1	794803	ftp_ncbi_nlm_nih_gov_genomes_all_GCA_001_692_895_GCA_001692895_1_Cenococcum_geophilum_1_58_v2_0	Ascomycota	Dothideomycetes		Gloniaceae	Cenococcum	0	268	177557160	37.524	662527	73016.5	6408476	1083	2235929	26	97.7	97.4	0.3	0.3	2	3786	dothideomycetes	14709	saprotroph
Cepalbid	Cephaloascus_albidus		Cephaloascus_albidus	NRRL_Y-7343	PPLM00000000		https_figshare_com_articles_Tempo_and_mode_of_genome_evolution_in_the_budding_yeast_subphylum_5854767	Ascomycota	Saccharomycetes	Saccharomycetales	Cephaloascaceae	Cephaloascus	1	2177	16590907	34.593	7620.99	399	369455	200	83842	52	96.2	95.5	0.7	0.6	3.2	2137	saccharomycetes	7315	monomertroph
Cepfragr	Cephaloascus_fragrans		Cephaloascus_fragrans	NRRL_Y-6742	PPLN00000000		https_figshare_com_articles_Tempo_and_mode_of_genome_evolution_in_the_budding_yeast_subphylum_5854768	Ascomycota	Saccharomycetes	Saccharomycetales	Cephaloascaceae	Cephaloascus	1	427	13760617	36.875	32226.3	107	1709425	56	814577	6	95.3	95.2	0.1	1	3.7	2137	saccharomycetes	5865	monomertroph
Cerberte	Cercospora_berteroae_(ascomycetes)	357750	Cercospora_berteroae	Cbert_1	GCA_002933655_1	357750	ftp_ncbi_nlm_nih_gov_genomes_all_GCA_002_933_655_GCA_002933655_1_Cbert_1	Ascomycota	Dothideomycetes	Mycosphaerellales	Mycosphaerellaceae	Cercospora	0	1801	33892839	52.676	18818.9	942	712812	301	104723	93	99.9	99.9	0	0	0.1	3578	capnodiales	11903	mesotroph
Cerbetic	Cercospora_beticola_(ascomycetes)	122368	Cercospora_beticola	CB0940_V2	GCF_002742065_1	122368	ftp_ncbi_nlm_nih_gov_genomes_all_GCA_002_742_065_GCA_002742065_1_CB0940_V2	Ascomycota	Dothideomycetes	Mycosphaerellales	Mycosphaerellaceae	Cercospora	0	252	37057033	52.167	147052	1317	6188355	503	4173231	4	99.8	99.8	0	0	0.2	3578	capnodiales	12468	mesotroph
Cerbomba	Ceraceosorus_bombacis_(basidiomycetes)	401625	Ceraceosorus_bombacis	Ceraceosorus_bombacis	GCA_900000165_1	401625	ftp_ncbi_nlm_nih_gov_genomes_all_GCA_900_000_165_GCA_900000165_1_Ceraceosorus_bombacis	Basidiomycota	Exobasidiomycetes	Ceraceosorales	Ceraceosoraceae	Ceraceosorus	0	485	26090089	55.579	53794	458	1618306	300	819827	12	88.4	88.2	0.2	2.3	9.3	1764	basidiomycota	8022	monomertroph
Cerfimbr	Ceratocystis_fimbriata_CBS_114723_(ascomycetes)	5158	Ceratocystis_fimbriata	Cfim3_0	GCA_000389695_3	1035309	ftp_ncbi_nlm_nih_gov_genomes_all_GCA_000_389_695_GCA_000389695_3_Cfim3_0	Ascomycota	Sordariomycetes	Microascales	Ceratocystidaceae	Ceratocystis	0	399	30159987	48.056	75588.9	39318	516595	505	173733	56	94.6	94.4	0.2	0.7	4.7	3817	sordariomycetes	7266	monomertroph
Cerguame	Ceraceosorus_guamensis_(basidiomycetes)	1522189	Ceraceosorus_guamensis	Cersp1	GCF_003144195_1	1522189	ftp_ncbi_nlm_nih_gov_genomes_all_GCA_003_144_195_GCA_003144195_1_Cersp1	Basidiomycota	Exobasidiomycetes	Ceraceosorales	Ceraceosoraceae	Ceraceosorus	0	251	24148100	56.035	96207.6	39517	723090	1063	295512	28	92.3	92.1	0.2	1	6.7	1764	basidiomycota	7822	monomertroph
Cerplata	Ceratocystis_platani_(ascomycetes)	88771	Ceratocystis_platani	ASM97888v1	GCA_000978885_1	88771	ftp_ncbi_nlm_nih_gov_genomes_all_GCA_000_978_885_GCA_000978885_1_ASM97888v1	Ascomycota	Sordariomycetes	Microascales	Ceratocystidaceae	Ceratocystis	0	1213	29181415	48.218	24057.2	5782	392749	300	77580	121	94.5	94.3	0.2	0.7	4.8	3817	sordariomycetes	5622	monomertroph
Certheob	Ceratobasidium_theobromae_(basidiomycetes)	1582974	Ceratobasidium_theobromae	ASM907832v1	GCA_009078325_1	1582974	ftp_ncbi_nlm_nih_gov_genomes_all_GCA_009_078_325_GCA_009078325_1_ASM907832v1	Basidiomycota	Agaricomycetes	Cantharellales	Ceratobasidiaceae	Ceratobasidium	0	1240	31201167	49.222	25162.2	6703.5	589277	255	86110	87	90.4	89.8	0.6	1.7	7.9	2898	agaricomycetes	9262	polymertroph
Cerzein	Cercospora_zeina_(ascomycetes)	348901	Cercospora_zeina	ASM284461v1	GCA_002844615_1	348901	ftp_ncbi_nlm_nih_gov_genomes_all_GCA_002_844_615_GCA_002844615_1_ASM284461v1	Ascomycota	Dothideomycetes	Mycosphaerellales	Mycosphaerellaceae	Cercospora	0	10027	40755333	49.689	4064.56	352	937986	200	160632	61	99.5	99.4	0.1	0.2	0.3	3578	capnodiales	10193	saprotroph
Cerzemay	Cercospora_zeae-maydis_SCOH1-5_(ascomycetes)	135779	Cercospora_zeae-maydis	Cerzm1	GCA_010093985_1	717836	ftp_ncbi_nlm_nih_gov_genomes_all_GCA_010_093_985_GCA_010093985_1_Cerzm1	Ascomycota	Dothideomycetes	Mycosphaerellales	Mycosphaerellaceae	Cercospora	0	917	46606234	48.482	50824.7	3772	2282376	2001	720376	19	99.3	99.3	0	0.2	0.5	3578	capnodiales	12008	saprotroph
ChaCBS11	Chaetothyriales_sp__CBS_132003_(ascomycetes)	2249419	Chaetothyriales_sp__CBS_132003	ASM370986v1	GCA_003709865_1	2249419	ftp_ncbi_nlm_nih_gov_genomes_all_GCA_003_709_865_GCA_003709865_1_ASM370986v1	Ascomycota	Eurotiomycetes	Chaetothyriales			0	118	22913932	54.004	194186	139025	1296635	1002	312613	23	83.6	83.5	0.1	1.6	14.8	6265	chaetothyriales	5727	monomertroph
ChaCBS12	Chaetothyriales_sp__CBS_134916_(ascomycetes)	2249418	Chaetothyriales_sp__CBS_134916	ASM370984v1	GCA_003709845_1	2249418	ftp_ncbi_nlm_nih_gov_genomes_all_GCA_003_709_845_GCA_003709845_1_ASM370984v1	Ascomycota	Eurotiomycetes	Chaetothyriales			0	1226	26420947	50.546	21550.5	7080	235782	1002	61092	133	83.3	83.1	0.2	1.6	15.1	6265	chaetothyriales	6703	monomertroph
ChaCBS13	Chaetothyriales_sp__CBS_134920_(ascomycetes)	2249417	Chaetothyriales_sp__CBS_134920	ASM369366v1	GCA_003693665_1	2249417	ftp_ncbi_nlm_nih_gov_genomes_all_GCA_003_693_665_GCA_003693665_1_ASM369366v1	Ascomycota	Eurotiomycetes	Chaetothyriales			0	408	20748077	53.822	50853.1	9129	719865	1009	168741	34	80.9	80.5	0.4	1.6	17.5	6265	chaetothyriales	5984	monomertroph
ChaCBS14	Chaetothyriales_sp__CBS_135597_(ascomycetes)	2249420	Chaetothyriales_sp__CBS_135597	ASM370982v1	GCA_003709825_1	2249420	ftp_ncbi_nlm_nih_gov_genomes_all_GCA_003_709_825_GCA_003709825_1_ASM370982v1	Ascomycota	Eurotiomycetes	Chaetothyriales			0	134	20738693	52.727	154766	16275.5	1719772	1096	570188	12	80.5	80.3	0.2	1.7	17.8	6265	chaetothyriales	5622	monomertroph
Chaglobo	Chaetomium_globosum_CBS_148_51_(ascomycetes)	38033	Chaetomium_globosum	ASM14336v1	GCF_000143365_1	306901	ftp_ncbi_nlm_nih_gov_genomes_all_GCA_000_143_365_GCA_000143365_1_ASM14336v1	Ascomycota	Sordariomycetes	Sordariales	Chaetomiaceae	Chaetomium	0	37	34886939	55.56	942890	9349	6612759	1262	4721439	4	93.5	93.4	0.1	3.2	3.3	3817	sordariomycetes	11048	polymertroph
Chalongi	Chalara_longipes_BDJ_(ascomycetes)	112123	Chalara_longipes	Chalo1	GCA_009732865_1	1379296	ftp_ncbi_nlm_nih_gov_genomes_all_GCA_009_732_865_GCA_009732865_1_Chalo1	Ascomycota	Leotiomycetes	Helotiales		Chalara	0	54	52432785	47.549	970978	4686	3386232	1024	2686473	9	98.7	98.6	0.1	0.2	1.1	1706	ascomycota	19763	vasculartroph
Chatherm	Chaetomium_thermophilum_var__thermophilum_DSM_1495_(ascomycetes)	209285	Chaetomium_thermophilum	CTHT_3_0	GCF_000221225_1	759272	ftp_ncbi_nlm_nih_gov_genomes_all_GCA_000_221_225_GCA_000221225_1_CTHT_3_0	Ascomycota	Sordariomycetes	Sordariales	Chaetomiaceae	Chaetomium	0	21	28322806	52.592	1.34871e+06	745067	6909506	1013	2849635	4	97.3	97.2	0.1	0.5	2.2	3817	sordariomycetes	7165	saprotroph
Chlaerug	Chlorociboria_aeruginascens_(green_elfcup)	296797	Chlorociboria_aeruginascens	Chloro_aeru_v2	GCA_002276475_2	296797	ftp_ncbi_nlm_nih_gov_genomes_all_GCA_002_276_475_GCA_002276475_2_Chloro_aeru_v2	Ascomycota	Leotiomycetes	Helotiales	Chlorociboriaceae	Chlorociboria	0	588	33056518	43.073	56218.6	32886	454753	395	110634	99	97.8	97.5	0.3	0.4	1.8	1706	ascomycota	8648	saprotroph
Chocucur	Choanephora_cucurbitarum_(fungi)	101091	Choanephora_cucurbitarum	ASM168372v1	GCA_001683725_1	101091	ftp_ncbi_nlm_nih_gov_genomes_all_GCA_001_683_725_GCA_001683725_1_ASM168372v1	Mucoromycota	Mucoromycetes	Mucorales	Choanephoraceae	Choanephora	0	2814	29096908	37.684	10340.1	2675	155986	892	27937	322	94.2	94	0.2	1.8	4	2449	mucorales	11977	monomertroph
Chovenos	Choiromyces_venosus_120613-1_(ascomycetes)	44640	Choiromyces_venosus	Chove1	GCA_003788595_2	1336337	ftp_ncbi_nlm_nih_gov_genomes_all_GCA_003_788_595_GCA_003788595_2_Chove1	Ascomycota	Pezizomycetes	Pezizales	Tuberaceae	Choiromyces	0	1176	126035033	43.538	107173	3786.5	2214587	1008	623348	62	95.5	94.3	1.2	1.2	3.3	1706	ascomycota	17934	monomertroph
Chyconfe	Chytriomyces_confervae_(chytrids)	246404	Chytriomyces_confervae	ASM653597v1	GCA_006535975_1	246404	ftp_ncbi_nlm_nih_gov_genomes_all_GCA_006_535_975_GCA_006535975_1_ASM653597v1	Chytridiomycota	Chytridiomycetes	Chytridiales	Chytriomycetaceae	Chytriomyces	0	2034	35973405	47.912	17686	6945	284156	2001	44341	205	75.2	63.6	11.6	4.2	20.6	758	fungi	10712	monomertroph
Cithawai	Citeromyces_hawaiiensis		Citeromyces_hawaiiensis	NRRL_Y-11581	PPLA00000000		https_figshare_com_articles_Tempo_and_mode_of_genome_evolution_in_the_budding_yeast_subphylum_5854769	Ascomycota	Saccharomycetes	Saccharomycetales	Saccharomycetaceae	Citeromyces	1	3163	19639324	43.751	6209.08	1648	185811	300	22131	256	93.2	91.4	1.8	1.8	5	2137	saccharomycetes	7349	monomertroph
Citmatri	Citeromyces_matritensis		Citeromyces_matritensis	NRRL_Y-2407	PPHV00000000		https_figshare_com_articles_Tempo_and_mode_of_genome_evolution_in_the_budding_yeast_subphylum_5854770	Ascomycota	Saccharomycetes	Saccharomycetales	Saccharomycetaceae	Citeromyces	1	3451	20321446	43.336	5888.57	1476	142685	300	28071	192	94.2	89.8	4.4	1.7	4.1	2137	saccharomycetes	7868	monomertroph
Citsiame	Citeromyces_siamensis		Citeromyces_siamensis	NRRL_Y-27975	PPLB00000000		https_figshare_com_articles_Tempo_and_mode_of_genome_evolution_in_the_budding_yeast_subphylum_5854771	Ascomycota	Saccharomycetes	Saccharomycetales	Saccharomycetaceae	Citeromyces	1	8808	25257042	43.991	2867.51	1318	76930	300	6349	749	90.4	70.9	19.5	3.6	6	2137	saccharomycetes	12786	monomertroph
ClaPMI	Clavulina_sp__PMI_390_(basidiomycetes)	1486700	Clavulina_sp__PMI_390	ClaPMI390	GCA_015039315_1	1486700	ftp_ncbi_nlm_nih_gov_genomes_all_GCA_015_039_315_GCA_015039315_1_ClaPMI390	Basidiomycota	Agaricomycetes	Cantharellales	Clavulinaceae	Clavulina	0	680	41628453	50.669	61218.3	8761	1209696	1008	268447	42	83.7	82.6	1.1	2	14.3	2898	agaricomycetes	15449	saprotroph
Clabanti	Cladophialophora_bantiana_CBS_173_52_(ascomycetes)	89940	Cladophialophora_bantiana	Clad_bant_CBS_173_52_V1	GCF_000835475_1	1442370	ftp_ncbi_nlm_nih_gov_genomes_all_GCA_000_835_475_GCA_000835475_1_Clad_bant_CBS_173_52_V1	Ascomycota	Eurotiomycetes	Chaetothyriales	Herpotrichiellaceae	Cladophialophora	0	60	36722552	51.317	612043	238776	2736732	1589	1665677	9	99.6	99.4	0.2	0.1	0.3	6265	chaetothyriales	12762	mesotroph
Clacarri	Cladophialophora_carrionii_CBS_160_54_(ascomycetes)	86049	Cladophialophora_carrionii	Clad_carr_CBS_160_54_V1	GCF_000365165_1	1279043	ftp_ncbi_nlm_nih_gov_genomes_all_GCA_000_365_165_GCA_000365165_2_Clad_carr_CBS_160_54_V1	Ascomycota	Eurotiomycetes	Chaetothyriales	Herpotrichiellaceae	Cladophialophora	0	19	28991111	54.271	1.52585e+06	728581	5726035	1228	3197266	4	99.7	99.6	0.1	0.1	0.2	6265	chaetothyriales	10373	saprotroph
Claelyna	Clathrospora_elynae_(ascomycetes)	706981	Clathrospora_elynae	Clael1	GCA_010015635_1	706981	ftp_ncbi_nlm_nih_gov_genomes_all_GCA_010_015_635_GCA_010015635_1_Clael1	Ascomycota	Dothideomycetes	Pleosporales	Diademaceae	Clathrospora	0	617	37388950	52.112	60598	19701	1308084	1016	180778	57	96.4	96.1	0.3	0.6	3	6641	pleosporales	13611	polymertroph
Claimmun	Cladophialophora_immunda_(ascomycetes)	569365	Cladophialophora_immunda	Clad_immu_CBS83496_V1	GCF_000835495_1	569365	ftp_ncbi_nlm_nih_gov_genomes_all_GCA_000_835_495_GCA_000835495_1_Clad_immu_CBS83496_V1	Ascomycota	Eurotiomycetes	Chaetothyriales	Herpotrichiellaceae	Cladophialophora	0	277	43029152	52.83	155340	3325	8230860	1038	6030834	4	99.7	99.3	0.4	0.1	0.2	6265	chaetothyriales	14033	mesotroph
Clalusit	Clavispora_lusitaniae		Clavispora_lusitaniae	ATCC_42720	NCBI		https_figshare_com_articles_Tempo_and_mode_of_genome_evolution_in_the_budding_yeast_subphylum_5854772	Ascomycota	Saccharomycetes	Saccharomycetales	Metschnikowiaceae	Clavispora	1	9	12114892	44.495	1.3461e+06	1456586	2423571	18942	1874050	3	96.5	96.5	0	1.1	2.4	2137	saccharomycetes	5149	monomertroph
Clapsamm	Cladophialophora_psammophila_CBS_110553_(ascomycetes)	1182553	Cladophialophora_psammophila	Clad_psam_CBS_110553_V1	GCF_000585535_1	1182543	ftp_ncbi_nlm_nih_gov_genomes_all_GCA_000_585_535_GCA_000585535_1_Clad_psam_CBS_110553_V1	Ascomycota	Eurotiomycetes	Chaetothyriales	Herpotrichiellaceae	Cladophialophora	0	123	39420127	50.624	320489	30390	3803025	1022	1349832	10	99.4	99.2	0.2	0.2	0.4	6265	chaetothyriales	13421	mesotroph
Clapurpu	Claviceps_purpurea_20_1_(ergot_fungus)	5111	Claviceps_purpurea	ASM34735v1	GCA_000347355_1	1111077	ftp_ncbi_nlm_nih_gov_genomes_all_GCA_000_347_355_GCA_000347355_1_ASM34735v1	Ascomycota	Sordariomycetes	Hypocreales	Clavicipitaceae	Claviceps	0	191	32091443	51.775	168018	72449	977986	2010	433221	25	96.6	96	0.6	0.6	2.8	4494	hypocreales	8823	monomertroph
Clayegre	Cladophialophora_yegresii_CBS_114405_(ascomycetes)	470704	Cladophialophora_yegresii	Clad_yegr_CBS_114405_V1	GCF_000585515_1	1182544	ftp_ncbi_nlm_nih_gov_genomes_all_GCA_000_585_515_GCA_000585515_1_Clad_yegr_CBS_114405_V1	Ascomycota	Eurotiomycetes	Chaetothyriales	Herpotrichiellaceae	Cladophialophora	0	8	27898422	53.996	3.4873e+06	3.67309e+06	5349221	14971	4268086	3	99.6	99.6	0	0.1	0.3	6265	chaetothyriales	10118	saprotroph
Cloaquat	Clohesyomyces_aquaticus_(ascomycetes)	1231657	Clohesyomyces_aquaticus	Cloaq1	GCA_002105025_1	1231657	ftp_ncbi_nlm_nih_gov_genomes_all_GCA_002_105_025_GCA_002105025_1_Cloaq1	Ascomycota	Dothideomycetes	Pleosporales	Lindgomycetaceae	Clohesyomyces	0	761	49677730	49.643	65279.5	23661	674718	1016	169037	87	91.1	90.9	0.2	1.4	7.5	6641	pleosporales	15811	polymertroph
Cocimmit	Coccidioides_immitis_RS_(ascomycetes)	5501	Coccidioides_immitis	ASM14933v2	GCF_000149335_2	246410	ftp_ncbi_nlm_nih_gov_genomes_all_GCA_000_149_335_GCA_000149335_2_ASM14933v2	Ascomycota	Eurotiomycetes	Onygenales		Coccidioides	0	7	29016019	45.96	4.14515e+06	3952524	8482323	68094	4323945	3	97.8	97.7	0.1	0.4	1.8	4862	onygenales	9910	monomertroph
Cocposad	Coccidioides_posadasii_C735_delta_SOWgp_(ascomycetes)	199306	Coccidioides_posadasii	JCVI-cpa1-1_0	GCF_000151335_2	222929	ftp_ncbi_nlm_nih_gov_genomes_all_GCA_000_151_335_GCA_000151335_1_JCVI-cpa1-1_0	Ascomycota	Eurotiomycetes	Onygenales		Coccidioides	0	55	27013412	46.589	491153	10082	5398309	2002	2376830	4	97.8	97.6	0.2	0.4	1.8	4862	onygenales	7229	monomertroph
Coerever	Coemansia_reversa_NRRL_1564_(fungi)	61392	Coemansia_reversa	Coere1	GCA_002705745_1	763665	ftp_ncbi_nlm_nih_gov_genomes_all_GCA_002_705_745_GCA_002705745_1_Coere1	Zoopagomycota	Kickxellomycetes	Kickxellales	Kickxellaceae	Coemansia	0	346	21837878	45.178	63115.3	5433	932302	2001	347177	21	86.2	85.5	0.7	1.8	12	758	fungi	7341	monomertroph
Colaenig	Colletotrichum_aenigma_(ascomycetes)	1215731	Colletotrichum_aenigma	ASM1339018v1	GCF_013390185_1	1215731	ftp_ncbi_nlm_nih_gov_genomes_all_GCA_013_390_185_GCA_013390185_1_ASM1339018v1	Ascomycota	Sordariomycetes	Glomerellales	Glomerellaceae	Colletotrichum	0	79	59189926	52.445	749240	21355	7668139	2344	5181253	5	99.5	99.5	0	0.1	0.4	6841	glomerellales	15211	vasculartroph
Colasian	Colletotrichum_asianum_(ascomycetes)	702518	Colletotrichum_asianum	ASM980641v1	GCA_009806415_1	702518	ftp_ncbi_nlm_nih_gov_genomes_all_GCA_009_806_415_GCA_009806415_1_ASM980641v1	Ascomycota	Sordariomycetes	Glomerellales	Glomerellaceae	Colletotrichum	0	486	64731264	49.375	133192	35864.5	2435714	1035	389703	55	99.5	99.4	0.1	0.1	0.4	6841	glomerellales	17966	vasculartroph
Colchlor	Colletotrichum_chlorophyti_(ascomycetes)	708187	Colletotrichum_chlorophyti	ASM193710v1	GCA_001937105_1	708187	ftp_ncbi_nlm_nih_gov_genomes_all_GCA_001_937_105_GCA_001937105_1_ASM193710v1	Ascomycota	Sordariomycetes	Glomerellales	Glomerellaceae	Colletotrichum	0	558	52387045	50.043	93883.6	793.5	2381854	201	644295	26	99.2	99.1	0.1	0.2	0.6	6841	glomerellales	10310	mesotroph
Colcrate	Coleophoma_crateriformis_(ascomycetes)	565419	Coleophoma_crateriformis	ASM336963v1	GCA_003369635_1	565419	ftp_ncbi_nlm_nih_gov_genomes_all_GCA_003_369_635_GCA_003369635_1_ASM336963v1	Ascomycota	Leotiomycetes	Helotiales	Dermateaceae	Coleophoma	0	45	40652013	48.478	903378	658266	3394507	1056	1975931	9	98.8	98.3	0.5	0.2	1	1706	ascomycota	13257	vasculartroph
Colcylin	Coleophoma_cylindrospora_(ascomycetes)	1849047	Coleophoma_cylindrospora	ASM336966v1	GCA_003369665_1	1849047	ftp_ncbi_nlm_nih_gov_genomes_all_GCA_003_369_665_GCA_003369665_1_ASM336966v1	Ascomycota	Leotiomycetes	Helotiales	Dermateaceae	Coleophoma	0	77	42480816	48.704	551699	31321	5336071	1021	2359230	7	98.9	98.4	0.5	0.2	0.9	1706	ascomycota	14177	vasculartroph
Colfiori	Colletotrichum_fioriniae_PJ7_(ascomycetes)	710243	Colletotrichum_fioriniae	CFIO01	GCF_000582985_1	1445577	ftp_ncbi_nlm_nih_gov_genomes_all_GCA_000_582_985_GCA_000582985_1_CFIO01	Ascomycota	Sordariomycetes	Glomerellales	Glomerellaceae	Colletotrichum	0	1096	49002765	52.54	44710.6	9669	596408	201	137254	102	99.4	99.4	0	0.2	0.4	6841	glomerellales	13759	vasculartroph
Colfruct	Colletotrichum_fructicola_(ascomycetes)	690256	Colletotrichum_fructicola	ASM977102v1	GCF_009771025_1	690256	ftp_ncbi_nlm_nih_gov_genomes_all_GCA_009_771_025_GCA_009771025_1_ASM977102v1	Ascomycota	Sordariomycetes	Glomerellales	Glomerellaceae	Colletotrichum	0	447	58056435	53.197	129880	3879	2278540	503	905947	23	99.7	99.6	0.1	0	0.3	6841	glomerellales	18400	vasculartroph
Colgloeo	Colletotrichum_gloeosporioides_(ascomycetes)	474922	Colletotrichum_gloeosporioides	NFU_CgLc1_1_0	GCA_011800055_1	474922	ftp_ncbi_nlm_nih_gov_genomes_all_GCA_011_800_055_GCA_011800055_1_NFU_CgLc1_1_0	Ascomycota	Sordariomycetes	Glomerellales	Glomerellaceae	Colletotrichum	0	128	61904035	50.829	483625	393231	2830146	12599	709944	27	99.7	99.6	0.1	0	0.3	6841	glomerellales	15373	vasculartroph
Colgrami	Colletotrichum_graminicola_M1_001_(ascomycetes)	31870	Colletotrichum_graminicola	C_graminicola_M1_001_V1	GCF_000149035_1	645133	ftp_ncbi_nlm_nih_gov_genomes_all_GCA_000_149_035_GCA_000149035_1_C_graminicola_M1_001_V1	Ascomycota	Sordariomycetes	Glomerellales	Glomerellaceae	Colletotrichum	0	654	51644307	49.109	78966.8	9585	1824042	2000	579194	27	98.9	98.9	0	0.3	0.8	6841	glomerellales	12020	mesotroph
Colhiggi	Colletotrichum_higginsianum_IMI_349063_(ascomycetes)	80884	Colletotrichum_higginsianum	ASM167251v1	GCF_001672515_1	759273	ftp_ncbi_nlm_nih_gov_genomes_all_GCA_001_672_515_GCA_001672515_1_ASM167251v1	Ascomycota	Sordariomycetes	Glomerellales	Glomerellaceae	Colletotrichum	0	25	50716103	54.41	2.02864e+06	34771	6042495	17011	5201688	5	99.8	99.7	0.1	0	0.2	6841	glomerellales	14651	vasculartroph
Colincan	Colletotrichum_incanum_(ascomycetes)	1573173	Colletotrichum_incanum	ASM185523v1	GCA_001855235_1	1573173	ftp_ncbi_nlm_nih_gov_genomes_all_GCA_001_855_235_GCA_001855235_1_ASM185523v1	Ascomycota	Sordariomycetes	Glomerellales	Glomerellaceae	Colletotrichum	0	1036	53254579	52.144	51404	1174.5	1056626	200	292512	52	99.7	99.6	0.1	0.1	0.2	6841	glomerellales	11852	mesotroph
Colmusic	Colletotrichum_musicola_(ascomycetes)	2175873	Colletotrichum_musicola	CMUS01	GCA_014235935_1	2175873	ftp_ncbi_nlm_nih_gov_genomes_all_GCA_014_235_935_GCA_014235935_1_CMUS01	Ascomycota	Sordariomycetes	Glomerellales	Glomerellaceae	Colletotrichum	0	2463	52725698	54.975	21407.1	10690	344569	1001	46381	323	97.1	96.9	0.2	0.8	2.1	6841	glomerellales	16826	vasculartroph
Colnymph	Colletotrichum_nymphaeae_SA-01_(ascomycetes)	306554	Colletotrichum_nymphaeae	CNYM01	GCA_001563115_1	1460502	ftp_ncbi_nlm_nih_gov_genomes_all_GCA_001_563_115_GCA_001563115_1_CNYM01	Ascomycota	Sordariomycetes	Glomerellales	Glomerellaceae	Colletotrichum	0	1884	49956273	52.754	26516.1	5084.5	494648	200	91051	166	99	99	0	0.4	0.6	6841	glomerellales	14404	vasculartroph
Colorbic	Colletotrichum_orbiculare_MAFF_240422_(ascomycetes)	5465	Colletotrichum_orbiculare	KSG_Corb_v2	GCA_000350065_2	1213857	ftp_ncbi_nlm_nih_gov_genomes_all_GCA_000_350_065_GCA_000350065_2_KSG_Corb_v2	Ascomycota	Sordariomycetes	Glomerellales	Glomerellaceae	Colletotrichum	0	355	89748316	37.566	252812	440	5815657	200	2078754	13	98.5	98.4	0.1	0.2	1.3	6841	glomerellales	13253	mesotroph
Colorchi	Colletotrichum_orchidophilum_(ascomycetes)	1209926	Colletotrichum_orchidophilum	CORC01	GCF_001831195_1	1209926	ftp_ncbi_nlm_nih_gov_genomes_all_GCA_001_831_195_GCA_001831195_1_CORC01	Ascomycota	Sordariomycetes	Glomerellales	Glomerellaceae	Colletotrichum	0	321	48556462	51.066	151266	96624	844029	3619	284473	57	99.5	99.5	0	0.1	0.4	6841	glomerellales	14496	mesotroph
Colpluri	Colletotrichum_plurivorum_(ascomycetes)	2175906	Colletotrichum_plurivorum	CPLU01	GCA_014235945_1	2175906	ftp_ncbi_nlm_nih_gov_genomes_all_GCA_014_235_945_GCA_014235945_1_CPLU01	Ascomycota	Sordariomycetes	Glomerellales	Glomerellaceae	Colletotrichum	0	984	49703650	55.864	50511.8	17437	850834	1002	130438	104	97.7	97.5	0.2	0.7	1.6	6841	glomerellales	16153	vasculartroph
Colsalic	Colletotrichum_salicis_(ascomycetes)	1209931	Colletotrichum_salicis	CSAL01	GCA_001563125_1	1209931	ftp_ncbi_nlm_nih_gov_genomes_all_GCA_001_563_125_GCA_001563125_1_CSAL01	Ascomycota	Sordariomycetes	Glomerellales	Glomerellaceae	Colletotrichum	0	2776	48373413	52.85	17425.6	6386.5	217493	200	46166	309	99	99	0	0.6	0.4	6841	glomerellales	13783	vasculartroph
Colscovi	Colletotrichum_scovillei_(ascomycetes)	1209932	Colletotrichum_scovillei	ASM1107515v1	GCF_011075155_1	1209932	ftp_ncbi_nlm_nih_gov_genomes_all_GCA_011_075_155_GCA_011075155_1_ASM1107515v1	Ascomycota	Sordariomycetes	Glomerellales	Glomerellaceae	Colletotrichum	0	16	52032179	51.759	3.25201e+06	3554948	6315016	30952	4871440	5	99.5	98.9	0.6	0.1	0.4	6841	glomerellales	13419	vasculartroph
Colshiso	Colletotrichum_shisoi_(ascomycetes)	2078593	Colletotrichum_shisoi	ASM678308v1	GCA_006783085_1	2078593	ftp_ncbi_nlm_nih_gov_genomes_all_GCA_006_783_085_GCA_006783085_1_ASM678308v1	Ascomycota	Sordariomycetes	Glomerellales	Glomerellaceae	Colletotrichum	0	20745	69667657	46.684	3358.29	853	153238	200	14839	1129	96.7	96.6	0.1	0.7	2.6	6841	glomerellales	11848	mesotroph
Colsiame	Colletotrichum_siamense_(ascomycetes)	690259	Colletotrichum_siamense	ASM1339019v1	GCF_013390195_1	690259	ftp_ncbi_nlm_nih_gov_genomes_all_GCA_013_390_195_GCA_013390195_1_ASM1339019v1	Ascomycota	Sordariomycetes	Glomerellales	Glomerellaceae	Colletotrichum	0	22	62936415	50.901	2.86075e+06	721284	7966678	42537	5441060	5	99.7	99.6	0.1	0	0.3	6841	glomerellales	15190	vasculartroph
Colsida	Colletotrichum_sidae_(ascomycetes)	1347389	Colletotrichum_sidae	ASM436793v1	GCA_004367935_1	1347389	ftp_ncbi_nlm_nih_gov_genomes_all_GCA_004_367_935_GCA_004367935_1_ASM436793v1	Ascomycota	Sordariomycetes	Glomerellales	Glomerellaceae	Colletotrichum	0	14826	86827816	37.959	5856.46	1087	532833	200	39310	367	98.4	98.3	0.1	0.3	1.3	6841	glomerellales	12442	mesotroph
Colsimmo	Colletotrichum_simmondsii_(ascomycetes)	703756	Colletotrichum_simmondsii	CSIM01	GCA_001563135_1	703756	ftp_ncbi_nlm_nih_gov_genomes_all_GCA_001_563_135_GCA_001563135_1_CSIM01	Ascomycota	Sordariomycetes	Glomerellales	Glomerellaceae	Colletotrichum	0	929	50474234	51.809	54331.8	2197	802711	201	292136	55	99.6	99.6	0	0.2	0.2	6841	glomerellales	13884	vasculartroph
Colsoja	Colletotrichum_sojae_(ascomycetes)	2175907	Colletotrichum_sojae	CSOJ01	GCA_014235955_1	2175907	ftp_ncbi_nlm_nih_gov_genomes_all_GCA_014_235_955_GCA_014235955_1_CSOJ01	Ascomycota	Sordariomycetes	Glomerellales	Glomerellaceae	Colletotrichum	0	1140	49351125	55.917	43290.5	18402.5	726643	1000	104192	125	97.7	97.5	0.2	0.6	1.7	6841	glomerellales	16124	vasculartroph
Colspino	Colletotrichum_spinosum_(ascomycetes)	1347390	Colletotrichum_spinosum	ASM436682v1	GCA_004366825_1	1347390	ftp_ncbi_nlm_nih_gov_genomes_all_GCA_004_366_825_GCA_004366825_1_ASM436682v1	Ascomycota	Sordariomycetes	Glomerellales	Glomerellaceae	Colletotrichum	0	10715	82734851	38.709	7721.4	1298	1849982	200	93593	143	98.5	98.4	0.1	0.3	1.2	6841	glomerellales	12540	mesotroph
Colsubli	Colletotrichum_sublineola_(ascomycetes)	1173701	Colletotrichum_sublineola	ASM69613v1	GCA_000696135_1	1173701	ftp_ncbi_nlm_nih_gov_genomes_all_GCA_000_696_135_GCA_000696135_1_ASM69613v1	Ascomycota	Sordariomycetes	Glomerellales	Glomerellaceae	Colletotrichum	0	1625	46755813	53.603	28772.8	11809	423147	1000	70717	183	99.2	99.1	0.1	0.2	0.6	6841	glomerellales	12699	mesotroph
Coltanac	Colletotrichum_tanaceti_(ascomycetes)	1306861	Colletotrichum_tanaceti	ASM535089v1	GCA_005350895_1	1306861	ftp_ncbi_nlm_nih_gov_genomes_all_GCA_005_350_895_GCA_005350895_1_ASM535089v1	Ascomycota	Sordariomycetes	Glomerellales	Glomerellaceae	Colletotrichum	0	5242	57912474	49.287	11047.8	318	945015	200	103135	150	96.6	96.5	0.1	0.5	2.9	6841	glomerellales	12172	mesotroph
Coltofie	Colletotrichum_tofieldiae_(ascomycetes)	708197	Colletotrichum_tofieldiae	Ct0861v1	GCA_001625265_1	708197	ftp_ncbi_nlm_nih_gov_genomes_all_GCA_001_625_265_GCA_001625265_1_Ct0861v1	Ascomycota	Sordariomycetes	Glomerellales	Glomerellaceae	Colletotrichum	0	1046	52836184	53.281	50512.6	1669	861708	201	209340	73	99.7	99.6	0.1	0.1	0.2	6841	glomerellales	12501	vasculartroph
Coltrifo	Colletotrichum_trifolii_(ascomycetes)	5466	Colletotrichum_trifolii	KSG_Cotri_v1	GCA_004367215_1	5466	ftp_ncbi_nlm_nih_gov_genomes_all_GCA_004_367_215_GCA_004367215_1_KSG_Cotri_v1	Ascomycota	Sordariomycetes	Glomerellales	Glomerellaceae	Colletotrichum	0	10473	109659959	36.615	10470.7	2381	900455	200	35434	440	97.9	97.1	0.8	0.4	1.7	6841	glomerellales	12292	mesotroph
Coltropi	Colletotrichum_tropicale_(ascomycetes)	912113	Colletotrichum_tropicale	ASM1320178v1	GCA_013201785_1	912113	ftp_ncbi_nlm_nih_gov_genomes_all_GCA_013_201_785_GCA_013201785_1_ASM1320178v1	Ascomycota	Sordariomycetes	Glomerellales	Glomerellaceae	Colletotrichum	0	789	55848179	52.301	70783.5	460	2641398	200	691924	24	99.5	99.4	0.1	0.1	0.4	6841	glomerellales	14794	vasculartroph
Coltrunc	Colletotrichum_truncatum_(ascomycetes)	5467	Colletotrichum_truncatum	CTRU02	GCF_014235925_1	5467	ftp_ncbi_nlm_nih_gov_genomes_all_GCA_014_235_925_GCA_014235925_1_CTRU02	Ascomycota	Sordariomycetes	Glomerellales	Glomerellaceae	Colletotrichum	0	126	56102516	50.117	445258	261214	2707168	27260	831709	23	98.2	97.3	0.9	0.3	1.5	6841	glomerellales	15901	vasculartroph
Colvinif	Colletotrichum_viniferum_(ascomycetes)	1131913	Colletotrichum_viniferum	ASM1320176v1	GCA_013201765_1	1131913	ftp_ncbi_nlm_nih_gov_genomes_all_GCA_013_201_765_GCA_013201765_1_ASM1320176v1	Ascomycota	Sordariomycetes	Glomerellales	Glomerellaceae	Colletotrichum	0	5864	68452207	47.13	11673.3	635.5	655773	200	144434	141	99.4	99.2	0.2	0.1	0.5	6841	glomerellales	14534	vasculartroph
Con2T21	Coniochaeta_sp__2T2_1_(ascomycetes)	1571157	Coniochaeta_sp__2T2_1	Conioc1	GCA_009194965_1	1571157	ftp_ncbi_nlm_nih_gov_genomes_all_GCA_009_194_965_GCA_009194965_1_Conioc1	Ascomycota	Sordariomycetes	Coniochaetales	Coniochaetaceae	Coniochaeta	0	95	74351065	55.343	782643	292021	4640340	2654	2673199	11	98.5	11.4	87.1	1.6	0.1	255	eukaryota	24733	vasculartroph
Conapoll	Coniosporium_apollinis_CBS_100218_(ascomycetes)	61459	Coniosporium_apollinis	Coni_apol_CBS100218__V1	GCF_000281105_1	1168221	ftp_ncbi_nlm_nih_gov_genomes_all_GCA_000_281_105_GCA_000281105_1_Coni_apol_CBS100218_V1	Ascomycota	Dothideomycetes			Bonordeniella	0	169	28645321	52.13	169499	38957	1078546	1287	476883	22	98.5	98.3	0.2	0.3	1.2	3786	dothideomycetes	9308	monomertroph
Concoron	Conidiobolus_coronatus_NRRL_28638_(fungi)	34488	Conidiobolus_coronatus	Conidiobolus_coronatus_NRRL28638	GCA_001566745_1	796925	ftp_ncbi_nlm_nih_gov_genomes_all_GCA_001_566_745_GCA_001566745_1_Conidiobolus_coronatus_NRRL28638	Zoopagomycota	Entomophthoromycetes	Entomophthorales	Ancylistaceae	Conidiobolus	0	1050	39903661	27.654	38003.5	13630.5	546290	2001	102411	113	69.3	69	0.3	4.6	26.1	758	fungi	10572	monomertroph
Conligni	Coniochaeta_ligniaria_NRRL_30616_(ascomycetes)	177197	Coniochaeta_ligniaria	Conlig_v1_0	GCA_001879275_1	1408157	ftp_ncbi_nlm_nih_gov_genomes_all_GCA_001_879_275_GCA_001879275_1_Conlig_v1_0	Ascomycota	Sordariomycetes	Coniochaetales	Coniochaetaceae	Coniochaeta	0	135	42382780	51.725	313947	11016	4640074	1082	3222649	6	99.4	99.2	0.2	0.1	0.5	3817	sordariomycetes	13658	polymertroph
Conlustr	Coniella_lustricola_(ascomycetes)	2025994	Coniella_lustricola	Coniella_lustricola_v1_0	GCA_003019895_1	2025994	ftp_ncbi_nlm_nih_gov_genomes_all_GCA_003_019_895_GCA_003019895_1_Coniella_lustricola_v1_0	Ascomycota	Sordariomycetes	Diaporthales	Schizoparmaceae	Coniella	0	634	36564510	51.86	57672.7	26561	707536	1002	140630	76	97.5	97.4	0.1	0.4	2.1	3817	sordariomycetes	11314	polymertroph
Conpulve	Coniochaeta_pulveracea_(ascomycetes)	177199	Coniochaeta_pulveracea	ASM363534v1	GCA_003635345_1	177199	ftp_ncbi_nlm_nih_gov_genomes_all_GCA_003_635_345_GCA_003635345_1_ASM363534v1	Ascomycota	Sordariomycetes	Coniochaetales	Coniochaetaceae	Coniochaeta	0	852	30020651	51.365	35235.5	412	998086	200	285706	30	98.5	98.4	0.1	0.2	1.3	3817	sordariomycetes	10035	saprotroph
Conputea	Coniophora_puteana_RWD-64-598_SS2_(basidiomycetes)	80637	Coniophora_puteana	Conpu1	GCF_000271625_1	741705	ftp_ncbi_nlm_nih_gov_genomes_all_GCA_000_271_625_GCA_000271625_1_Conpu1	Basidiomycota	Agaricomycetes	Boletales	Coniophoraceae	Coniophora	0	210	42968544	52.397	204612	3310.5	4542293	2003	2400794	7	95.1	93.8	1.3	0.5	4.4	4878	boletales	13758	saprotroph
Copangul	Coprinellus_angulatus_(basidiomycetes)	980116	Coprinellus_angulatus	Copang1	GCA_014188975_1	980116	ftp_ncbi_nlm_nih_gov_genomes_all_GCA_014_188_975_GCA_014188975_1_Copang1	Basidiomycota	Agaricomycetes	Agaricales	Psathyrellaceae	Coprinellus	0	517	93565539	52.769	180978	73903	2228262	1088	482059	56	94.4	46.6	47.8	1.6	4	3870	agaricales	25933	polymertroph
Copciner	Coprinopsis_cinerea_okayama7diese130_(basidiomycetes)	5346	Coprinopsis_cinerea	CC3	GCF_000182895_1	240176	ftp_ncbi_nlm_nih_gov_genomes_all_GCA_000_182_895_GCA_000182895_1_CC3	Basidiomycota	Agaricomycetes	Agaricales	Psathyrellaceae	Coprinopsis	0	68	36192590	51.64	532244	7055	4146986	2208	3468139	5	98.3	97.8	0.5	0.4	1.3	3870	agaricales	13356	saprotroph
Copmarce	Coprinopsis_marcescibilis_(basidiomycetes)	230819	Coprinopsis_marcescibilis	Copmar1	GCA_004369085_1	230819	ftp_ncbi_nlm_nih_gov_genomes_all_GCA_004_369_085_GCA_004369085_1_Copmar1	Basidiomycota	Agaricomycetes	Agaricales	Psathyrellaceae	Coprinopsis	0	817	38912666	49.748	47628.7	16655	1435038	1000	134268	75	96.4	96	0.4	0.9	2.7	3870	agaricales	14628	polymertroph
Copmicac	Coprinellus_micaceus_(basidiomycetes)	71717	Coprinellus_micaceus	Copmic2	GCA_004369175_1	71717	ftp_ncbi_nlm_nih_gov_genomes_all_GCA_004_369_175_GCA_004369175_1_Copmic2	Basidiomycota	Agaricomycetes	Agaricales	Psathyrellaceae	Coprinellus	0	704	77386123	53.731	109923	40228.5	2253227	1881	315761	55	94	67	27	1.3	4.7	3870	agaricales	23412	polymertroph
CorRAO2	Cordyceps_sp__RAO-2017_(ascomycetes)	2004951	Cordyceps_sp__RAO-2017	Hirsu2	GCA_002591385_1	2004951	ftp_ncbi_nlm_nih_gov_genomes_all_GCA_002_591_385_GCA_002591385_1_Hirsu2	Ascomycota	Sordariomycetes	Hypocreales	Cordycipitaceae	Cordyceps	0	3398	32302071	60.351	9506.2	5286	138807	944	17593	509	86.1	86	0.1	7.5	6.4	4494	hypocreales	11255	saprotroph
Corbrong	Cordyceps_brongniartii		Cordyceps_brongniartii		GCA_001636735_1		ftp_ncbi_nlm_nih_gov_genomes_all_GCA_001_636_735_GCA_001636735_1_BBO_1_0	Ascomycota	Sordariomycetes	Hypocreales	Cordycipitaceae	Cordyceps	0	241	32515992	51.731	134921	11521	2279171	1000	773364	13	99.4	99.2	0.2	0.3	0.3	4494	hypocreales	9595	saprotroph
Corcassi	Corynespora_cassiicola_Philippines_(ascomycetes)	59586	Corynespora_cassiicola	Corynespora_cassiicola_v1_0	GCA_003016335_1	1448308	ftp_ncbi_nlm_nih_gov_genomes_all_GCA_003_016_335_GCA_003016335_1_Corynespora_cassiicola_v1_0	Ascomycota	Dothideomycetes	Pleosporales	Corynesporascaceae	Corynespora	0	244	44846156	50.614	183796	4964.5	4762798	1012	2505719	8	93.1	92.4	0.7	0.9	6	6641	pleosporales	17158	vasculartroph
Corconfr	Cordyceps_confragosa		Cordyceps_confragosa		GCA_001653215_1		ftp_ncbi_nlm_nih_gov_genomes_all_GCA_001_653_215_GCA_001653215_1_ASM165321v1	Ascomycota	Sordariomycetes	Hypocreales	Cordycipitaceae	Cordyceps	0	4750	32603708	52.223	6863.94	1149.5	134276	200	21726	442	81.4	81.2	0.2	7.1	11.5	4494	hypocreales	8126	monomertroph
Corfumos	Cordyceps_fumosorosea_ARSEF_2679_(ascomycetes)	114497	Cordyceps_fumosorosea	ISF_1_0	GCF_001636725_1	1081104	ftp_ncbi_nlm_nih_gov_genomes_all_GCA_001_636_725_GCA_001636725_1_ISF_1_0	Ascomycota	Sordariomycetes	Hypocreales	Cordycipitaceae	Cordyceps	0	430	33485962	53.654	77874.3	2983.5	3594368	1002	872179	12	98.9	98.7	0.2	0.6	0.5	4494	hypocreales	10061	saprotroph
Corjavan	Cordyceps_javanica_(ascomycetes)	43265	Cordyceps_javanica	ASM698198v1	GCA_006981985_1	43265	ftp_ncbi_nlm_nih_gov_genomes_all_GCA_006_981_985_GCA_006981985_1_ASM698198v1	Ascomycota	Sordariomycetes	Hypocreales	Cordycipitaceae	Cordyceps	0	102	34933242	53.243	342483	23909.5	3701259	1011	1814181	7	99.2	99	0.2	0.3	0.5	4494	hypocreales	11441	saprotroph
Cormilit	Cordyceps_militaris_CM01_(ascomycetes)	73501	Cordyceps_militaris	CmilitarisCM01_v01	GCF_000225605_1	983644	ftp_ncbi_nlm_nih_gov_genomes_all_GCA_000_225_605_GCA_000225605_1_CmilitarisCM01_v01	Ascomycota	Sordariomycetes	Hypocreales	Cordycipitaceae	Cordyceps	0	32	32268578	51.418	1.00839e+06	1428	6263243	1011	4551492	3	99	98.8	0.2	0.4	0.6	4494	hypocreales	9651	saprotroph
Crafunar	Crassisporium_funariophilum_(basidiomycetes)	1954473	Crassisporium_funariophilum	Crafun1	GCA_014925845_1	1954473	ftp_ncbi_nlm_nih_gov_genomes_all_GCA_014_925_845_GCA_014925845_1_Crafun1	Basidiomycota	Agaricomycetes	Agaricales	Crassisporiaceae	Crassisporium	0	41	37117181	48.651	905297	359309	3776191	7727	2159954	7	97.9	97.2	0.7	0.5	1.6	3870	agaricales	13637	polymertroph
Crulaev	Crucibulum_laeve_(basidiomycetes)	68775	Crucibulum_laeve	Crula1	GCA_004379715_1	68775	ftp_ncbi_nlm_nih_gov_genomes_all_GCA_004_379_715_GCA_004379715_1_Crula1	Basidiomycota	Agaricomycetes	Agaricales	Nidulariaceae	Crucibulum	0	574	44728771	45.36	77924.7	4445	3284164	1005	633937	19	97.8	97.1	0.7	0.4	1.8	3870	agaricales	14217	polymertroph
Cryamylo	Cryptococcus_amylolentus_CBS_6039_(basidiomycetes)	104669	Cryptococcus_amylolentus	Cryp_amyl_CBS6039_V3	GCF_001720205_1	1295533	ftp_ncbi_nlm_nih_gov_genomes_all_GCA_001_720_205_GCA_001720205_1_Cryp_amyl_CBS6039_V3	Basidiomycota	Tremellomycetes	Tremellales	Cryptococcaceae	Cryptococcus	0	15	20254996	53.361	1.35033e+06	1429001	2227464	40893	1545655	6	98.9	98.3	0.6	0.3	0.8	4284	tremellomycetes	10306	monomertroph
Crydepau	Cryptococcus_depauperatus_CBS_7855_(basidiomycetes)	5208	Cryptococcus_depauperatus	Filo_depa_CBS7855_V2	GCA_001720245_1	1295532	ftp_ncbi_nlm_nih_gov_genomes_all_GCA_001_720_245_GCA_001720245_1_Filo_depa_CBS7855_V2	Basidiomycota	Tremellomycetes	Tremellales	Cryptococcaceae	Cryptococcus	0	41	15656276	44.797	381860	119364	1977542	1033	882956	6	94.7	94.6	0.1	1.2	4.1	4284	tremellomycetes	6373	monomertroph
Cryflori	Cryptococcus_floricola_(basidiomycetes)	2591691	Cryptococcus_floricola	Tsuc_wing_DSM_27421_V6	GCA_008355005_1	2591691	ftp_ncbi_nlm_nih_gov_genomes_all_GCA_008_355_005_GCA_008355005_1_Tsuc_wing_DSM_27421_V6	Basidiomycota	Tremellomycetes	Tremellales	Cryptococcaceae	Cryptococcus	0	573	20137742	53.547	35144.4	6690	553016	1001	119269	46	98.5	98.1	0.4	0.6	0.9	4284	tremellomycetes	8190	monomertroph
Crygatti	Cryptococcus_cf__gattii_(basidiomycetes)	2011032	Cryptococcus_cf__gattii	Cryp_gatt_MF34	GCA_009650685_1	2011032	ftp_ncbi_nlm_nih_gov_genomes_all_GCA_009_650_685_GCA_009650685_1_Cryp_gatt_MF34	Basidiomycota	Tremellomycetes	Tremellales	Cryptococcaceae	Cryptococcus	0	15	17886378	47.885	1.19243e+06	1271511	2204281	330954	1323151	5	98.8	98.8	0	0.4	0.8	4284	tremellomycetes	6207	monomertroph
Cryminte	Cryomyces_minteri_(ascomycetes)	331657	Cryomyces_minteri	ASM505984v1	GCA_005059845_1	331657	ftp_ncbi_nlm_nih_gov_genomes_all_GCA_005_059_845_GCA_005059845_1_ASM505984v1	Ascomycota	Dothideomycetes			Cryomyces	0	4506	44140187	53.89	9795.87	6774	194167	501	17001	806	96.8	58.6	38.2	1.3	1.9	1706	ascomycota	13960	saprotroph
Cryneofo	Cryptococcus_neoformans_var__neoformans_B-3501A_(basidiomycetes)	5207	Cryptococcus_neoformans	ASM14938v1	GCF_000149385_1	283643	ftp_ncbi_nlm_nih_gov_genomes_all_GCA_000_149_385_GCA_000149385_1_ASM14938v1	Basidiomycota	Tremellomycetes	Tremellales	Cryptococcaceae	Cryptococcus	0	14	19699782	48.475	1.40713e+06	1294313	2297073	767333	1461964	5	98.7	98.6	0.1	0.5	0.8	4284	tremellomycetes	6578	monomertroph
Cryparas	Cryphonectria_parasitica_EP155_(chestnut_blight_fungus)	5116	Cryphonectria_parasitica	Crypa2	GCA_011745365_1	660469	ftp_ncbi_nlm_nih_gov_genomes_all_GCA_011_745_365_GCA_011745365_1_Crypa2	Ascomycota	Sordariomycetes	Diaporthales	Cryphonectriaceae	Cryphonectria	0	26	43870411	50.833	1.68732e+06	56797.5	7437273	2579	5118729	4	98.4	98.2	0.2	0.2	1.4	3817	sordariomycetes	11606	mesotroph
Crywingf	Cryptococcus_wingfieldii_CBS_7118_(basidiomycetes)	5619	Cryptococcus_wingfieldii	Tsuc_wing_CBS7118_V1	GCF_001720155_1	1295528	ftp_ncbi_nlm_nih_gov_genomes_all_GCA_001_720_155_GCA_001720155_1_Tsuc_wing_CBS7118_V1	Basidiomycota	Tremellomycetes	Tremellales	Cryptococcaceae	Cryptococcus	0	83	19969799	53.407	240600	84527	1690844	1133	606306	11	99.1	98.4	0.7	0.3	0.6	4284	tremellomycetes	8098	monomertroph
Cucberbe	Cucurbitaria_berberidis_CBS_394_84_(ascomycetes)	45142	Cucurbitaria_berberidis	Cucbe1	GCA_010015615_1	1168544	ftp_ncbi_nlm_nih_gov_genomes_all_GCA_010_015_615_GCA_010015615_1_Cucbe1	Ascomycota	Dothideomycetes	Pleosporales	Cucurbitariaceae	Cucurbitaria	0	42	32905402	49.303	783462	2928.5	7248221	1001	6233749	3	97.2	97.1	0.1	0.3	2.5	6641	pleosporales	12429	polymertroph
Cucdiker	Cucumispora_dikerogammari_(microsporidians)	658444	Cucumispora_dikerogammari	ASM1480570v1	GCA_014805705_1	658444	ftp_ncbi_nlm_nih_gov_genomes_all_GCA_014_805_705_GCA_014805705_1_ASM1480570v1	Microsporidia				Cucumispora	0	7783	32414047	26.075	4164.72	1690	81749	500	9513	904	37.7	37	0.7	1.7	60.6	600	microsporidia	4599	monomertroph
Cudacicu	Cudoniella_acicularis_(ascomycetes)	354080	Cudoniella_acicularis	ASM1305444v1	GCA_013054445_1	354080	ftp_ncbi_nlm_nih_gov_genomes_all_GCA_013_054_445_GCA_013054445_1_ASM1305444v1	Ascomycota	Leotiomycetes	Helotiales	Helotiaceae	Cudoniella	0	2799	58976596	45.679	21070.6	14940	148778	2079	31848	571	93.6	93.1	0.5	2.1	4.3	1706	ascomycota	15765	mesotroph
Curkusan	Curvularia_kusanoi_(ascomycetes)	90978	Curvularia_kusanoi	ASM1105890v1	GCA_011058905_1	90978	ftp_ncbi_nlm_nih_gov_genomes_all_GCA_011_058_905_GCA_011058905_1_ASM1105890v1	Ascomycota	Dothideomycetes	Pleosporales	Pleosporaceae	Curvularia	0	107	33340726	52.135	311596	104139	1989576	1054	1018367	12	97.2	97	0.2	0.6	2.2	6641	pleosporales	11490	mesotroph
Cutoleag	Cutaneotrichosporon_oleaginosum_(basidiomycetes)	879819	Cutaneotrichosporon_oleaginosum	Triol1	GCF_001027345_1	879819	ftp_ncbi_nlm_nih_gov_genomes_all_GCA_001_027_345_GCA_001027345_1_Triol1	Basidiomycota	Tremellomycetes	Trichosporonales	Trichosporonaceae	Cutaneotrichosporon	0	180	19835558	60.753	110198	69364.5	646641	1028	216041	29	89.7	89.2	0.5	3.3	7	4284	tremellomycetes	8320	monomertroph
Cybameri	Cyberlindnera_americana		Cyberlindnera_americana	NRRL_Y-2156	PPOA00000000		https_figshare_com_articles_Tempo_and_mode_of_genome_evolution_in_the_budding_yeast_subphylum_5854773	Ascomycota	Saccharomycetes	Saccharomycetales	Phaffomycetaceae	Cyberlindnera	1	417	11631002	42.101	27892.1	270	1160020	98	523989	8	98.1	97.9	0.2	0.6	1.3	2137	saccharomycetes	5848	monomertroph
Cybfabia	Cyberlindnera_fabianii		Cyberlindnera_fabianii	JCM_3601	GCA_001599195_1		https_figshare_com_articles_Tempo_and_mode_of_genome_evolution_in_the_budding_yeast_subphylum_5854774	Ascomycota	Saccharomycetes	Saccharomycetales	Phaffomycetaceae	Cyberlindnera	1	12	12303847	44.487	1.02532e+06	782590	3147266	980	1964508	3	98.9	98.7	0.2	0.4	0.7	2137	saccharomycetes	5752	monomertroph
Cybjadin	Cyberlindnera_jadinii		Cyberlindnera_jadinii	NRRL_Y-1542	JGI		https_figshare_com_articles_Tempo_and_mode_of_genome_evolution_in_the_budding_yeast_subphylum_5854775	Ascomycota	Saccharomycetes	Saccharomycetales	Phaffomycetaceae	Cyberlindnera	1	76	13018415	44.503	171295	9686.5	1920980	1017	700888	6	98.5	97.3	1.2	0.6	0.9	2137	saccharomycetes	5860	monomertroph
Cybmaclu	Cyberlindnera_maclurae		Cyberlindnera_maclurae	NRRL_Y-5377	PPNZ00000000		https_figshare_com_articles_Tempo_and_mode_of_genome_evolution_in_the_budding_yeast_subphylum_5854776	Ascomycota	Saccharomycetes	Saccharomycetales	Phaffomycetaceae	Cyberlindnera	1	2336	11046364	48.764	4728.75	299	419987	76	112490	31	98.5	98.4	0.1	0.7	0.8	2137	saccharomycetes	5725	monomertroph
Cybmisum	Cyberlindnera_misumaiensis		Cyberlindnera_misumaiensis	NRRL_Y-17389	PPLI00000000		https_figshare_com_articles_Tempo_and_mode_of_genome_evolution_in_the_budding_yeast_subphylum_5854777	Ascomycota	Saccharomycetes	Saccharomycetales	Phaffomycetaceae	Cyberlindnera	1	361	10543864	48.502	29207.4	676	765697	200	153383	17	98.2	97.5	0.7	1	0.8	2137	saccharomycetes	5588	monomertroph
Cybmraki	Cyberlindnera_mrakii		Cyberlindnera_mrakii	NRRL_Y-1364	PPLH00000000		https_figshare_com_articles_Tempo_and_mode_of_genome_evolution_in_the_budding_yeast_subphylum_5854778	Ascomycota	Saccharomycetes	Saccharomycetales	Phaffomycetaceae	Cyberlindnera	1	628	12792944	42.413	20370.9	459.5	888145	122	280725	13	97.9	97.6	0.3	0.5	1.6	2137	saccharomycetes	6157	monomertroph
Cybpeter	Cyberlindnera_petersonii		Cyberlindnera_petersonii	NRRL_YB-3808	PPMR00000000		https_figshare_com_articles_Tempo_and_mode_of_genome_evolution_in_the_budding_yeast_subphylum_5854779	Ascomycota	Saccharomycetes	Saccharomycetales	Phaffomycetaceae	Cyberlindnera	1	6324	12138127	43.305	1919.38	85	520433	56	193200	20	98.4	98.2	0.2	0.6	1	2137	saccharomycetes	5769	monomertroph
Cybsatur	Cyberlindnera_saturnus		Cyberlindnera_saturnus	NRRL_Y-17396	PPNR00000000		https_figshare_com_articles_Tempo_and_mode_of_genome_evolution_in_the_budding_yeast_subphylum_5854780	Ascomycota	Saccharomycetes	Saccharomycetales	Phaffomycetaceae	Cyberlindnera	1	650	13429652	42.813	20661	476	1299320	200	313333	14	98.4	97.9	0.5	0.4	1.2	2137	saccharomycetes	6564	monomertroph
Cybsuave	Cyberlindnera_suaveolens		Cyberlindnera_suaveolens	NRRL_Y-17391	PPNS00000000		https_figshare_com_articles_Tempo_and_mode_of_genome_evolution_in_the_budding_yeast_subphylum_5854781	Ascomycota	Saccharomycetes	Saccharomycetales	Phaffomycetaceae	Cyberlindnera	1	886	12423684	42.896	14022.2	294.5	509996	122	175574	23	97.9	97.7	0.2	0.7	1.4	2137	saccharomycetes	6088	monomertroph
Cybxylos	Cyberlindnera_xylosilytica		Cyberlindnera_xylosilytica	NRRL_YB-2097	PPNT00000000		https_figshare_com_articles_Tempo_and_mode_of_genome_evolution_in_the_budding_yeast_subphylum_5854782	Ascomycota	Saccharomycetes	Saccharomycetales	Phaffomycetaceae	Cyberlindnera	1	464	13952255	49.579	30069.5	397	543958	200	222089	21	98.9	98.4	0.5	0.5	0.6	2137	saccharomycetes	6510	monomertroph
Cylhubei	Cylindrodendrum_hubeiense_(ascomycetes)	595255	Cylindrodendrum_hubeiense	ASM1462142v1	GCA_014621425_1	595255	ftp_ncbi_nlm_nih_gov_genomes_all_GCA_014_621_425_GCA_014621425_1_ASM1462142v1	Ascomycota	Sordariomycetes	Hypocreales	Nectriaceae	Cylindrodendrum	0	1038	48811092	51.814	47024.2	25244	748395	1342	85271	143	97.6	96.8	0.8	1.3	1.1	4494	hypocreales	13745	vasculartroph
Cyltorre	Cylindrobasidium_torrendii_FP15055_ss-10_(basidiomycetes)	394432	Cylindrobasidium_torrendii	Cylto1	GCA_000934385_1	1314674	ftp_ncbi_nlm_nih_gov_genomes_all_GCA_000_934_385_GCA_000934385_1_Cylto1	Basidiomycota	Agaricomycetes	Agaricales	Physalacriaceae	Cylindrobasidium	0	1149	31574086	51.919	27479.6	6955	527617	1000	89590	94	96.4	95	1.4	0.9	2.7	3870	agaricales	13936	saprotroph
Cypeurop	Cyphellophora_europaea_CBS_101466_(ascomycetes)	293227	Cyphellophora_europaea	Phia_euro_CBS_101466_V1	GCF_000365145_1	1220924	ftp_ncbi_nlm_nih_gov_genomes_all_GCA_000_365_145_GCA_000365145_2_Phia_euro_CBS_101466_V1	Ascomycota	Eurotiomycetes	Chaetothyriales	Cyphellophoraceae	Cyphellophora	0	19	28781303	54.027	1.51481e+06	1403767	3761227	2368	2379673	5	96.6	96.2	0.4	0.6	2.8	6265	chaetothyriales	11094	mesotroph
Cytleuco	Cytospora_leucostoma_(ascomycetes)	1230097	Cytospora_leucostoma	ASM379529v1	GCA_003795295_1	1230097	ftp_ncbi_nlm_nih_gov_genomes_all_GCA_003_795_295_GCA_003795295_1_ASM379529v1	Ascomycota	Sordariomycetes	Diaporthales	Valsaceae	Cytospora	0	353	37570220	52.417	106431	9769	1803746	540	412100	27	99.2	99	0.2	0.3	0.5	3817	sordariomycetes	10072	polymertroph
Dacciono	Dactylellina_cionopaga_(ascomycetes)	47266	Dactylellina_cionopaga	ASM1218435v1	GCA_012184355_1	47266	ftp_ncbi_nlm_nih_gov_genomes_all_GCA_012_184_355_GCA_012184355_1_ASM1218435v1	Ascomycota	Orbiliomycetes	Orbiliales	Orbiliaceae	Dactylellina	0	571	43120050	45.043	75516.7	3234	2185162	1000	668736	21	92.7	92.6	0.1	1.9	5.4	1706	ascomycota	10546	saprotroph
Daccylin	Dactylella_cylindrospora_(ascomycetes)	1814901	Dactylella_cylindrospora	ASM1218429v1	GCA_012184295_1	1814901	ftp_ncbi_nlm_nih_gov_genomes_all_GCA_012_184_295_GCA_012184295_1_ASM1218429v1	Ascomycota	Orbiliomycetes	Orbiliales	Orbiliaceae	Dactylella	0	140	37713459	46.122	269382	183735	1328745	1050	501354	26	95.3	95.2	0.1	0.7	4	1706	ascomycota	10528	saprotroph
Dachapto	Dactylellina_haptotyla_CBS_200_50_(ascomycetes)	430498	Dactylellina_haptotyla	MHA_v2	GCF_000441935_1	1284197	ftp_ncbi_nlm_nih_gov_genomes_all_GCA_000_441_935_GCA_000441935_1_MHA_v2	Ascomycota	Orbiliomycetes	Orbiliales	Orbiliaceae	Dactylellina	0	1279	39531920	45.26	30908.5	1616	937461	200	190205	58	94.8	94.7	0.1	0.8	4.4	1706	ascomycota	10959	polymertroph
Dacprimo	Dacryopinax_primogenitus_(basidiomycetes)	1858805	Dacryopinax_primogenitus	Dacryopinax_sp__DJM_731_SSP1_v1_0	GCA_000292625_1	1858805	ftp_ncbi_nlm_nih_gov_genomes_all_GCA_000_292_625_GCA_000292625_1_Dacryopinax_sp__DJM_731_SSP1_v1_0	Basidiomycota	Dacrymycetes	Dacrymycetales	Dacrymycetaceae	Dacryopinax	0	99	29503487	52.231	298015	2812	2114445	2007	1233089	10	97.1	96.4	0.7	0.9	2	1764	basidiomycota	10240	saprotroph
Daequerc	Daedalea_quercina_L-15889_(basidiomycetes)	40437	Daedalea_quercina	Daequ1	GCA_001632345_1	1314783	ftp_ncbi_nlm_nih_gov_genomes_all_GCA_001_632_345_GCA_001632345_1_Daequ1	Basidiomycota	Agaricomycetes	Polyporales	Fomitopsidaceae	Daedalea	0	357	32736329	54.937	91698.4	14259	1367360	1035	314529	32	98.7	98.3	0.4	0.3	1	4464	polyporales	12192	saprotroph
DalEC12	Daldinia_sp__EC12_(ascomycetes)	1001832	Daldinia_sp__EC12	DalEC12_v_1_0	GCA_002120325_1	1001832	ftp_ncbi_nlm_nih_gov_genomes_all_GCA_002_120_325_GCA_002120325_1_DalEC12_v_1_0	Ascomycota	Sordariomycetes	Xylariales	Hypoxylaceae	Daldinia	0	398	37551009	44.995	94349.3	2307	2525816	1006	888941	14	99.2	99.1	0.1	0.1	0.7	3817	sordariomycetes	11161	polymertroph
Dalchild	Daldinia_childiae_(ascomycetes)	326645	Daldinia_childiae	Dalch_JS-1345	GCF_008694065_1	326645	ftp_ncbi_nlm_nih_gov_genomes_all_GCA_008_694_065_GCA_008694065_1_Dalch_JS-1345	Ascomycota	Sordariomycetes	Xylariales	Hypoxylaceae	Daldinia	0	133	38652569	44.073	290621	3545	7195519	520	3265584	4	97.8	97	0.8	1	1.2	3817	sordariomycetes	10062	polymertroph
Danontar	Danielozyma_ontarioensis		Danielozyma_ontarioensis	NRRL_YB-1246	PPLF00000000		https_figshare_com_articles_Tempo_and_mode_of_genome_evolution_in_the_budding_yeast_subphylum_5854783	Ascomycota	Saccharomycetes	Saccharomycetales	Debaryomycetaceae	Danielozyma	1	284	10726519	46.57	37769.4	140	1880460	72	741203	5	98.4	98.2	0.2	0.4	1.2	2137	saccharomycetes	5149	monomertroph
Deaindia	Deakozyma_indianensis		Deakozyma_indianensis	NRRL_YB-1937	PPLG00000000		https_figshare_com_articles_Tempo_and_mode_of_genome_evolution_in_the_budding_yeast_subphylum_5854784	Ascomycota	Saccharomycetes	Saccharomycetales		Deakozyma	1	363	11777613	47.782	32445.2	182	1396749	10	413368	10	90.4	90	0.4	2.6	7	2137	saccharomycetes	5535	monomertroph
Debfabry	Debaryomyces_fabryi		Debaryomyces_fabryi	NRRL_Y-17914	PPOX00000000		https_figshare_com_articles_Tempo_and_mode_of_genome_evolution_in_the_budding_yeast_subphylum_5854785	Ascomycota	Saccharomycetes	Saccharomycetales	Debaryomycetaceae	Debaryomyces	1	480	11965231	35.68	24927.6	363	1085505	110	751370	7	98.2	98.1	0.1	0.1	1.7	2137	saccharomycetes	5618	monomertroph
Debhanse	Debaryomyces_hansenii		Debaryomyces_hansenii	CBS_767	Genolevures		https_figshare_com_articles_Tempo_and_mode_of_genome_evolution_in_the_budding_yeast_subphylum_5854786	Ascomycota	Saccharomycetes	Saccharomycetales	Debaryomycetaceae	Debaryomyces	1	7	12152486	36.349	1.73607e+06	1606296	2305761	1249940	2007515	3	98.4	98.2	0.2	0	1.6	2137	saccharomycetes	5806	monomertroph
Debmaram	Debaryomyces_maramus		Debaryomyces_maramus	NRRL_Y-2171	PPOS00000000		https_figshare_com_articles_Tempo_and_mode_of_genome_evolution_in_the_budding_yeast_subphylum_5854787	Ascomycota	Saccharomycetes	Saccharomycetales	Debaryomycetaceae	Debaryomyces	1	341	11126639	37.247	32629.4	402	1879612	122	1354523	4	98.6	98.4	0.2	0.2	1.2	2137	saccharomycetes	5559	monomertroph
Debnepal	Debaryomyces_nepalensis		Debaryomyces_nepalensis	NRRL_Y-7108	PPOR00000000		https_figshare_com_articles_Tempo_and_mode_of_genome_evolution_in_the_budding_yeast_subphylum_5854788	Ascomycota	Saccharomycetes	Saccharomycetales	Debaryomycetaceae	Debaryomyces	1	210	11468613	36.902	54612.4	387.5	1979145	102	855293	5	98.5	98.3	0.2	0.2	1.3	2137	saccharomycetes	5575	monomertroph
Debproso	Debaryomyces_prosopidis		Debaryomyces_prosopidis	NRRL_Y-27369	PPOQ00000000		https_figshare_com_articles_Tempo_and_mode_of_genome_evolution_in_the_budding_yeast_subphylum_5854789	Ascomycota	Saccharomycetes	Saccharomycetales	Debaryomycetaceae	Debaryomyces	1	323	12928139	35.692	40025.2	399	1520947	200	354435	11	98.4	97.9	0.5	0.2	1.4	2137	saccharomycetes	6201	monomertroph
Debsubgl	Debaryomyces_subglobosus		Debaryomyces_subglobosus	NRRL_Y-6666	PPOW00000000		https_figshare_com_articles_Tempo_and_mode_of_genome_evolution_in_the_budding_yeast_subphylum_5854790	Ascomycota	Saccharomycetes	Saccharomycetales	Debaryomycetaceae	Debaryomyces	1	291	11562645	35.436	39734.2	398	1734690	94	819411	5	98.4	98.3	0.1	0.1	1.5	2137	saccharomycetes	5552	monomertroph
Decgaude	Decorospora_gaudefroyi_(ascomycetes)	184978	Decorospora_gaudefroyi	Decga1	GCA_010015605_1	184978	ftp_ncbi_nlm_nih_gov_genomes_all_GCA_010_015_605_GCA_010015605_1_Decga1	Ascomycota	Dothideomycetes	Pleosporales	Pleosporaceae	Decorospora	0	699	30559368	52.185	43718.7	10632	661453	1001	149807	70	94.4	94.2	0.2	0.6	5	6641	pleosporales	11835	polymertroph
Delconfe	Delitschia_confertaspora_ATCC_74209_(ascomycetes)	1504671	Delitschia_confertaspora	Delco1	GCA_010093945_1	1513339	ftp_ncbi_nlm_nih_gov_genomes_all_GCA_010_093_945_GCA_010093945_1_Delco1	Ascomycota	Dothideomycetes	Pleosporales	Delitschiaceae	Delitschia	0	764	31159062	48.523	40784.1	28294	273304	1021	68795	147	78.1	78	0.1	1.4	20.5	6641	pleosporales	10171	polymertroph
Delstrob	Delphinella_strobiligena_(ascomycetes)	147560	Delphinella_strobiligena	Delst1	GCA_009982845_1	147560	ftp_ncbi_nlm_nih_gov_genomes_all_GCA_009_982_845_GCA_009982845_1_Delst1	Ascomycota	Dothideomycetes	Dothideales	Dothioraceae	Delphinella	0	17	29209081	48.104	1.71818e+06	2107865	2878304	14023	2256128	6	97.2	97	0.2	0.6	2.2	3786	dothideomycetes	10337	saprotroph
DenKUC86	Dentipellis_sp__KUC8613_(basidiomycetes)	1883078	Dentipellis_sp__KUC8613	ASM228671v1	GCA_002286715_1	1883078	ftp_ncbi_nlm_nih_gov_genomes_all_GCA_002_286_715_GCA_002286715_1_ASM228671v1	Basidiomycota	Agaricomycetes	Russulales	Hericiaceae	Dentipellis	0	425	36706823	55.416	86369	11527	2937239	1000	477803	21	98.6	98.5	0.1	0.3	1.1	2898	agaricomycetes	14316	saprotroph
Denbispo	Dendrothele_bispora_CBS_962_96_(basidiomycetes)	1314803	Dendrothele_bispora	Denbi1	GCA_004369135_1	1314807	ftp_ncbi_nlm_nih_gov_genomes_all_GCA_004_369_135_GCA_004369135_1_Denbi1	Basidiomycota	Agaricomycetes	Agaricales		Dendrothele	0	3942	130650616	44.414	33143.2	6365	1602709	1000	117687	302	96	85.9	10.1	1	3	3870	agaricales	33640	vasculartroph
Denfragi	Dentipellis_fragilis_(basidiomycetes)	205917	Dentipellis_fragilis	ASM467927v1	GCA_004679275_1	205917	ftp_ncbi_nlm_nih_gov_genomes_all_GCA_004_679_275_GCA_004679275_1_ASM467927v1	Basidiomycota	Agaricomycetes	Russulales	Hericiaceae	Dentipellis	0	2045	32180624	54.055	15736.2	9063	148130	212	27548	336	90.7	90.4	0.3	4	5.3	2898	agaricomycetes	11717	saprotroph
Diaampel	Diaporthe_ampelina_(ascomycetes)	1214573	Diaporthe_ampelina	UCDDA912v1_0	GCA_001006365_1	1214573	ftp_ncbi_nlm_nih_gov_genomes_all_GCA_001_006_365_GCA_001006365_1_UCDDA912v1_0	Ascomycota	Sordariomycetes	Diaporthales	Diaporthaceae	Diaporthe	0	2383	47325858	53.935	19859.8	814	867068	214	132346	103	99.2	98.9	0.3	0.2	0.6	3817	sordariomycetes	10704	mesotroph
Diahelia	Diaporthe_helianthi_(ascomycetes)	158607	Diaporthe_helianthi	DHEL01v2	GCA_001702395_2	158607	ftp_ncbi_nlm_nih_gov_genomes_all_GCA_001_702_395_GCA_001702395_2_DHEL01v2	Ascomycota	Sordariomycetes	Diaporthales	Diaporthaceae	Diaporthe	0	7376	63672038	43.986	8632.33	3584.5	151286	1000	20184	860	98.9	98.7	0.2	0.4	0.7	3817	sordariomycetes	13139	mesotroph
Dicsqual	Dichomitus_squalens_LYAD-421_SS1_(basidiomycetes)	114155	Dichomitus_squalens	Dichomitus_squalens_v1_0	GCF_000275845_1	732165	ftp_ncbi_nlm_nih_gov_genomes_all_GCA_000_275_845_GCA_000275845_1_Dichomitus_squalens_v1_0	Basidiomycota	Agaricomycetes	Polyporales	Polyporaceae	Dichomitus	0	542	42748430	55.559	78871.6	2858	3410954	2002	635635	16	99.3	98.9	0.4	0.3	0.4	4464	polyporales	12287	saprotroph
Didcaesi	Diddensiella_caesifluorescens		Diddensiella_caesifluorescens	NRRL_Y-48781	PPJD00000000		https_figshare_com_articles_Tempo_and_mode_of_genome_evolution_in_the_budding_yeast_subphylum_5854791	Ascomycota	Saccharomycetes	Saccharomycetales	Trichomonascaceae	Diddensiella	1	355	12022407	44.645	33865.9	533	2279773	112	663820	5	92.8	92.4	0.4	1.5	5.7	2137	saccharomycetes	6246	monomertroph
Didenali	Didymosphaeria_enalia_(ascomycetes)	85948	Didymosphaeria_enalia	Veren1	GCA_010094045_1	85948	ftp_ncbi_nlm_nih_gov_genomes_all_GCA_010_094_045_GCA_010094045_1_Veren1	Ascomycota	Dothideomycetes	Pleosporales	Didymosphaeriaceae	Didymosphaeria	0	611	61207694	41.22	100176	37280	1248052	1080	254839	65	86.7	86.6	0.1	1.4	11.9	6641	pleosporales	13746	polymertroph
Didexigu	Didymella_exigua_CBS_183_55_(ascomycetes)	100019	Didymella_exigua	Didex1	GCF_010094145_1	1150837	ftp_ncbi_nlm_nih_gov_genomes_all_GCA_010_094_145_GCA_010094145_1_Didex1	Ascomycota	Dothideomycetes	Pleosporales	Didymellaceae	Didymella	0	176	34389227	52.796	195393	26150	1701364	1057	837364	15	95.5	95.4	0.1	0.5	4	6641	pleosporales	12362	polymertroph
Didheter	Didymella_heteroderae_(ascomycetes)	1769908	Didymella_heteroderae	ASM1105889v1	GCA_011058895_1	1769908	ftp_ncbi_nlm_nih_gov_genomes_all_GCA_011_058_895_GCA_011058895_1_ASM1105889v1	Ascomycota	Dothideomycetes	Pleosporales	Didymellaceae	Didymella	0	620	37069316	52.722	59789.2	7632.5	1477752	1003	317024	34	97.6	97.1	0.5	0.5	1.9	6641	pleosporales	11640	mesotroph
Didkerat	Didymella_keratinophila_(ascomycetes)	2301244	Didymella_keratinophila	ASM1105886v1	GCA_011058865_1	2301244	ftp_ncbi_nlm_nih_gov_genomes_all_GCA_011_058_865_GCA_011058865_1_ASM1105886v1	Ascomycota	Dothideomycetes	Pleosporales	Didymellaceae	Didymella	0	577	36217471	52.827	62768.6	20380	682218	1002	157611	69	97.5	97.2	0.3	0.5	2	6641	pleosporales	11880	polymertroph
Dimcrist	Dimargaris_cristalligena_(fungi)	215637	Dimargaris_cristalligena	DimcrSC1	GCA_003614675_1	215637	ftp_ncbi_nlm_nih_gov_genomes_all_GCA_003_614_675_GCA_003614675_1_DimcrSC1	Zoopagomycota	Dimargaritomycetes	Dimargaritales	Dimargaritaceae	Dimargaris	0	2220	30654840	48.052	13808.5	8593.5	110356	2000	23917	395	79.5	79.2	0.3	5.1	15.4	758	fungi	7384	monomertroph
Dipalbid	Dipodascus_albidus		Dipodascus_albidus	NRRL_Y-12859	PPJE00000000		https_figshare_com_articles_Tempo_and_mode_of_genome_evolution_in_the_budding_yeast_subphylum_5854792	Ascomycota	Saccharomycetes	Saccharomycetales	Dipodascaceae	Dipodascus	1	725	16263702	35.811	22432.7	287	873269	200	161660	30	86.7	83.2	3.5	2.2	11.1	2137	saccharomycetes	7267	monomertroph
Dipcorti	Diplodia_corticola_(ascomycetes)	236234	Diplodia_corticola	ASM188384v1	GCF_001883845_1	236234	ftp_ncbi_nlm_nih_gov_genomes_all_GCA_001_883_845_GCA_001883845_1_ASM188384v1	Ascomycota	Dothideomycetes	Botryosphaeriales	Botryosphaeriaceae	Diplodia	0	181	34986079	57.054	193293	71103	2090884	1983	455290	26	99.4	99.2	0.2	0.1	0.5	3786	dothideomycetes	10839	mesotroph
Dipgenic	Dipodascus_geniculatus		Dipodascus_geniculatus	NRRL_Y-17628	PPOV00000000		https_figshare_com_articles_Tempo_and_mode_of_genome_evolution_in_the_budding_yeast_subphylum_5854793	Ascomycota	Saccharomycetes	Saccharomycetales	Dipodascaceae	Dipodascus	1	303	15199412	41.101	50163.1	417	1109563	200	254019	21	90	85.7	4.3	2.4	7.6	2137	saccharomycetes	6924	monomertroph
Diprosa	Diplocarpon_rosae_(ascomycetes)	946125	Diplocarpon_rosae	ASM231799v1	GCA_002317995_1	946125	ftp_ncbi_nlm_nih_gov_genomes_all_GCA_002_317_995_GCA_002317995_1_ASM231799v1	Ascomycota	Leotiomycetes	Helotiales	Dermateaceae	Diplocarpon	0	6852	67787034	47.527	9893.03	333.5	974807	201	239015	87	98.4	25.1	73.3	1.2	0.4	255	eukaryota	13761	polymertroph
Dipseria	Diplodia_seriata_(ascomycetes)	420778	Diplodia_seriata	Dipser_v1	GCA_001975905_1	420778	ftp_ncbi_nlm_nih_gov_genomes_all_GCA_001_975_905_GCA_001975905_1_Dipser_v1	Ascomycota	Dothideomycetes	Botryosphaeriales	Botryosphaeriaceae	Diplodia	0	115	37268684	56.863	324076	2931	4877926	1007	2904622	5	99.3	99	0.3	0.1	0.6	3786	dothideomycetes	8050	polymertroph
Disacicu	Dissoconium_aciculare_CBS_342_82_(ascomycetes)	112489	Dissoconium_aciculare	Disac1	GCF_010015565_1	1314786	ftp_ncbi_nlm_nih_gov_genomes_all_GCA_010_015_565_GCA_010015565_1_Disac1	Ascomycota	Dothideomycetes	Mycosphaerellales	Dissoconiaceae	Dissoconium	0	54	26537235	52.657	491430	69752	2981944	1078	1777118	6	86.4	86.2	0.2	0.8	12.8	3578	capnodiales	10294	saprotroph
Diurugos	Diutina_rugosa_(budding_yeasts)	5481	Diutina_rugosa	ASM870459v1	GCF_008704595_1	5481	ftp_ncbi_nlm_nih_gov_genomes_all_GCA_008_704_595_GCA_008704595_1_ASM870459v1	Ascomycota	Saccharomycetes	Saccharomycetales		Diutina	0	169	13445959	49.561	79561.9	30374	794343	201	193138	20	94.9	94.8	0.1	1.5	3.6	2137	saccharomycetes	5815	monomertroph
Divepiga	Diversispora_epigaea_(glomeromycetes)	1348612	Diversispora_epigaea	Glomus_Soap2_v3_1_nr_fa	GCA_003547095_1	1348612	ftp_ncbi_nlm_nih_gov_genomes_all_GCA_003_547_095_GCA_003547095_1_Glomus_Soap2_v3_1_nr_fa	Mucoromycota	Glomeromycetes	Diversisporales	Diversisporaceae	Diversispora	0	731	156576535	26.751	214195	125530	2010349	304	452614	109	87.6	86.9	0.7	0.7	11.7	1614	mucoromycota	28348	monomertroph
Dotsepto	Dothistroma_septosporum_NZE10_(ascomycetes)	64363	Dothistroma_septosporum	Dothistroma_septosporum_NZE10_v1_0	GCA_000340195_1	675120	ftp_ncbi_nlm_nih_gov_genomes_all_GCA_000_340_195_GCA_000340195_1_Dothistroma_septosporum_NZE10_v1_0	Ascomycota	Dothideomycetes	Mycosphaerellales	Mycosphaerellaceae	Dothistroma	0	20	30209431	53.088	1.51047e+06	1597038	5111597	2271	2595548	5	99.5	99.5	0	0.1	0.4	3578	capnodiales	12415	saprotroph
Dotsymph	Dothidotthia_symphoricarpi_CBS_119687_(ascomycetes)	548649	Dothidotthia_symphoricarpi	Dotsy1	GCF_010015815_1	1392245	ftp_ncbi_nlm_nih_gov_genomes_all_GCA_010_015_815_GCA_010015815_1_Dotsy1	Ascomycota	Dothideomycetes	Pleosporales	Dothidotthiaceae	Dothidotthia	0	59	34433519	47.934	583619	240180	2002539	1040	1358146	11	92.1	92	0.1	1	6.9	6641	pleosporales	11788	polymertroph
Drebroch	Drechslerella_brochopaga_(ascomycetes)	47238	Drechslerella_brochopaga	ASM1218430v1	GCA_012184305_1	47238	ftp_ncbi_nlm_nih_gov_genomes_all_GCA_012_184_305_GCA_012184305_1_ASM1218430v1	Ascomycota	Orbiliomycetes	Orbiliales	Orbiliaceae	Drechslerella	0	242	35431589	50.059	146412	16760.5	1040938	1005	513123	26	95.2	95.2	0	1.1	3.7	1706	ascomycota	9793	saprotroph
Dreconio	Drechmeria_coniospora_(ascomycetes)	98403	Drechmeria_coniospora	ASM162519v1	GCA_001625195_1	98403	ftp_ncbi_nlm_nih_gov_genomes_all_GCA_001_625_195_GCA_001625195_1_ASM162519v1	Ascomycota	Sordariomycetes	Hypocreales	Ophiocordycipitaceae	Drechmeria	0	28	32831003	54.983	1.17254e+06	9283	12542233	3236	10204147	2	97.6	97.4	0.2	0.3	2.1	4494	hypocreales	8236	monomertroph
Dresteno	Drechslerella_stenobrocha_248_(ascomycetes)	314127	Drechslerella_stenobrocha	DREv1	GCA_000525045_1	1043628	ftp_ncbi_nlm_nih_gov_genomes_all_GCA_000_525_045_GCA_000525045_1_DREv1	Ascomycota	Orbiliomycetes	Orbiliales	Orbiliaceae	Drechslerella	0	100	21174508	52.392	211745	114150	1018719	2012	435259	18	67.3	67.2	0.1	1.7	31	1706	ascomycota	5597	monomertroph
Edhaedi	Edhazardia_aedis_USNM_41457_(microsporidians)	70536	Edhazardia_aedis	Edha_aedis_V4b	GCA_000230595_3	1003232	ftp_ncbi_nlm_nih_gov_genomes_all_GCA_000_230_595_GCA_000230595_3_Edha_aedis_V4b	Microsporidia			Culicosporidae	Edhazardia	0	1429	51348006	22.467	35932.8	1348	1667150	500	433670	35	6.3	6.3	0	3.9	89.8	255	eukaryota	4190	monomertroph
Elagranu	Elaphomyces_granulatus_(ascomycetes)	519963	Elaphomyces_granulatus	PX439	GCA_002240705_1	519963	ftp_ncbi_nlm_nih_gov_genomes_all_GCA_002_240_705_GCA_002240705_1_PX439	Ascomycota	Eurotiomycetes	Eurotiales	Elaphomycetaceae	Elaphomyces	0	8670	54153615	45.875	6246.09	3280.5	90202	996	11798	1255	86.8	85.9	0.9	1.2	12	4191	eurotiales	7178	monomertroph
Elsampel	Elsinoe_ampelina_(ascomycetes)	302913	Elsinoe_ampelina	Elsamp1	GCA_010093995_1	302913	ftp_ncbi_nlm_nih_gov_genomes_all_GCA_010_093_995_GCA_010093995_1_Elsamp1	Ascomycota	Dothideomycetes	Myriangiales	Elsinoaceae	Elsinoe	0	161	28270677	49.657	175594	8129	3306712	1051	1533955	7	94.8	94.7	0.1	0.7	4.5	3786	dothideomycetes	10207	polymertroph
Elsaustr	Elsinoe_australis_(ascomycetes)	40998	Elsinoe_australis	ASM538240v1	GCA_005382405_1	40998	ftp_ncbi_nlm_nih_gov_genomes_all_GCA_005_382_405_GCA_005382405_1_ASM538240v1	Ascomycota	Dothideomycetes	Myriangiales	Elsinoaceae	Elsinoe	0	484	26626433	50.862	55013.3	358	1062546	200	444387	21	95.6	95.5	0.1	0.6	3.8	3786	dothideomycetes	9593	saprotroph
Elsfawce	Elsinoe_fawcettii_(citrus_scab_fungus)	40997	Elsinoe_fawcettii	ASM1297783v1	GCA_012977835_1	40997	ftp_ncbi_nlm_nih_gov_genomes_all_GCA_012_977_835_GCA_012977835_1_ASM1297783v1	Ascomycota	Dothideomycetes	Myriangiales	Elsinoaceae	Elsinoe	0	286	26011141	52.298	90948	3851.5	2345732	501	694004	12	94.8	94.7	0.1	0.9	4.3	3786	dothideomycetes	10170	polymertroph
Emepaste	Emergomyces_pasteurianus_Ep9510_(ascomycetes)	1955774	Emergomyces_pasteurianus	Emmo_past_UAMH9510_V1	GCA_001883825_1	1447872	ftp_ncbi_nlm_nih_gov_genomes_all_GCA_001_883_825_GCA_001883825_1_Emmo_past_UAMH9510_V1	Ascomycota	Eurotiomycetes	Onygenales	Ajellomycetaceae	Emergomyces	0	1643	32410993	44.477	19726.7	8616	267908	1000	45890	200	98.5	98.3	0.2	0.6	0.9	4862	onygenales	8950	monomertroph
EmmCAC2	Emmonsia_sp__CAC-2015a_(ascomycetes)	1658172	Emmonsia_sp__CAC-2015a	Emmo_afri_EA111	GCA_001660665_1	1658172	ftp_ncbi_nlm_nih_gov_genomes_all_GCA_001_660_665_GCA_001660665_1_Emmo_afri_EA111	Ascomycota	Eurotiomycetes	Onygenales	Ajellomycetaceae	Emmonsia	0	4444	29708924	43.451	6685.18	3051.5	79735	1001	13755	591	90.7	90.1	0.6	5.5	3.8	4862	onygenales	8769	monomertroph
Emmcresc	Emmonsia_crescens_(ascomycetes)	73230	Emmonsia_crescens	Emmon_cres_4076_V1	GCA_002572855_1	73230	ftp_ncbi_nlm_nih_gov_genomes_all_GCA_002_572_855_GCA_002572855_1_Emmon_cres_4076_V1	Ascomycota	Eurotiomycetes	Onygenales	Ajellomycetaceae	Emmonsia	0	1288	33754519	42.901	26206.9	6169	440584	1000	96598	104	99	98.8	0.2	0.3	0.7	4862	onygenales	8908	monomertroph
Enccunic	Encephalitozoon_cuniculi_EcunIII-L_(microsporidians)	6035	Encephalitozoon_cuniculi	ECIIIL	GCA_001078035_1	1355160	ftp_ncbi_nlm_nih_gov_genomes_all_GCA_001_078_035_GCA_001078035_1_ECIIIL	Microsporidia			Unikaryonidae	Encephalitozoon	0	15	2292373	46.918	152825	184507	249945	4186	201956	6	98.8	98.8	0	0.2	1	600	microsporidia	1834	monomertroph
Enchelle	Encephalitozoon_hellem_ATCC_50504_(microsporidians)	27973	Encephalitozoon_hellem	ASM27781v3	GCF_000277815_2	907965	ftp_ncbi_nlm_nih_gov_genomes_all_GCA_000_277_815_GCA_000277815_3_ASM27781v3	Microsporidia			Unikaryonidae	Encephalitozoon	0	12	2251784	43.374	187649	198264	240865	66626	200132	6	97.7	97.5	0.2	0.5	1.8	600	microsporidia	1928	monomertroph
Encintes	Encephalitozoon_intestinalis_ATCC_50506_(microsporidians)	58839	Encephalitozoon_intestinalis	ASM14646v1	GCF_000146465_1	876142	ftp_ncbi_nlm_nih_gov_genomes_all_GCA_000_146_465_GCA_000146465_1_ASM14646v1	Microsporidia			Unikaryonidae	Encephalitozoon	0	11	2216898	41.516	201536	198217	236244	160332	204910	5	97.7	97.7	0	0.3	2	600	microsporidia	1939	monomertroph
Encromal	Encephalitozoon_romaleae_SJ-2008_(microsporidians)	571949	Encephalitozoon_romaleae	ASM28003v2	GCF_000280035_1	1178016	ftp_ncbi_nlm_nih_gov_genomes_all_GCA_000_280_035_GCA_000280035_2_ASM28003v2	Microsporidia			Unikaryonidae	Encephalitozoon	0	13	2187595	40.352	168277	191809	231554	65433	194799	6	97.5	97.5	0	0.5	2	600	microsporidia	1831	monomertroph
Endpusil	Endocarpon_pusillum_Z07020_(ascomycetes)	364733	Endocarpon_pusillum	EPUS	GCF_000464535_1	1263415	ftp_ncbi_nlm_nih_gov_genomes_all_GCA_000_464_535_GCA_000464535_1_EPUS	Ascomycota	Eurotiomycetes	Verrucariales	Verrucariaceae	Endocarpon	0	908	37130611	46.002	40892.7	8951.5	803103	2004	178225	57	92.7	92.4	0.3	1.6	5.7	3546	eurotiomycetes	9238	monomertroph
Entbiene	Enterocytozoon_bieneusi_H348_(microsporidians)	31281	Enterocytozoon_bieneusi	ASM20948v1	GCF_000209485_1	481877	ftp_ncbi_nlm_nih_gov_genomes_all_GCA_000_209_485_GCA_000209485_1_ASM20948v1	Microsporidia			Enterocytozoonidae	Enterocytozoon	0	1733	3860738	33.705	2227.78	1208	204096	86	1983	136	0.8	0.8	0	0.4	98.8	255	eukaryota	3632	monomertroph
Entcance	Enterospora_canceri_(microsporidians)	1081671	Enterospora_canceri	ASM208791v1	GCA_002087915_1	1081671	ftp_ncbi_nlm_nih_gov_genomes_all_GCA_002_087_915_GCA_002087915_1_ASM208791v1	Microsporidia			Enterocytozoonidae	Enterospora	0	537	3095385	40.153	5764.22	1322	133369	600	26533	33	52.7	51	1.7	3.3	44	600	microsporidia	2169	monomertroph
Enthepat	Enterocytozoon_hepatopenaei_(microsporidians)	646526	Enterocytozoon_hepatopenaei	ASM208167v1	GCA_002081675_1	646526	ftp_ncbi_nlm_nih_gov_genomes_all_GCA_002_081_675_GCA_002081675_1_ASM208167v1	Microsporidia			Enterocytozoonidae	Enterocytozoon	0	62	3253521	25.455	52476.1	25568	240858	427	125008	10	0.4	0.4	0	0	99.6	255	eukaryota	2536	monomertroph
Entmusca	Entomophthora_muscae_(fungi)	34485	Entomophthora_muscae	Emusc_Berkeley_10X_1_0	GCA_014839935_1	34485	ftp_ncbi_nlm_nih_gov_genomes_all_GCA_014_839_935_GCA_014839935_1_Emusc_Berkeley_10X_1_0	Zoopagomycota	Entomophthoromycetes	Entomophthorales	Entomophthoraceae	Entomophthora	0	43009	1228087946	41.389	28554.2	2402	2236911	944	432605	818	47	32.9	14.1	22	31	255	eukaryota	21712	saprotroph
Epinigru	Epicoccum_nigrum_(ascomycetes)	105696	Epicoccum_nigrum	ASM211631v1	GCA_002116315_1	105696	ftp_ncbi_nlm_nih_gov_genomes_all_GCA_002_116_315_GCA_002116315_1_ASM211631v1	Ascomycota	Dothideomycetes	Pleosporales	Didymellaceae	Epicoccum	0	227	34744152	51.993	153058	2686	4966325	1000	1370890	7	98.2	98	0.2	0.2	1.6	6641	pleosporales	12025	mesotroph
Erebilat	Eremomyces_bilateralis_CBS_781_70_(ascomycetes)	1341166	Eremomyces_bilateralis	Erebi1	GCF_010015585_1	1392243	ftp_ncbi_nlm_nih_gov_genomes_all_GCA_010_015_585_GCA_010015585_1_Erebi1	Ascomycota	Dothideomycetes	Eremomycetales	Eremomycetaceae	Eremomyces	0	95	26864015	52.204	282779	44301	2395525	1045	812791	9	88.7	88.6	0.1	1.4	9.9	3786	dothideomycetes	9878	polymertroph
Erecoryl	Eremothecium_coryli		Eremothecium_coryli	CBS_5749	NCBI		https_figshare_com_articles_Tempo_and_mode_of_genome_evolution_in_the_budding_yeast_subphylum_5854794	Ascomycota	Saccharomycetes	Saccharomycetales	Saccharomycetaceae	Eremothecium	1	19	9094934	41.578	478681	415668	1827054	17610	1035239	4	97.2	97.2	0	0.4	2.4	2137	saccharomycetes	4439	monomertroph
Erecymba	Eremothecium_cymbalariae		Eremothecium_cymbalariae	DBVPG_7215	NCBI		https_figshare_com_articles_Tempo_and_mode_of_genome_evolution_in_the_budding_yeast_subphylum_5854795	Ascomycota	Saccharomycetes	Saccharomycetales	Saccharomycetaceae	Eremothecium	1	8	9669424	40.316	1208678	1151929	1601921	897456	1193613	4	96.6	96.6	0	0.5	2.9	2137	saccharomycetes	4471	monomertroph
Eregossy	Eremothecium_gossypii		Eremothecium_gossypii	ATCC_10895	Genolevures		https_figshare_com_articles_Tempo_and_mode_of_genome_evolution_in_the_budding_yeast_subphylum_5854796	Ascomycota	Saccharomycetes	Saccharomycetales	Saccharomycetaceae	Eremothecium	1	7	9095748	51.789	1.29939e+06	1467287	1836693	693414	1519140	3	99.1	99.1	0	0.1	0.8	2137	saccharomycetes	4327	monomertroph
Eresinec	Eremothecium_sinecaudum		Eremothecium_sinecaudum	ATCC_58844	NCBI		https_figshare_com_articles_Tempo_and_mode_of_genome_evolution_in_the_budding_yeast_subphylum_5854797	Ascomycota	Saccharomycetes	Saccharomycetales	Saccharomycetaceae	Eremothecium	1	8	8948761	40.147	1.1186e+06	1.10842e+06	2061902	26238	1398029	3	97.6	97.6	0	0.1	2.3	2137	saccharomycetes	4314	monomertroph
Erynecat	Erysiphe_necator_(grape_powdery_mildew)	52586	Erysiphe_necator	ASM79871v1	GCA_000798715_1	52586	ftp_ncbi_nlm_nih_gov_genomes_all_GCA_000_798_715_GCA_000798715_1_ASM79871v1	Ascomycota	Leotiomycetes	Erysiphales	Erysiphaceae	Erysiphe	0	5935	52505057	38.965	8846.68	3420	188576	498	21433	710	94.8	94.8	0	0.6	4.6	1706	ascomycota	6484	monomertroph
Erypulch	Erysiphe_pulchra_(ascomycetes)	225359	Erysiphe_pulchra	ASM291839v1	GCA_002918395_1	225359	ftp_ncbi_nlm_nih_gov_genomes_all_GCA_002_918_395_GCA_002918395_1_ASM291839v1	Ascomycota	Leotiomycetes	Erysiphales	Erysiphaceae	Erysiphe	0	19434	63509586	38.539	3267.96	1078	134967	500	11709	1373	93.1	92.7	0.4	1	5.9	1706	ascomycota	6859	monomertroph
Escweber	Escovopsis_weberi_(ascomycetes)	150374	Escovopsis_weberi	ASM127849v1	GCA_001278495_1	150374	ftp_ncbi_nlm_nih_gov_genomes_all_GCA_001_278_495_GCA_001278495_1_ASM127849v1	Ascomycota	Sordariomycetes	Hypocreales	Hypocreaceae	Escovopsis	0	29	27200907	56.792	937962	272829	5717297	2056	2575654	4	96.2	96.2	0	0.6	3.2	4494	hypocreales	6870	monomertroph
Eutlat	Eutypa_lata_UCREL1_(ascomycetes)	97096	Eutypa_lata	UCREL1V03	GCF_000349385_1	1287681	ftp_ncbi_nlm_nih_gov_genomes_all_GCA_000_349_385_GCA_000349385_1_UCREL1V03	Ascomycota	Sordariomycetes	Xylariales	Diatrypaceae	Eutypa	0	2334	54005819	46.577	23138.7	5636.5	264153	205	68281	239	97.9	97.6	0.3	1.2	0.9	3817	sordariomycetes	11685	mesotroph
Exigland	Exidia_glandulosa_HHB12029_(basidiomycetes)	5219	Exidia_glandulosa	Exigl1	GCA_001632375_1	1314781	ftp_ncbi_nlm_nih_gov_genomes_all_GCA_001_632_375_GCA_001632375_1_Exigl1	Basidiomycota	Agaricomycetes	Auriculariales	Exidiaceae	Exidia	0	1723	78161169	56.664	45363.4	16051	1669733	1002	117273	181	95.5	71.4	24.1	0.9	3.6	2898	agaricomycetes	26690	mesotroph
Exoaquam	Exophiala_aquamarina_CBS_119918_(ascomycetes)	1033840	Exophiala_aquamarina	Exop_aqua_CBS_119918_V1	GCF_000709125_1	1182545	ftp_ncbi_nlm_nih_gov_genomes_all_GCA_000_709_125_GCA_000709125_1_Exop_aqua_CBS_119918_V1	Ascomycota	Eurotiomycetes	Chaetothyriales	Herpotrichiellaceae	Exophiala	0	151	41566958	48.977	275278	12748	5365614	1011	2236061	5	99	98.4	0.6	0.3	0.7	6265	chaetothyriales	13118	mesotroph
Exoderma	Exophiala_dermatitidis_NIH_UT8656_(ascomycetes)	5970	Exophiala_dermatitidis	Exop_derm_V1	GCF_000230625_1	858893	ftp_ncbi_nlm_nih_gov_genomes_all_GCA_000_230_625_GCA_000230625_1_Exop_derm_V1	Ascomycota	Eurotiomycetes	Chaetothyriales	Herpotrichiellaceae	Exophiala	0	11	26376767	51.509	2.39789e+06	2894154	4245248	6626	3623950	4	98	97.9	0.1	0.1	1.9	6265	chaetothyriales	9578	monomertroph
Exomesop	Exophiala_mesophila_(ascomycetes)	212818	Exophiala_mesophila	Exop_meso_CBS40295_V1	GCF_000836275_1	212818	ftp_ncbi_nlm_nih_gov_genomes_all_GCA_000_836_275_GCA_000836275_1_Exop_meso_CBS40295_V1	Ascomycota	Eurotiomycetes	Chaetothyriales	Herpotrichiellaceae	Exophiala	0	9	29273723	50.425	3.25264e+06	3543884	6137194	90892	5104443	3	97.4	97.1	0.3	0.4	2.2	6265	chaetothyriales	10347	saprotroph
Exooligo	Exophiala_oligosperma_(ascomycetes)	215243	Exophiala_oligosperma	Exop_olig_CBS72588_V1	GCF_000835515_1	215243	ftp_ncbi_nlm_nih_gov_genomes_all_GCA_000_835_515_GCA_000835515_1_Exop_olig_CBS72588_V1	Ascomycota	Eurotiomycetes	Chaetothyriales	Herpotrichiellaceae	Exophiala	0	143	38224514	50.411	267304	15635	4470873	1191	3385568	5	99.2	98.6	0.6	0.1	0.7	6265	chaetothyriales	13234	mesotroph
Exosider	Exophiala_sideris_(ascomycetes)	1016849	Exophiala_sideris	Exop_side_CBS121828_V1	GCA_000835395_1	1016849	ftp_ncbi_nlm_nih_gov_genomes_all_GCA_000_835_395_GCA_000835395_1_Exop_side_CBS121828_V1	Ascomycota	Eurotiomycetes	Chaetothyriales	Herpotrichiellaceae	Exophiala	0	5	29505589	50.671	5.90112e+06	7151654	9941542	11062	7897194	2	99	98.8	0.2	0.1	0.9	6265	chaetothyriales	11120	saprotroph
Exospini	Exophiala_spinifera_(ascomycetes)	91928	Exophiala_spinifera	Exop_spin_CBS89968_V1	GCF_000836115_1	91928	ftp_ncbi_nlm_nih_gov_genomes_all_GCA_000_836_115_GCA_000836115_1_Exop_spin_CBS89968_V1	Ascomycota	Eurotiomycetes	Chaetothyriales	Herpotrichiellaceae	Exophiala	0	28	32912349	51.699	1.17544e+06	33136	6183525	1026	3791951	4	99.3	98.9	0.4	0	0.7	6265	chaetothyriales	12049	mesotroph
Exoxenob	Exophiala_xenobiotica_(ascomycetes)	348802	Exophiala_xenobiotica	Exop_xeno_CBS118157_V1	GCF_000835505_1	348802	ftp_ncbi_nlm_nih_gov_genomes_all_GCA_000_835_505_GCA_000835505_1_Exop_xeno_CBS118157_V1	Ascomycota	Eurotiomycetes	Chaetothyriales	Herpotrichiellaceae	Exophiala	0	15	31405760	51.545	2.09372e+06	27516	5554269	1041	5039080	3	99.5	99.4	0.1	0.1	0.4	6265	chaetothyriales	13187	mesotroph
Exsturci	Exserohilum_turcica_Et28A_(northern_corn_leaf_blight)	93612	Exserohilum_turcicum	Setospaeria_trucica_Et28A_v1_0	GCF_000359705_1	671987	ftp_ncbi_nlm_nih_gov_genomes_all_GCA_000_359_705_GCA_000359705_1_Setospaeria_trucica_Et28A_v1_0	Ascomycota	Dothideomycetes	Pleosporales	Pleosporaceae	Exserohilum	0	407	43013545	51.438	105684	2594	4026890	1967	2140908	8	98.7	98.6	0.1	0.6	0.7	6641	pleosporales	11698	polymertroph
FibCBS1	Fibularhizoctonia_sp__CBS_109695_(basidiomycetes)	436010	Fibularhizoctonia_sp__CBS_109695	Fibsp1	GCA_001630335_1	436010	ftp_ncbi_nlm_nih_gov_genomes_all_GCA_001_630_335_GCA_001630335_1_Fibsp1	Basidiomycota	Agaricomycetes	Atheliales	Atheliaceae	Fibularhizoctonia	0	1914	95118143	51.672	49696	3668.5	1754491	1001	289599	98	98.3	88	10.3	0.4	1.3	2898	agaricomycetes	32854	mesotroph
Fibradic	Fibroporia_radiculosa_(basidiomycetes)	599839	Fibroporia_radiculosa	ASM31352v1	GCF_000313525_1	599839	ftp_ncbi_nlm_nih_gov_genomes_all_GCA_000_313_525_GCA_000313525_1_ASM31352v1	Basidiomycota	Agaricomycetes	Polyporales		Fibroporia	0	861	28378039	51.161	32959.4	12700	346962	3001	81414	114	96.4	95.9	0.5	0.8	2.8	4464	polyporales	9262	saprotroph
Fishepat	Fistulina_hepatica_ATCC_64428_(basidiomycetes)	40457	Fistulina_hepatica	Fishe1	GCA_000934395_1	1128425	ftp_ncbi_nlm_nih_gov_genomes_all_GCA_000_934_395_GCA_000934395_1_Fishe1	Basidiomycota	Agaricomycetes	Agaricales	Fistulinaceae	Fistulina	0	588	33847808	50.208	57564.3	5576	1553176	1004	349856	27	94.9	93.3	1.6	0.7	4.4	3870	agaricales	11244	saprotroph
Fommedit	Fomitiporia_mediterranea_MF3_22_(basidiomycetes)	208960	Fomitiporia_mediterranea	Fomme1	GCF_000271605_1	694068	ftp_ncbi_nlm_nih_gov_genomes_all_GCA_000_271_605_GCA_000271605_1_Fomme1	Basidiomycota	Agaricomycetes	Hymenochaetales	Hymenochaetaceae	Fomitiporia	0	1412	63354419	40.833	44868.6	2888	9598269	1998	4291492	6	98	97.6	0.4	0.5	1.5	2898	agaricomycetes	11338	saprotroph
Fompinic	Fomitopsis_pinicola_FP-58527_SS1_(basidiomycetes)	40483	Fomitopsis_pinicola	Fompi3	GCA_000344655_2	743788	ftp_ncbi_nlm_nih_gov_genomes_all_GCA_000_344_655_GCA_000344655_2_Fompi3	Basidiomycota	Agaricomycetes	Polyporales	Fomitopsidaceae	Fomitopsis	0	504	41614358	55.749	82568.2	6087.5	1378269	1004	367043	37	99.2	98.7	0.5	0.3	0.5	4464	polyporales	13852	saprotroph
Fomrose	Fomitopsis_rosea_(basidiomycetes)	34475	Fomitopsis_rosea	ASM467926v1	GCA_004679265_1	34475	ftp_ncbi_nlm_nih_gov_genomes_all_GCA_004_679_265_GCA_004679265_1_ASM467926v1	Basidiomycota	Agaricomycetes	Polyporales	Fomitopsidaceae	Fomitopsis	0	1724	36531131	55.565	21189.8	13011	222696	466	38753	294	92.6	92.1	0.5	3	4.4	4464	polyporales	11202	saprotroph
Fonerect	Fonsecaea_erecta_(ascomycetes)	1367422	Fonsecaea_erecta	ASM165198v1	GCF_001651985_1	1367422	ftp_ncbi_nlm_nih_gov_genomes_all_GCA_001_651_985_GCA_001651985_1_ASM165198v1	Ascomycota	Eurotiomycetes	Chaetothyriales	Herpotrichiellaceae	Fonsecaea	0	57	34747975	53.056	609614	26781	4892217	5070	2675113	5	99.5	99.4	0.1	0.1	0.4	6265	chaetothyriales	12090	mesotroph
Fonmonop	Fonsecaea_monophora_(ascomycetes)	254056	Fonsecaea_monophora	ASM164247v1	GCF_001642475_1	254056	ftp_ncbi_nlm_nih_gov_genomes_all_GCA_001_642_475_GCA_001642475_1_ASM164247v1	Ascomycota	Eurotiomycetes	Chaetothyriales	Herpotrichiellaceae	Fonsecaea	0	324	35229797	52.228	108734	50346	1141665	1196	268916	42	99.4	99.1	0.3	0.2	0.4	6265	chaetothyriales	11984	mesotroph
Fonmulti	Fonsecaea_multimorphosa_CBS_102226_(ascomycetes)	979981	Fonsecaea_multimorphosa	Fons_mult_CBS_102226_V1	GCF_000836435_1	1442371	ftp_ncbi_nlm_nih_gov_genomes_all_GCA_000_836_435_GCA_000836435_1_Fons_mult_CBS_102226_V1	Ascomycota	Eurotiomycetes	Chaetothyriales	Herpotrichiellaceae	Fonsecaea	0	67	33447075	52.596	499210	324593	2522639	1008	963319	11	99.7	99.5	0.2	0	0.3	6265	chaetothyriales	12369	mesotroph
Fonnubic	Fonsecaea_nubica_(ascomycetes)	856822	Fonsecaea_nubica	ASM164696v1	GCF_001646965_1	856822	ftp_ncbi_nlm_nih_gov_genomes_all_GCA_001_646_965_GCA_001646965_1_ASM164696v1	Ascomycota	Eurotiomycetes	Chaetothyriales	Herpotrichiellaceae	Fonsecaea	0	258	33787447	52.464	130959	67963.5	1192800	1014	302482	36	99.5	99.3	0.2	0.1	0.4	6265	chaetothyriales	11681	mesotroph
Fonpedro	Fonsecaea_pedrosoi_CBS_271_37_(ascomycetes)	40355	Fonsecaea_pedrosoi	Fons_pedr_CBS_271_37_V1	GCF_000835455_1	1442368	ftp_ncbi_nlm_nih_gov_genomes_all_GCA_000_835_455_GCA_000835455_1_Fons_pedr_CBS_271_37_V1	Ascomycota	Eurotiomycetes	Chaetothyriales	Herpotrichiellaceae	Fonsecaea	0	11	34688880	52.352	3.15353e+06	3427746	5379281	1062	4532703	4	99.6	99.5	0.1	0	0.4	6265	chaetothyriales	12527	mesotroph
Friendol	Friedmanniomyces_endolithicus_(ascomycetes)	329885	Friedmanniomyces_endolithicus	ASM505985v1	GCA_005059855_1	329885	ftp_ncbi_nlm_nih_gov_genomes_all_GCA_005_059_855_GCA_005059855_1_ASM505985v1	Ascomycota	Dothideomycetes	Mycosphaerellales	Teratosphaeriaceae	Friedmanniomyces	0	427	46752167	56.503	109490	20754	1112524	300	383223	39	95.5	15	80.5	0.5	4	3578	capnodiales	18027	mesotroph
Frisimpl	Friedmanniomyces_simplex_(ascomycetes)	329884	Friedmanniomyces_simplex	ASM505986v1	GCA_005059865_1	329884	ftp_ncbi_nlm_nih_gov_genomes_all_GCA_005_059_865_GCA_005059865_1_ASM505986v1	Ascomycota	Dothideomycetes	Mycosphaerellales	Teratosphaeriaceae	Friedmanniomyces	0	2988	37790643	56.628	12647.5	5745	232954	286	30139	346	93.9	78.4	15.5	1.6	4.5	3578	capnodiales	13766	mesotroph
Furboome	Furculomyces_boomerangus_(fungi)	61424	Furculomyces_boomerangus	ASM308672v1	GCA_003086725_1	61424	ftp_ncbi_nlm_nih_gov_genomes_all_GCA_003_086_725_GCA_003086725_1_ASM308672v1	Zoopagomycota	Harpellomycetes	Harpellales	Harpellaceae	Furculomyces	0	1312	28123040	32.419	21435.2	10387	208517	1022	44406	194	82.3	67.8	14.5	4.3	13.4	255	eukaryota	7338	monomertroph
FusAF4	Fusarium_sp__AF-4_(ascomycetes)	1325735	Fusarium_sp__AF-4	NRRL62579_SPAdes	GCA_003946995_1	1325735	ftp_ncbi_nlm_nih_gov_genomes_all_GCA_003_946_995_GCA_003946995_1_NRRL62579_SPAdes	Ascomycota	Sordariomycetes	Hypocreales	Nectriaceae	Fusarium	0	1171	48659138	51.278	41553.5	5315	1163240	1002	158082	93	98.2	97.7	0.5	0.9	0.9	4494	hypocreales	17740	vasculartroph
FusAF6	Fusarium_sp__AF-6_(ascomycetes)	1325737	Fusarium_sp__AF-6	NRRL62590_SPAdes	GCA_003947015_1	1325737	ftp_ncbi_nlm_nih_gov_genomes_all_GCA_003_947_015_GCA_003947015_1_NRRL62590_SPAdes	Ascomycota	Sordariomycetes	Hypocreales	Nectriaceae	Fusarium	0	1182	43121288	51.429	36481.6	21765	305932	205	69814	187	97.1	96.7	0.4	0.6	2.3	4494	hypocreales	15274	vasculartroph
FusAF8	Fusarium_sp__AF-8_(ascomycetes)	1325734	Fusarium_sp__AF-8	NRRL62584_SPAdes	GCA_003946985_1	1325734	ftp_ncbi_nlm_nih_gov_genomes_all_GCA_003_946_985_GCA_003946985_1_NRRL62584_SPAdes	Ascomycota	Sordariomycetes	Hypocreales	Nectriaceae	Fusarium	0	1006	47520037	50.94	47236.6	8781.5	814548	1000	168109	81	99.4	98.9	0.5	0.3	0.3	4494	hypocreales	16263	vasculartroph
FusNRRL1	Fusarium_sp__NRRL_25303_(ascomycetes)	122381	Fusarium_sp__NRRL_25303	ASM1339625v1	GCA_013396255_1	122381	ftp_ncbi_nlm_nih_gov_genomes_all_GCA_013_396_255_GCA_013396255_1_ASM1339625v1	Ascomycota	Sordariomycetes	Hypocreales	Nectriaceae	Fusarium	0	941	43724536	48.82	46466	24775	415943	510	102206	127	99.4	99.2	0.2	0.3	0.3	4494	hypocreales	14388	vasculartroph
FusNRRL2	Fusarium_sp__NRRL_52700_(ascomycetes)	1101274	Fusarium_sp__NRRL_52700	ASM1339609v1	GCA_013396095_1	1101274	ftp_ncbi_nlm_nih_gov_genomes_all_GCA_013_396_095_GCA_013396095_1_ASM1339609v1	Ascomycota	Sordariomycetes	Hypocreales	Nectriaceae	Fusarium	0	528	42989975	47.857	81420.4	2952	1312592	203	411744	31	99.8	99.6	0.2	0.1	0.1	4494	hypocreales	13548	vasculartroph
FusNRRL3	Fusarium_sp__NRRL_66182_(ascomycetes)	2692428	Fusarium_sp__NRRL_66182	ASM1326626v1	GCA_013266265_1	2692428	ftp_ncbi_nlm_nih_gov_genomes_all_GCA_013_266_265_GCA_013266265_1_ASM1326626v1	Ascomycota	Sordariomycetes	Hypocreales	Nectriaceae	Fusarium	0	16970	48025651	49.207	2830.03	854	309360	236	36312	336	97.3	96.5	0.8	1.5	1.2	4494	hypocreales	16534	mesotroph
Fusacuta	Fusarium_acutatum_(ascomycetes)	78861	Fusarium_acutatum	ASM1293201v1	GCA_012932015_1	78861	ftp_ncbi_nlm_nih_gov_genomes_all_GCA_012_932_015_GCA_012932015_1_ASM1293201v1	Ascomycota	Sordariomycetes	Hypocreales	Nectriaceae	Fusarium	0	982	43327976	48.475	44122.2	14668.5	429396	502	116016	107	99.6	99.3	0.3	0.2	0.2	4494	hypocreales	14081	vasculartroph
Fusagapa	Fusarium_agapanthi_(ascomycetes)	1803897	Fusarium_agapanthi	ASM165455v2	GCA_001654555_2	1803897	ftp_ncbi_nlm_nih_gov_genomes_all_GCA_001_654_555_GCA_001654555_2_ASM165455v2	Ascomycota	Sordariomycetes	Hypocreales	Nectriaceae	Fusarium	0	2350	41300597	48.498	17574.7	7172	244519	466	43289	277	98.5	98.3	0.2	0.8	0.7	4494	hypocreales	13310	vasculartroph
Fusalbos	Fusarium_albosuccineum_(ascomycetes)	1237068	Fusarium_albosuccineum	ASM1293199v1	GCA_012931995_1	1237068	ftp_ncbi_nlm_nih_gov_genomes_all_GCA_012_931_995_GCA_012931995_1_ASM1293199v1	Ascomycota	Sordariomycetes	Hypocreales	Nectriaceae	Fusarium	0	4197	50867201	51.779	12119.9	7206	162524	484	23353	658	97.8	97.1	0.7	1.4	0.8	4494	hypocreales	17169	vasculartroph
Fusambro	Fusarium_ambrosium_(ascomycetes)	131363	Fusarium_ambrosium	NRRL20438v1	GCA_003947045_1	131363	ftp_ncbi_nlm_nih_gov_genomes_all_GCA_003_947_045_GCA_003947045_1_NRRL20438v1	Ascomycota	Sordariomycetes	Hypocreales	Nectriaceae	Fusarium	0	1366	49042336	51.126	35902.1	6568.5	497236	418	121643	120	99	98.4	0.6	0.5	0.5	4494	hypocreales	17262	vasculartroph
Fusantho	Fusarium_anthophilum_(ascomycetes)	48485	Fusarium_anthophilum	ASM1336493v1	GCA_013364935_1	48485	ftp_ncbi_nlm_nih_gov_genomes_all_GCA_013_364_935_GCA_013364935_1_ASM1336493v1	Ascomycota	Sordariomycetes	Hypocreales	Nectriaceae	Fusarium	0	1118	45757352	48.652	40927.9	9625.5	684234	500	124798	110	99.2	98.8	0.4	0.4	0.4	4494	hypocreales	14797	vasculartroph
Fusaustr1	Fusarium_austroafricanum_(ascomycetes)	2364996	Fusarium_austroafricanum	ASM1293202v1	GCA_012932025_1	2364996	ftp_ncbi_nlm_nih_gov_genomes_all_GCA_012_932_025_GCA_012932025_1_ASM1293202v1	Ascomycota	Sordariomycetes	Hypocreales	Nectriaceae	Fusarium	0	1963	45682287	48.066	23271.7	4087	489633	400	86343	163	98.7	98.5	0.2	0.6	0.7	4494	hypocreales	14502	mesotroph
Fusaustr2	Fusarium_austroamericanum_(ascomycetes)	282268	Fusarium_austroamericanum	ASM1336496v1	GCA_013364965_1	282268	ftp_ncbi_nlm_nih_gov_genomes_all_GCA_013_364_965_GCA_013364965_1_ASM1336496v1	Ascomycota	Sordariomycetes	Hypocreales	Nectriaceae	Fusarium	0	899	36935928	48.326	41085.6	11916	543459	425	108815	95	99.2	99	0.2	0.4	0.4	4494	hypocreales	11984	mesotroph
Fusavena	Fusarium_avenaceum_(ascomycetes)	40199	Fusarium_avenaceum	Fave_05001	GCA_000769215_1	40199	ftp_ncbi_nlm_nih_gov_genomes_all_GCA_000_769_215_GCA_000769215_1_Fave_05001	Ascomycota	Sordariomycetes	Hypocreales	Nectriaceae	Fusarium	0	83	41590745	48.473	501093	87038	4337333	602	1436644	10	99.8	99.5	0.3	0	0.2	4494	hypocreales	13092	vasculartroph
Fusbeomi	Fusarium_beomiforme_(ascomycetes)	44412	Fusarium_beomiforme	ASM298047v2	GCA_002980475_2	44412	ftp_ncbi_nlm_nih_gov_genomes_all_GCA_002_980_475_GCA_002980475_2_ASM298047v2	Ascomycota	Sordariomycetes	Hypocreales	Nectriaceae	Fusarium	0	1868	46521357	47.895	24904.4	5915.5	472511	499	77355	163	99.3	98.9	0.4	0.4	0.3	4494	hypocreales	14521	vasculartroph
Fusbulbi	Fusarium_bulbicola_(ascomycetes)	79018	Fusarium_bulbicola	ASM1375889v1	GCA_013758895_1	79018	ftp_ncbi_nlm_nih_gov_genomes_all_GCA_013_758_895_GCA_013758895_1_ASM1375889v1	Ascomycota	Sordariomycetes	Hypocreales	Nectriaceae	Fusarium	0	1719	43605813	48.783	25367	13509	336528	477	55043	246	99.3	99	0.3	0.4	0.3	4494	hypocreales	14231	vasculartroph
Fuscirci	Fusarium_circinatum_(ascomycetes)	48490	Fusarium_circinatum	ASM1339618v1	GCA_013396185_1	48490	ftp_ncbi_nlm_nih_gov_genomes_all_GCA_013_396_185_GCA_013396185_1_ASM1339618v1	Ascomycota	Sordariomycetes	Hypocreales	Nectriaceae	Fusarium	0	1223	42615541	48.612	34845.1	9943	529778	474	96195	134	99.3	99.1	0.2	0.3	0.4	4494	hypocreales	13905	vasculartroph
Fuscoffe	Fusarium_coffeatum_(ascomycetes)	231269	Fusarium_coffeatum	ASM331698v1	GCF_003316985_1	231269	ftp_ncbi_nlm_nih_gov_genomes_all_GCA_003_316_985_GCA_003316985_1_ASM331698v1	Ascomycota	Sordariomycetes	Hypocreales	Nectriaceae	Fusarium	0	550	37769732	48.261	68672.2	28968	610012	1014	166659	75	99.6	99.5	0.1	0.1	0.3	4494	hypocreales	11779	mesotroph
Fuscoici	Fusarium_coicis_(ascomycetes)	1567539	Fusarium_coicis	ASM1378134v1	GCA_013781345_1	1567539	ftp_ncbi_nlm_nih_gov_genomes_all_GCA_013_781_345_GCA_013781345_1_ASM1378134v1	Ascomycota	Sordariomycetes	Hypocreales	Nectriaceae	Fusarium	0	1267	42721782	48.895	33718.8	14671	389107	479	83421	151	98.6	98.4	0.2	1	0.4	4494	hypocreales	13908	vasculartroph
Fusculmo	Fusarium_culmorum_(ascomycetes)	5516	Fusarium_culmorum	FusCulm_01	GCA_003033665_1	5516	ftp_ncbi_nlm_nih_gov_genomes_all_GCA_003_033_665_GCA_003033665_1_FusCulm_01	Ascomycota	Sordariomycetes	Hypocreales	Nectriaceae	Fusarium	0	36	38110313	47.537	1.05862e+06	91002.5	7892604	5319	5548199	3	98.4	98.4	0	0.6	1	4494	hypocreales	12378	mesotroph
Fusdecem	Fusarium_decemcellulare_(ascomycetes)	57161	Fusarium_decemcellulare	ASM1326620v1	GCA_013266205_1	57161	ftp_ncbi_nlm_nih_gov_genomes_all_GCA_013_266_205_GCA_013266205_1_ASM1326620v1	Ascomycota	Sordariomycetes	Hypocreales	Nectriaceae	Fusarium	0	3482	53686487	51.794	15418.3	7255	214938	239	35459	463	96.1	95.5	0.6	2.5	1.4	4494	hypocreales	18126	vasculartroph
Fusdenti	Fusarium_denticulatum_(ascomycetes)	48507	Fusarium_denticulatum	ASM1339617v1	GCA_013396175_1	48507	ftp_ncbi_nlm_nih_gov_genomes_all_GCA_013_396_175_GCA_013396175_1_ASM1339617v1	Ascomycota	Sordariomycetes	Hypocreales	Nectriaceae	Fusarium	0	909	43161494	48.67	47482.4	22384	664916	478	109226	122	99.4	99	0.4	0.4	0.2	4494	hypocreales	14097	vasculartroph
Fuseuwal	Fusarium_euwallaceae_(ascomycetes)	1147111	Fusarium_euwallaceae	FeuwUCR1854v2	GCA_003957675_1	1147111	ftp_ncbi_nlm_nih_gov_genomes_all_GCA_003_957_675_GCA_003957675_1_FeuwUCR1854v2	Ascomycota	Sordariomycetes	Hypocreales	Nectriaceae	Fusarium	0	1773	50550986	51.098	28511.6	5669	469083	889	87170	161	98.7	98	0.7	0.6	0.7	4494	hypocreales	17630	vasculartroph
Fusflage	Fusarium_flagelliforme_(ascomycetes)	2675880	Fusarium_flagelliforme	FIESC_12_NRRL13405_FIE12Z_contigs	GCA_003012295_1	2675880	ftp_ncbi_nlm_nih_gov_genomes_all_GCA_003_012_295_GCA_003012295_1_FIESC_12_NRRL13405_FIE12Z_contigs	Ascomycota	Sordariomycetes	Hypocreales	Nectriaceae	Fusarium	0	1073	39607924	48.536	36913.3	7461	594842	504	112688	104	99	98.6	0.4	0.6	0.4	4494	hypocreales	13046	mesotroph
Fusflori	Fusarium_floridanum_(ascomycetes)	1325733	Fusarium_floridanum	NRRL62606_SPAdes	GCA_003947005_1	1325733	ftp_ncbi_nlm_nih_gov_genomes_all_GCA_003_947_005_GCA_003947005_1_NRRL62606_SPAdes	Ascomycota	Sordariomycetes	Hypocreales	Nectriaceae	Fusarium	0	1719	47429815	51.396	27591.5	13360	340447	202	59505	234	96	95.4	0.6	0.7	3.3	4494	hypocreales	16762	vasculartroph
Fusfujik	Fusarium_fujikuroi_IMI_58289_(ascomycetes)	5127	Fusarium_fujikuroi	Fusarium_fujikuroi_IMI58289_V2	GCF_900079805_1	1279085	ftp_ncbi_nlm_nih_gov_genomes_all_GCA_900_079_805_GCA_900079805_1_Fusarium_fujikuroi_IMI58289_V2	Ascomycota	Sordariomycetes	Hypocreales	Nectriaceae	Fusarium	0	12	43832314	47.472	3.65269e+06	3.30434e+06	6564208	692922	4234805	5	99.6	99.4	0.2	0.1	0.3	4494	hypocreales	14813	vasculartroph
Fusgadit	Fusarium_gaditjirri_(ascomycetes)	282569	Fusarium_gaditjirri	ASM1326617v1	GCA_013266175_1	282569	ftp_ncbi_nlm_nih_gov_genomes_all_GCA_013_266_175_GCA_013266175_1_ASM1326617v1	Ascomycota	Sordariomycetes	Hypocreales	Nectriaceae	Fusarium	0	834	41888603	48.571	50226.1	16462.5	463582	443	134166	95	99.4	99.4	0	0.3	0.3	4494	hypocreales	13454	vasculartroph
Fusglobo	Fusarium_globosum_(ascomycetes)	78864	Fusarium_globosum	ASM1339616v1	GCA_013396165_1	78864	ftp_ncbi_nlm_nih_gov_genomes_all_GCA_013_396_165_GCA_013396165_1_ASM1339616v1	Ascomycota	Sordariomycetes	Hypocreales	Nectriaceae	Fusarium	0	1696	44598021	48.781	26296	8165	379382	501	71375	193	98.3	98	0.3	1	0.7	4494	hypocreales	14590	vasculartroph
Fusgrami	Fusarium_graminearum_PH-1_(ascomycetes)	5518	Fusarium_graminearum	ASM24013v3	GCF_000240135_3	229533	ftp_ncbi_nlm_nih_gov_genomes_all_GCA_000_240_135_GCA_000240135_3_ASM24013v3	Ascomycota	Sordariomycetes	Hypocreales	Nectriaceae	Fusarium	0	21	36565771	48.283	1.74123e+06	7489	11697295	2080	8914601	2	98.7	98.5	0.2	0.5	0.8	4494	hypocreales	13313	mesotroph
Fusheter	Fusarium_heterosporum_(ascomycetes)	42747	Fusarium_heterosporum	ASM1339629v1	GCA_013396295_1	42747	ftp_ncbi_nlm_nih_gov_genomes_all_GCA_013_396_295_GCA_013396295_1_ASM1339629v1	Ascomycota	Sordariomycetes	Hypocreales	Nectriaceae	Fusarium	0	793	35674141	48.657	44986.3	5017	823697	500	175877	60	98.6	98.5	0.1	0.8	0.6	4494	hypocreales	11332	mesotroph
Fuskuros	Fusarium_kuroshium_(ascomycetes)	2010991	Fusarium_kuroshium	Fus_sp_AF-12_v1_0	GCA_003698175_1	2010991	ftp_ncbi_nlm_nih_gov_genomes_all_GCA_003_698_175_GCA_003698175_1_Fus_sp_AF-12_v1_0	Ascomycota	Sordariomycetes	Hypocreales	Nectriaceae	Fusarium	0	1403	46636844	51.338	33240.8	10125	379168	204	91081	158	94.8	94.3	0.5	0.4	4.8	4494	hypocreales	16485	vasculartroph
Fuslangs	Fusarium_langsethiae_(ascomycetes)	179993	Fusarium_langsethiae	ASM129263v1	GCA_001292635_1	179993	ftp_ncbi_nlm_nih_gov_genomes_all_GCA_001_292_635_GCA_001292635_1_ASM129263v1	Ascomycota	Sordariomycetes	Hypocreales	Nectriaceae	Fusarium	0	1586	37543021	48.273	23671.5	7072	829859	1003	86515	100	98.9	98.7	0.2	0.2	0.9	4494	hypocreales	11940	mesotroph
Fuslongi	Fusarium_longipes_(ascomycetes)	694270	Fusarium_longipes	Fusarium_longipes_NRRL20695_FLONG3_contigs	GCA_003012285_1	694270	ftp_ncbi_nlm_nih_gov_genomes_all_GCA_003_012_285_GCA_003012285_1_Fusarium_longipes_NRRL20695_FLONG3_contigs	Ascomycota	Sordariomycetes	Hypocreales	Nectriaceae	Fusarium	0	544	35314544	48.188	64916.4	35281.5	505236	500	144380	79	98.9	98.8	0.1	0.7	0.4	4494	hypocreales	11421	mesotroph
Fusmangi	Fusarium_mangiferae_(ascomycetes)	192010	Fusarium_mangiferae	Genome_assembly_version_1	GCA_900044065_1	192010	ftp_ncbi_nlm_nih_gov_genomes_all_GCA_900_044_065_GCA_900044065_1_Genome_assembly_version_1	Ascomycota	Sordariomycetes	Hypocreales	Nectriaceae	Fusarium	0	254	46292722	48.232	182255	1910.5	4752789	933	2536721	7	99.6	99.4	0.2	0.1	0.3	4494	hypocreales	15804	vasculartroph
Fusmexic	Fusarium_mexicanum_(ascomycetes)	751941	Fusarium_mexicanum	ASM1339601v1	GCA_013396015_1	751941	ftp_ncbi_nlm_nih_gov_genomes_all_GCA_013_396_015_GCA_013396015_1_ASM1339601v1	Ascomycota	Sordariomycetes	Hypocreales	Nectriaceae	Fusarium	0	958	44021866	48.636	45951.8	9938.5	597037	432	146662	97	99.4	99.2	0.2	0.3	0.3	4494	hypocreales	14387	vasculartroph
Fusmunda	Fusarium_mundagurra_(ascomycetes)	1567541	Fusarium_mundagurra	ASM1339620v1	GCA_013396205_1	1567541	ftp_ncbi_nlm_nih_gov_genomes_all_GCA_013_396_205_GCA_013396205_1_ASM1339620v1	Ascomycota	Sordariomycetes	Hypocreales	Nectriaceae	Fusarium	0	1616	49121928	48.423	30397.2	6222	598384	404	113243	129	99.3	98.7	0.6	0.4	0.3	4494	hypocreales	15666	vasculartroph
Fusnapif	Fusarium_napiforme_(ascomycetes)	42672	Fusarium_napiforme	ASM1339600v1	GCA_013396005_1	42672	ftp_ncbi_nlm_nih_gov_genomes_all_GCA_013_396_005_GCA_013396005_1_ASM1339600v1	Ascomycota	Sordariomycetes	Hypocreales	Nectriaceae	Fusarium	0	1411	42092515	48.88	29831.7	11094	306916	501	78351	168	98.7	98.5	0.2	0.9	0.4	4494	hypocreales	13896	vasculartroph
Fusnygam	Fusarium_nygamai_(ascomycetes)	42673	Fusarium_nygamai	CS10214v1	GCA_002894225_1	42673	ftp_ncbi_nlm_nih_gov_genomes_all_GCA_002_894_225_GCA_002894225_1_CS10214v1	Ascomycota	Sordariomycetes	Hypocreales	Nectriaceae	Fusarium	0	991	50242135	47.513	50698.4	6739	1916360	1000	382450	36	99.8	99.2	0.6	0.1	0.1	4494	hypocreales	16019	vasculartroph
Fusodora	Fusarium_odoratissimum_NRRL_54006_(ascomycetes)	2502994	Fusarium_odoratissimum	FO_II5_V1	GCF_000260195_1	1089451	ftp_ncbi_nlm_nih_gov_genomes_all_GCA_000_260_195_GCA_000260195_2_FO_II5_V1	Ascomycota	Sordariomycetes	Hypocreales	Nectriaceae	Fusarium	0	418	46553780	47.506	111373	3056	4544391	1014	1130391	12	99.8	99.4	0.4	0.1	0.1	4494	hypocreales	22487	vasculartroph
Fusoxysp	Fusarium_oxysporum_NRRL_32931_(ascomycetes)	5507	Fusarium_oxysporum	FO_FOSC_3_a_V1	GCF_000271745_1	660029	ftp_ncbi_nlm_nih_gov_genomes_all_GCA_000_271_745_GCA_000271745_2_FO_FOSC_3_a_V1	Ascomycota	Sordariomycetes	Hypocreales	Nectriaceae	Fusarium	0	168	47906303	47.628	285157	2515.5	5466126	1002	4457292	5	99.7	99.3	0.4	0	0.3	4494	hypocreales	23735	vasculartroph
Fusphyll	Fusarium_phyllophilum_(ascomycetes)	47803	Fusarium_phyllophilum	ASM1339602v1	GCA_013396025_1	47803	ftp_ncbi_nlm_nih_gov_genomes_all_GCA_013_396_025_GCA_013396025_1_ASM1339602v1	Ascomycota	Sordariomycetes	Hypocreales	Nectriaceae	Fusarium	0	1628	43389320	48.428	26651.9	5111.5	419288	500	87347	155	98.8	98.6	0.2	0.8	0.4	4494	hypocreales	14160	vasculartroph
Fuspoa	Fusarium_poae_(ascomycetes)	36050	Fusarium_poae	FPOA1_0	GCA_001675295_1	36050	ftp_ncbi_nlm_nih_gov_genomes_all_GCA_001_675_295_GCA_001675295_1_FPOA1_0	Ascomycota	Sordariomycetes	Hypocreales	Nectriaceae	Fusarium	0	181	46476831	46.228	256778	24758	11790407	2082	8783590	3	99.8	99.5	0.3	0	0.2	4494	hypocreales	14740	mesotroph
Fusproli	Fusarium_proliferatum_ET1_(ascomycetes)	948311	Fusarium_proliferatum	F__proliferatum_ET1_version_1	GCF_900067095_1	1227346	ftp_ncbi_nlm_nih_gov_genomes_all_GCA_900_067_095_GCA_900067095_1_F__proliferatum_ET1_version_1	Ascomycota	Sordariomycetes	Hypocreales	Nectriaceae	Fusarium	0	32	45210324	48.45	1.41282e+06	700763	6348331	2215	3311891	5	99.6	99.4	0.2	0.1	0.3	4494	hypocreales	16143	vasculartroph
Fuspseud1	Fusarium_pseudoanthophilum_(ascomycetes)	48495	Fusarium_pseudoanthophilum	ASM1339599v1	GCA_013395995_1	48495	ftp_ncbi_nlm_nih_gov_genomes_all_GCA_013_395_995_GCA_013395995_1_ASM1339599v1	Ascomycota	Sordariomycetes	Hypocreales	Nectriaceae	Fusarium	0	1816	42829214	48.769	23584.4	8673	311277	442	62432	218	99.1	98.8	0.3	0.7	0.2	4494	hypocreales	14088	vasculartroph
Fuspseud2	Fusarium_pseudocircinatum_(ascomycetes)	56676	Fusarium_pseudocircinatum	ASM1339603v1	GCA_013396035_1	56676	ftp_ncbi_nlm_nih_gov_genomes_all_GCA_013_396_035_GCA_013396035_1_ASM1339603v1	Ascomycota	Sordariomycetes	Hypocreales	Nectriaceae	Fusarium	0	1040	43320561	48.815	41654.4	9785	530622	510	118013	110	98.9	98.6	0.3	0.5	0.6	4494	hypocreales	14263	vasculartroph
Fuspseud3	Fusarium_pseudograminearum_CS3096_(ascomycetes)	101028	Fusarium_pseudograminearum	FP7	GCF_000303195_2	1028729	ftp_ncbi_nlm_nih_gov_genomes_all_GCA_000_303_195_GCA_000303195_2_FP7	Ascomycota	Sordariomycetes	Hypocreales	Nectriaceae	Fusarium	0	281	36973259	47.774	131577	1323	11688822	502	8840934	2	99.6	99.5	0.1	0.1	0.3	4494	hypocreales	12447	mesotroph
Fussarco	Fusarium_sarcochroum_(ascomycetes)	1208366	Fusarium_sarcochroum	ASM1326618v1	GCA_013266185_1	1208366	ftp_ncbi_nlm_nih_gov_genomes_all_GCA_013_266_185_GCA_013266185_1_ASM1326618v1	Ascomycota	Sordariomycetes	Hypocreales	Nectriaceae	Fusarium	0	1849	46449918	49.076	25121.6	12489	228590	500	55061	254	98.4	98	0.4	1	0.6	4494	hypocreales	14827	vasculartroph
Fussporo	Fusarium_sporotrichioides_(ascomycetes)	5514	Fusarium_sporotrichioides	Fusarium_sporotrichioides_NRRL3299_FSPOR_contigs	GCA_003012315_1	5514	ftp_ncbi_nlm_nih_gov_genomes_all_GCA_003_012_315_GCA_003012315_1_Fusarium_sporotrichioides_NRRL3299_FSPOR_contigs	Ascomycota	Sordariomycetes	Hypocreales	Nectriaceae	Fusarium	0	446	37429079	48.283	83921.7	26803	1196983	501	235034	51	99.5	99.3	0.2	0.3	0.2	4494	hypocreales	11961	mesotroph
Fussubgl	Fusarium_subglutinans_(ascomycetes)	42677	Fusarium_subglutinans	ASM1339607v1	GCF_013396075_1	42677	ftp_ncbi_nlm_nih_gov_genomes_all_GCA_013_396_075_GCA_013396075_1_ASM1339607v1	Ascomycota	Sordariomycetes	Hypocreales	Nectriaceae	Fusarium	0	905	44178338	48.089	48815.8	7796	1016650	202	181117	67	99.8	99.6	0.2	0	0.2	4494	hypocreales	14040	vasculartroph
Fustjaet	Fusarium_tjaetaba_(ascomycetes)	1567544	Fusarium_tjaetaba	ASM1339619v1	GCF_013396195_1	1567544	ftp_ncbi_nlm_nih_gov_genomes_all_GCA_013_396_195_GCA_013396195_1_ASM1339619v1	Ascomycota	Sordariomycetes	Hypocreales	Nectriaceae	Fusarium	0	867	43094252	48.825	49705	11293	623453	501	151678	87	99.3	99.2	0.1	0.4	0.3	4494	hypocreales	14181	vasculartroph
Fusvanet	Fusarium_vanettenii_77-13-4_(ascomycetes)	2747968	Fusarium_vanettenii	v2_0	GCF_000151355_1	660122	ftp_ncbi_nlm_nih_gov_genomes_all_GCA_000_151_355_GCA_000151355_1_v2_0	Ascomycota	Sordariomycetes	Hypocreales	Nectriaceae	Fusarium	0	209	51286497	50.786	245390	37492	4937060	865	1255602	10	99.6	98.9	0.7	0.1	0.3	4494	hypocreales	15708	vasculartroph
Fusvenen	Fusarium_venenatum_(ascomycetes)	56646	Fusarium_venenatum	ASM90000737v1	GCF_900007375_1	56646	ftp_ncbi_nlm_nih_gov_genomes_all_GCA_900_007_375_GCA_900007375_1_ASM90000737v1	Ascomycota	Sordariomycetes	Hypocreales	Nectriaceae	Fusarium	0	6	38660186	47.69	6.44336e+06	8721537	11988928	9545	9140027	2	99.7	99.6	0.1	0	0.3	4494	hypocreales	13946	mesotroph
Fusverti	Fusarium_verticillioides_7600_(ascomycetes)	117187	Fusarium_verticillioides	ASM14955v1	GCF_000149555_1	334819	ftp_ncbi_nlm_nih_gov_genomes_all_GCA_000_149_555_GCA_000149555_1_ASM14955v1	Ascomycota	Sordariomycetes	Hypocreales	Nectriaceae	Fusarium	0	24	41885085	48.668	1.74521e+06	139196	6219215	18211	4236349	5	99.7	99.5	0.2	0.1	0.2	4494	hypocreales	20553	vasculartroph
Fuszeala	Fusarium_zealandicum_(ascomycetes)	1053134	Fusarium_zealandicum	ASM1326619v1	GCA_013266195_1	1053134	ftp_ncbi_nlm_nih_gov_genomes_all_GCA_013_266_195_GCA_013266195_1_ASM1326619v1	Ascomycota	Sordariomycetes	Hypocreales	Nectriaceae	Fusarium	0	1836	33536579	52.568	18266.1	8511	257206	500	43137	241	97.9	97.7	0.2	1.3	0.8	4494	hypocreales	10733	polymertroph
Gaetriti	Gaeumannomyces_tritici_R3-111a-1_(ascomycetes)	36779	Gaeumannomyces_tritici	Gae_graminis_V2	GCF_000145635_1	644352	ftp_ncbi_nlm_nih_gov_genomes_all_GCA_000_145_635_GCA_000145635_1_Gae_graminis_V2	Ascomycota	Sordariomycetes	Magnaporthales	Magnaporthaceae	Gaeumannomyces	0	517	43768664	56.791	84658.9	2582	8015784	502	6703616	3	98.3	98.1	0.2	0.5	1.2	3817	sordariomycetes	14650	polymertroph
Galmargi	Galerina_marginata_CBS_339_88_(basidiomycetes)	109633	Galerina_marginata	Galma1	GCA_000697645_1	685588	ftp_ncbi_nlm_nih_gov_genomes_all_GCA_000_697_645_GCA_000697645_1_Galma1	Basidiomycota	Agaricomycetes	Agaricales	Strophariaceae	Galerina	0	414	59418196	47.974	143522	3428	3629680	2002	1219514	15	98.6	97.5	1.1	0.5	0.9	3870	agaricales	21391	polymertroph
Galreess	Galactomyces_reessii_(budding_yeasts)	43985	Galactomyces_reessii	ASM1330592v1	GCA_013305925_1	43985	ftp_ncbi_nlm_nih_gov_genomes_all_GCA_013_305_925_GCA_013305925_1_ASM1330592v1	Ascomycota	Saccharomycetes	Saccharomycetales	Dipodascaceae	Galactomyces	0	753	23394681	35.853	31068.6	21283	189115	1052	52732	142	94.5	87.8	6.7	1.1	4.4	2137	saccharomycetes	3063	monomertroph
Gansinen	Ganoderma_sinense_ZZ0214-1_(basidiomycetes)	36075	Ganoderma_sinense	GanSi1_6	GCA_002760635_1	1077348	ftp_ncbi_nlm_nih_gov_genomes_all_GCA_002_760_635_GCA_002760635_1_GanSi1_6	Basidiomycota	Agaricomycetes	Polyporales	Polyporaceae	Ganoderma	0	69	48955697	56.174	709503	172682	4262535	2160	2256307	8	99.1	98.2	0.9	0.3	0.6	4464	polyporales	15478	saprotroph
Gelsubve	Gelatoporia_subvermispora_B_(basidiomycetes)	42742	Gelatoporia_subvermispora	Ceriporiopsis_subvermispora_B_v1_0	GCA_000320605_2	914234	ftp_ncbi_nlm_nih_gov_genomes_all_GCA_000_320_605_GCA_000320605_2_Ceriporiopsis_subvermispora_B_v1_0	Basidiomycota	Agaricomycetes	Polyporales	Gelatoporiaceae	Gelatoporia	0	740	38969650	53.766	52661.7	1063	3726281	276	1749049	8	99	98.4	0.6	0.2	0.8	4464	polyporales	12123	saprotroph
Geocandi	Geotrichum_candidum		Geotrichum_candidum	CLIB_918	NCBI		https_figshare_com_articles_Tempo_and_mode_of_genome_evolution_in_the_budding_yeast_subphylum_5854798	Ascomycota	Saccharomycetes	Saccharomycetales	Dipodascaceae	Geotrichum	1	28	25332793	41.801	904743	768371	2633223	223871	1182845	8	93	85.2	7.8	1.1	5.9	2137	saccharomycetes	7139	monomertroph
Geomorbi	Geosmithia_morbida_(ascomycetes)	1094350	Geosmithia_morbida	ASM1255071v1	GCF_012550715_1	1094350	ftp_ncbi_nlm_nih_gov_genomes_all_GCA_012_550_715_GCA_012550715_1_ASM1255071v1	Ascomycota	Sordariomycetes	Hypocreales	Bionectriaceae	Geosmithia	0	72	26543684	54.307	368662	6307	2597956	1038	1305468	7	94.7	94.5	0.2	0.6	4.7	4494	hypocreales	7812	monomertroph
Gigmarga	Gigaspora_margarita_(glomeromycetes)	4874	Gigaspora_margarita	UNITO_GmarBEG34_1_0	GCA_009809945_1	4874	ftp_ncbi_nlm_nih_gov_genomes_all_GCA_009_809_945_GCA_009809945_1_UNITO_GmarBEG34_1_0	Mucoromycota	Glomeromycetes	Diversisporales	Gigasporaceae	Gigaspora	0	6489	773098546	27.68	119140	37060	1772411	887	326786	743	83.8	82.5	1.3	2.6	13.6	758	fungi	29544	polymertroph
Gigrose	Gigaspora_rosea_(glomeromycetes)	44941	Gigaspora_rosea	ASM355032v1	GCA_003550325_1	44941	ftp_ncbi_nlm_nih_gov_genomes_all_GCA_003_550_325_GCA_003550325_1_ASM355032v1	Mucoromycota	Glomeromycetes	Diversisporales	Gigasporaceae	Gigaspora	0	7499	567860885	28.804	75724.9	13865	1204750	917	232087	734	83.3	81.7	1.6	2.5	14.2	758	fungi	31247	saprotroph
Glalozoy	Glarea_lozoyensis_ATCC_20868_(ascomycetes)	101852	Glarea_lozoyensis	GLAREA	GCF_000409485_1	1116229	ftp_ncbi_nlm_nih_gov_genomes_all_GCA_000_409_485_GCA_000409485_1_GLAREA	Ascomycota	Leotiomycetes	Helotiales	Helotiaceae	Glarea	0	22	39509734	45.822	1795897	1954111	3594336	118369	2105285	8	98.3	98.2	0.1	0.3	1.4	1706	ascomycota	13083	polymertroph
Glocereb	Glomus_cerebriforme_(glomeromycetes)	658196	Glomus_cerebriforme	ASM355030v1	GCA_003550305_1	658196	ftp_ncbi_nlm_nih_gov_genomes_all_GCA_003_550_305_GCA_003550305_1_ASM355030v1	Mucoromycota	Glomeromycetes	Glomerales	Glomeraceae	Glomus	0	2571	136820789	26.534	53217	17349	709024	747	147873	266	85.1	82.7	2.4	1.2	13.7	758	fungi	21158	monomertroph
Glosple	Globisporangium_splendens_(oomycetes)	82926	Globisporangium_splendens	DCB_P_spl	GCA_006386115_1	82926	ftp_ncbi_nlm_nih_gov_genomes_all_GCA_006_386_115_GCA_006386115_1_DCB_P_spl	Oomycota	Oomycetes	Peronosporales	Peronosporaceae	Phytophthora	0	198	53361008	52.98	269500	165868	1715059	5541	429825	36	94	80	14	0	6	100	stramenopiles	17350	monomertroph
Glostell	Glonium_stellatum_(ascomycetes)	574774	Glonium_stellatum	Glonium_stellatum_CBS_207_34_v1_0	GCA_001692915_1	574774	ftp_ncbi_nlm_nih_gov_genomes_all_GCA_001_692_915_GCA_001692915_1_Glonium_stellatum_CBS_207_34_v1_0	Ascomycota	Dothideomycetes		Gloniaceae	Glonium	0	2730	40521621	48.255	14843.1	7617.5	150620	304	30704	395	94.6	94.3	0.3	2.9	2.5	3786	dothideomycetes	14277	polymertroph
Glotrabe	Gloeophyllum_trabeum_ATCC_11539_(basidiomycetes)	104355	Gloeophyllum_trabeum	Glotr1_1	GCF_000344685_1	670483	ftp_ncbi_nlm_nih_gov_genomes_all_GCA_000_344_685_GCA_000344685_1_Glotr1_1	Basidiomycota	Agaricomycetes	Gloeophyllales	Gloeophyllaceae	Gloeophyllum	0	442	37178225	53.235	84113.6	2983	4293775	1870	1857171	7	99	98.6	0.4	0.4	0.6	2898	agaricomycetes	11755	saprotroph
Golcicho	Golovinomyces_cichoracearum_(ascomycetes)	62708	Golovinomyces_cichoracearum	ASM361123v1	GCA_003611235_1	62708	ftp_ncbi_nlm_nih_gov_genomes_all_GCA_003_611_235_GCA_003611235_1_ASM361123v1	Ascomycota	Leotiomycetes	Erysiphales	Erysiphaceae	Golovinomyces	0	25079	65886882	40.634	2627.17	1409	39392	500	4811	3995	93	92.8	0.2	0.9	6.1	1706	ascomycota	6532	monomertroph
Golmagni	Golovinomyces_magnicellulatus_(ascomycetes)	62714	Golovinomyces_magnicellulatus	ASM691211v1	GCA_006912115_1	62714	ftp_ncbi_nlm_nih_gov_genomes_all_GCA_006_912_115_GCA_006912115_1_ASM691211v1	Ascomycota	Leotiomycetes	Erysiphales	Erysiphaceae	Golovinomyces	0	83551	129924918	44.026	1555.04	660	196672	200	4118	6266	94.9	79	15.9	1.6	3.5	1706	ascomycota	8172	monomertroph
Gonproli	Gonapodya_prolifera_JEL478_(monoblepharidomycetes)	1123529	Gonapodya_prolifera	Ganpr1	GCA_001574975_1	1344416	ftp_ncbi_nlm_nih_gov_genomes_all_GCA_001_574_975_GCA_001574975_1_Ganpr1	Chytridiomycota	Monoblepharidomycetes	Monoblepharidales	Gonapodyaceae	Gonapodya	0	352	48794828	52.406	138622	32550.5	1572201	1033	347324	42	78.7	65.2	13.5	2.9	18.4	758	fungi	13831	saprotroph
Grifrond	Grifola_frondosa_(maitake)	5627	Grifola_frondosa	ASM168373v1	GCA_001683735_1	5627	ftp_ncbi_nlm_nih_gov_genomes_all_GCA_001_683_735_GCA_001683735_1_ASM168373v1	Basidiomycota	Agaricomycetes	Polyporales	Grifolaceae	Grifola	0	127	39289314	49.99	309365	10689	3640883	273	1810445	8	93.1	92.6	0.5	2.8	4.1	4464	polyporales	15039	saprotroph
Groclavi	Grosmannia_clavigera_kw1407_(ascomycetes)	226899	Grosmannia_clavigera	Sanger-454-IlluminaPA_2_0	GCF_000143105_1	655863	ftp_ncbi_nlm_nih_gov_genomes_all_GCA_000_143_105_GCA_000143105_2_Sanger-454-IlluminaPA_2_0	Ascomycota	Sordariomycetes	Ophiostomatales	Ophiostomataceae	Grosmannia	0	289	29794006	53.357	103093	1472	4437291	425	1996734	6	97.7	97.5	0.2	0.4	1.9	3817	sordariomycetes	8312	monomertroph
Grosalma	Groenewaldozyma_salmanticensis		Groenewaldozyma_salmanticensis	NRRL_Y-17090	PPNW00000000		https_figshare_com_articles_Tempo_and_mode_of_genome_evolution_in_the_budding_yeast_subphylum_5854799	Ascomycota	Saccharomycetes	Saccharomycetales	Trichomonascaceae	Groenewaldozyma	1	216	12318838	43.356	57031.7	740.5	950134	200	374553	10	85.5	85.2	0.3	3.4	11.1	2137	saccharomycetes	5902	monomertroph
Gymandro	Gymnopus_androsaceus_JB14_(basidiomycetes)	1447940	Gymnopus_androsaceus	Gyman1	GCA_009733575_1	1447944	ftp_ncbi_nlm_nih_gov_genomes_all_GCA_009_733_575_GCA_009733575_1_Gyman1	Basidiomycota	Agaricomycetes	Agaricales	Omphalotaceae	Gymnopus	0	2516	89149538	45.14	35433	5416.5	1225853	1001	171611	144	91.1	87.4	3.7	2.6	6.3	3870	agaricales	29370	vasculartroph
Gymconfl	Gymnopus_confluens_(basidiomycetes)	206315	Gymnopus_confluens	LU_GYC_1_0	GCA_013368555_1	206315	ftp_ncbi_nlm_nih_gov_genomes_all_GCA_013_368_555_GCA_013368555_1_LU_GYC_1_0	Basidiomycota	Agaricomycetes	Agaricales	Omphalotaceae	Gymnopus	0	855	60120426	46.61	70316.3	26464	1093403	294	181367	83	94.4	88.8	5.6	1.4	4.2	3870	agaricales	15320	mesotroph
Gymdilep	Gymnopilus_dilepis_(basidiomycetes)	231916	Gymnopilus_dilepis	ASM293838v1	GCA_002938385_1	231916	ftp_ncbi_nlm_nih_gov_genomes_all_GCA_002_938_385_GCA_002938385_1_ASM293838v1	Basidiomycota	Agaricomycetes	Agaricales	Cortinariaceae	Gymnopilus	0	5668	46664762	49.538	8233.02	1330.5	204403	201	33970	387	95.8	95.3	0.5	2.1	2.1	3870	agaricales	16222	saprotroph
Gymluxur	Gymnopus_luxurians_FD-317_M1_(basidiomycetes)	206324	Gymnopus_luxurians	Gymlu1	GCA_000827265_1	944289	ftp_ncbi_nlm_nih_gov_genomes_all_GCA_000_827_265_GCA_000827265_1_Gymlu1	Basidiomycota	Agaricomycetes	Agaricales	Omphalotaceae	Gymnopus	0	383	66281670	45.078	173059	23187	3435311	2007	635431	30	97.6	96.7	0.9	0.5	1.9	3870	agaricales	22046	mesotroph
Hammagni	Hamiltosporidium_magnivora_(microsporidians)	148818	Hamiltosporidium_magnivora	BEOM2_v1	GCA_004325065_1	148818	ftp_ncbi_nlm_nih_gov_genomes_all_GCA_004_325_065_GCA_004325065_1_BEOM2_v1	Microsporidia			Dubosqiidae	Hamiltosporidium	0	3550	20734143	25.8	5840.6	3364.5	68063	1000	10347	608	3.1	2.7	0.4	0.8	96.1	255	eukaryota	4658	monomertroph
Hamtvaer	Hamiltosporidium_tvaerminnensis_(microsporidians)	1176355	Hamiltosporidium_tvaerminnensis	ILG3_v1	GCA_004325075_1	1176355	ftp_ncbi_nlm_nih_gov_genomes_all_GCA_004_325_075_GCA_004325075_1_ILG3_v1	Microsporidia			Dubosqiidae	Hamiltosporidium	0	2738	25202660	26.144	9204.77	6974	84002	1008	12459	606	2.8	2	0.8	0.8	96.4	255	eukaryota	6203	monomertroph
Hanclerm	Hanseniaspora_clermontiae		Hanseniaspora_clermontiae	NRRL_Y-27515	PPLD00000000		https_figshare_com_articles_Tempo_and_mode_of_genome_evolution_in_the_budding_yeast_subphylum_5854800	Ascomycota	Saccharomycetes	Saccharomycetales	Saccharomycodaceae	Hanseniaspora	1	794	9003421	36.765	11339.3	424.5	312552	200	109972	27	77.1	76.5	0.6	1.5	21.4	2137	saccharomycetes	4450	monomertroph
Hanguill	Hanseniaspora_guilliermondii_(budding_yeasts)	56406	Hanseniaspora_guilliermondii	version_1	GCA_900119595_1	56406	ftp_ncbi_nlm_nih_gov_genomes_all_GCA_900_119_595_GCA_900119595_1_version_1	Ascomycota	Saccharomycetes	Saccharomycetales	Saccharomycodaceae	Hanseniaspora	0	208	9037850	30.947	43451.2	24037	247000	1023	91417	32	77.2	77.2	0	1.1	21.7	2137	saccharomycetes	4070	monomertroph
Hanosmop	Hanseniaspora_osmophila		Hanseniaspora_osmophila	NRRL_Y-1613	PPLC00000000		https_figshare_com_articles_Tempo_and_mode_of_genome_evolution_in_the_budding_yeast_subphylum_5854801	Ascomycota	Saccharomycetes	Saccharomycetales	Saccharomycodaceae	Hanseniaspora	1	917	9078015	34.493	9899.69	331	655146	200	217133	13	77.5	77.4	0.1	1.5	21	2137	saccharomycetes	4438	monomertroph
Hanopunt	Hanseniaspora_opuntiae_(budding_yeasts)	211096	Hanseniaspora_opuntiae	ASM174979v1	GCA_001749795_1	211096	ftp_ncbi_nlm_nih_gov_genomes_all_GCA_001_749_795_GCA_001749795_1_ASM174979v1	Ascomycota	Saccharomycetes	Saccharomycetales	Saccharomycodaceae	Hanseniaspora	0	17	8831957	35.089	519527	232064	1912120	4156	1277918	3	76.2	76.1	0.1	1.6	22.2	2137	saccharomycetes	4167	monomertroph
Hanpseud	Hanseniaspora_pseudoguilliermondii		Hanseniaspora_pseudoguilliermondii	NRRL_Y-63756	PPNX00000000		https_figshare_com_articles_Tempo_and_mode_of_genome_evolution_in_the_budding_yeast_subphylum_5854802	Ascomycota	Saccharomycetes	Saccharomycetales	Saccharomycodaceae	Hanseniaspora	1	1225	9236024	26.317	7539.61	329	388269	200	124724	23	71.9	71.8	0.1	1.5	26.6	2137	saccharomycetes	4985	monomertroph
Hanuvaru	Hanseniaspora_uvarum		Hanseniaspora_uvarum	DSMZ_2768	NCBI		https_figshare_com_articles_Tempo_and_mode_of_genome_evolution_in_the_budding_yeast_subphylum_5854804	Ascomycota	Saccharomycetes	Saccharomycetales	Saccharomycodaceae	Hanseniaspora	1	647	11464179	26.711	17719	3016	834636	1994	332595	11	69.3	68.5	0.8	4.5	26.2	2137	saccharomycetes	5010	monomertroph
Hanvalby	Hanseniaspora_valbyensis		Hanseniaspora_valbyensis	NRRL_Y-1626	JGI		https_figshare_com_articles_Tempo_and_mode_of_genome_evolution_in_the_budding_yeast_subphylum_5854805	Ascomycota	Saccharomycetes	Saccharomycetales	Saccharomycodaceae	Hanseniaspora	1	305	11383302	37.403	37322.3	17214	316734	230	83174	40	93.1	93	0.1	1	5.9	2137	saccharomycetes	4661	monomertroph
Hanvinea	Hanseniaspora_vineae		Hanseniaspora_vineae	T02_19AF	JGI		https_figshare_com_articles_Tempo_and_mode_of_genome_evolution_in_the_budding_yeast_subphylum_5854806	Ascomycota	Saccharomycetes	Saccharomycetales	Saccharomycodaceae	Hanseniaspora	1	27	12403110	34.986	459374	3503	2734067	1148	1853527	3	98	97.8	0.2	0.2	1.8	2137	saccharomycetes	5189	monomertroph
Hypburto	Hyphopichia_burtonii		Hyphopichia_burtonii	NRRL_Y-1933	JGI		https_figshare_com_articles_Tempo_and_mode_of_genome_evolution_in_the_budding_yeast_subphylum_5854807	Ascomycota	Saccharomycetes	Saccharomycetales	Debaryomycetaceae	Hyphopichia	1	5312	13374215	40.564	2517.74	84	317107	56	104675	39	96.9	96.7	0.2	0.4	2.7	2137	saccharomycetes	5882	monomertroph
Hebcylin	Hebeloma_cylindrosporum_h7_(basidiomycetes)	76867	Hebeloma_cylindrosporum	Hebeloma_cylindrosporum_h7_v2_0	GCA_000827355_1	686832	ftp_ncbi_nlm_nih_gov_genomes_all_GCA_000_827_355_GCA_000827355_1_Hebeloma_cylindrosporum_h7_v2_0	Basidiomycota	Agaricomycetes	Agaricales	Cortinariaceae	Hebeloma	0	176	38226047	48.374	217193	23169.5	3307763	1044	1068939	12	97.8	97.2	0.6	0.7	1.5	3870	agaricales	15376	saprotroph
HelDMI	Helotiales_sp__DMI_Dod_QoI_(ascomycetes)	2728926	Helotiales_sp__DMI_Dod_QoI	ASM961301v1	GCA_009613015_1	2728926	ftp_ncbi_nlm_nih_gov_genomes_all_GCA_009_613_015_GCA_009613015_1_ASM961301v1	Ascomycota	Leotiomycetes	Helotiales			0	617	44592039	46.686	72272.3	11365	1010442	1019	221483	55	99.2	99.1	0.1	0.2	0.6	1706	ascomycota	14419	mesotroph
Helgrise	Helicocarpus_griseus_UAMH5409_(ascomycetes)	121128	Helicocarpus_griseus	Heli_gris_5409_V1	GCA_002573585_1	1447875	ftp_ncbi_nlm_nih_gov_genomes_all_GCA_002_573_585_GCA_002573585_1_Heli_gris_5409_V1	Ascomycota	Eurotiomycetes	Onygenales	Ajellomycetaceae	Helicocarpus	0	546	32035056	47.972	58672.3	31118	461675	1015	124615	78	99.3	99.1	0.2	0.2	0.5	4862	onygenales	10224	polymertroph
Helsulca	Heliocybe_sulcata_(basidiomycetes)	5364	Heliocybe_sulcata	Helsul1	GCA_004369045_1	5364	ftp_ncbi_nlm_nih_gov_genomes_all_GCA_004_369_045_GCA_004369045_1_Helsul1	Basidiomycota	Agaricomycetes	Gloeophyllales		Heliocybe	0	87	31948515	53.038	367224	77437	3419372	1025	1171428	9	99	98.7	0.3	0.3	0.7	2898	agaricomycetes	12569	saprotroph
Heperioc	Hepatospora_eriocheir_(microsporidians)	1081669	Hepatospora_eriocheir	ASM208788v1	GCA_002087885_1	1081669	ftp_ncbi_nlm_nih_gov_genomes_all_GCA_002_087_885_GCA_002087885_1_ASM208788v1	Microsporidia			Enterocytozoonidae	Hepatospora	0	1300	4570278	22.601	3515.6	494.5	80051	200	16672	78	43.4	43.2	0.2	2	54.6	600	microsporidia	2691	monomertroph
Heralpes	Hericium_alpestre_(basidiomycetes)	135208	Hericium_alpestre	ASM468113v1	GCA_004681135_1	135208	ftp_ncbi_nlm_nih_gov_genomes_all_GCA_004_681_135_GCA_004681135_1_ASM468113v1	Basidiomycota	Agaricomycetes	Russulales	Hericiaceae	Hericium	0	3534	37532302	52.558	10620.3	6923	93052	484	16939	663	78.4	77	1.4	9.1	12.5	2898	agaricomycetes	11007	saprotroph
Hesvesic	Hesseltinella_vesiculosa_(fungi)	101127	Hesseltinella_vesiculosa	Hesve2	GCA_002104935_1	101127	ftp_ncbi_nlm_nih_gov_genomes_all_GCA_002_104_935_GCA_002104935_1_Hesve2	Mucoromycota	Mucoromycetes	Mucorales	Cunninghamellaceae	Hesseltinella	0	114	27216191	46.254	238739	86351	1790259	1196	571097	14	96.3	95.9	0.4	0.9	2.8	2449	mucorales	11139	monomertroph
Hetirreg	Heterobasidion_irregulare_TC_32-1_(basidiomycetes)	984962	Heterobasidion_irregulare	Heterobasidion_irregulare_v2_0	GCF_000320585_1	747525	ftp_ncbi_nlm_nih_gov_genomes_all_GCA_000_320_585_GCA_000320585_2_Heterobasidion_irregulare_v2_0	Basidiomycota	Agaricomycetes	Russulales	Bondarzewiaceae	Heterobasidion	0	15	33649967	52.226	2.24333e+06	2238742	3591957	8087	2572835	6	98.3	97.9	0.4	0.3	1.4	2898	agaricomycetes	13275	saprotroph
Hirminne	Hirsutella_minnesotensis_3608_(ascomycetes)	332947	Hirsutella_minnesotensis	ASM95604v1	GCA_000956045_1	1043627	ftp_ncbi_nlm_nih_gov_genomes_all_GCA_000_956_045_GCA_000956045_1_ASM95604v1	Ascomycota	Sordariomycetes	Hypocreales	Ophiocordycipitaceae	Hirsutella	0	736	51111088	52.073	69444.4	17778.5	1668383	2008	382469	35	97.3	96.1	1.2	1.4	1.3	4494	hypocreales	12700	saprotroph
Hiscapsu	Histoplasma_capsulatum_NAm1_(ascomycetes)	5037	Histoplasma_capsulatum	ASM14958v1	GCF_000149585_1	339724	ftp_ncbi_nlm_nih_gov_genomes_all_GCA_000_149_585_GCA_000149585_1_ASM14958v1	Ascomycota	Eurotiomycetes	Onygenales	Ajellomycetaceae	Histoplasma	0	280	33030326	46.133	117965	1687	7343276	620	2885091	4	89.2	89.2	0	4.8	6	4862	onygenales	9313	monomertroph
Horthail	Hortaea_thailandica_(ascomycetes)	706561	Hortaea_thailandica	ASM505988v1	GCA_005059885_1	706561	ftp_ncbi_nlm_nih_gov_genomes_all_GCA_005_059_885_GCA_005059885_1_ASM505988v1	Ascomycota	Dothideomycetes	Mycosphaerellales	Teratosphaeriaceae	Hortaea	0	163	23885016	55.472	146534	78340	1019186	300	331982	23	95	94.9	0.1	0.8	4.2	3578	capnodiales	8778	saprotroph
Horwerne	Hortaea_werneckii_(ascomycetes)	91943	Hortaea_werneckii	ASM370468v1	GCA_003704685_1	91943	ftp_ncbi_nlm_nih_gov_genomes_all_GCA_003_704_685_GCA_003704685_1_ASM370468v1	Ascomycota	Dothideomycetes	Mycosphaerellales	Teratosphaeriaceae	Hortaea	0	1565	49368738	53.576	31545.5	18843	313212	512	59142	261	98.4	10.6	87.8	1.2	0.4	255	eukaryota	17154	vasculartroph
Hyabicol	Hyaloscypha_bicolor_E_(ascomycetes)	2482752	Hyaloscypha_bicolor	Melbi2	GCF_002865645_1	1095630	ftp_ncbi_nlm_nih_gov_genomes_all_GCA_002_865_645_GCA_002865645_1_Melbi2	Ascomycota	Leotiomycetes	Helotiales	Hyaloscyphaceae	Hyaloscypha	0	206	82384847	38.554	399926	2791	6473820	1000	1976469	14	98.4	98	0.4	0.2	1.4	1706	ascomycota	18617	vasculartroph
Hyavaria	Hyaloscypha_variabilis_F_(ascomycetes)	2482757	Hyaloscypha_variabilis	Melva1	GCA_002865655_1	1149755	ftp_ncbi_nlm_nih_gov_genomes_all_GCA_002_865_655_GCA_002865655_1_Melva1	Ascomycota	Leotiomycetes	Helotiales	Hyaloscyphaceae	Hyaloscypha	0	93	55857776	47.625	600621	73395	2899349	1064	2140165	11	98.7	98.5	0.2	0.1	1.2	1706	ascomycota	20386	vasculartroph
Hydpinas	Hydnomerulius_pinastri_MD-312_(basidiomycetes)	388859	Hydnomerulius_pinastri	Hydpi2	GCA_000827185_1	994086	ftp_ncbi_nlm_nih_gov_genomes_all_GCA_000_827_185_GCA_000827185_1_Hydpi2	Basidiomycota	Agaricomycetes	Boletales	Paxillaceae	Hydnomerulius	0	603	38278792	50.784	63480.6	3802	2444957	1004	689477	16	97.2	95.5	1.7	0.6	2.2	4878	boletales	13239	saprotroph
HypCI4A	Hypoxylon_sp__CI-4A_(ascomycetes)	1001833	Hypoxylon_sp__CI-4A	HypCI4A_v1_0	GCA_002120315_1	1001833	ftp_ncbi_nlm_nih_gov_genomes_all_GCA_002_120_315_GCA_002120315_1_HypCI4A_v1_0	Ascomycota	Sordariomycetes	Xylariales	Hypoxylaceae	Hypoxylon	0	899	37704138	45.845	41940.1	2166	1159409	1004	351206	35	99.6	99.5	0.1	0.1	0.3	3817	sordariomycetes	11701	polymertroph
HypEC38	Hypoxylon_sp__EC38_(ascomycetes)	1001937	Hypoxylon_sp__EC38	HypEC38_v3_0	GCA_002120335_1	1001937	ftp_ncbi_nlm_nih_gov_genomes_all_GCA_002_120_335_GCA_002120335_1_HypEC38_v3_0	Ascomycota	Sordariomycetes	Xylariales	Hypoxylaceae	Hypoxylon	0	288	47717833	39.886	165687	5543.5	3254829	1003	986516	16	98.9	98.8	0.1	0.3	0.8	3817	sordariomycetes	12531	mesotroph
Hypheimi	Hyphopichia_heimii		Hyphopichia_heimii	NRRL_Y-7502	PPMQ00000000		https_figshare_com_articles_Tempo_and_mode_of_genome_evolution_in_the_budding_yeast_subphylum_5854808	Ascomycota	Saccharomycetes	Saccharomycetales	Debaryomycetaceae	Hyphopichia	1	8	12176763	49.518	1.5221e+06	1319287	2570408	880916	1810771	3	98.9	98.7	0.2	0.2	0.9	2137	saccharomycetes	5435	monomertroph
Hyphomil	Hyphopichia_homilentoma		Hyphopichia_homilentoma	JCM_1507	GCA_001599095_1		https_figshare_com_articles_Tempo_and_mode_of_genome_evolution_in_the_budding_yeast_subphylum_5854809	Ascomycota	Saccharomycetes	Saccharomycetales	Debaryomycetaceae	Hyphopichia	1	533	12085512	33.86	22674.5	2003	457838	178	115019	35	92.6	91.5	1.1	1.1	6.3	2137	saccharomycetes	5221	monomertroph
Kazaerob	Kazachstania_aerobia		Kazachstania_aerobia	NRRL_Y-27976	PPOI00000000		https_figshare_com_articles_Tempo_and_mode_of_genome_evolution_in_the_budding_yeast_subphylum_5854810	Ascomycota	Saccharomycetes	Saccharomycetales	Saccharomycetaceae	Kazachstania	1	12	11130140	36.295	927512	850613	1757399	421466	1026673	4	97.1	95.9	1.2	0.2	2.7	2137	saccharomycetes	5122	monomertroph
Hypmarmo	Hypsizygus_marmoreus_(basidiomycetes)	39966	Hypsizygus_marmoreus	ASM160531v2	GCA_001605315_2	39966	ftp_ncbi_nlm_nih_gov_genomes_all_GCA_001_605_315_GCA_001605315_2_ASM160531v2	Basidiomycota	Agaricomycetes	Agaricales	Lyophyllaceae	Hypsizygus	0	235	42710661	49.64	181747	13779	3261273	1055	764801	17	98.7	98	0.7	0.4	0.9	3870	agaricales	16627	saprotroph
Hypsubla	Hypholoma_sublateritium_FD-334_SS-4_(basidiomycetes)	71945	Hypholoma_sublateritium	Hypsu1	GCA_000827495_1	945553	ftp_ncbi_nlm_nih_gov_genomes_all_GCA_000_827_495_GCA_000827495_1_Hypsu1	Basidiomycota	Agaricomycetes	Agaricales	Strophariaceae	Hypholoma	0	704	48031814	51.036	68227	5435	1726651	893	298747	44	98.4	97.5	0.9	0.4	1.2	3870	agaricales	17771	polymertroph
Jaaargil	Jaapia_argillacea_MUCL_33604_(basidiomycetes)	202697	Jaapia_argillacea	Jaaar1	GCA_000697665_1	933084	ftp_ncbi_nlm_nih_gov_genomes_all_GCA_000_697_665_GCA_000697665_1_Jaaar1	Basidiomycota	Agaricomycetes	Jaapiales	Jaapiaceae	Jaapia	0	295	45045899	49.766	152698	3822	3433974	2013	1085034	13	98.7	98	0.7	0.2	1.1	2898	agaricomycetes	16375	saprotroph
Jamrose	Jaminaea_rosea_(basidiomycetes)	1569628	Jaminaea_rosea	Jamsp1	GCF_003144245_1	1569628	ftp_ncbi_nlm_nih_gov_genomes_all_GCA_003_144_245_GCA_003144245_1_Jamsp1	Basidiomycota	Exobasidiomycetes	Microstromatales		Jaminaea	0	21	16615586	59.413	791218	626183	3091552	93164	754703	6	90.6	90.5	0.1	0.7	8.7	1764	basidiomycota	6858	monomertroph
Jimflamm	Jimgerdemannia_flammicorona_(fungi)	994334	Jimgerdemannia_flammicorona	Jimfl_AD_1	GCA_003990765_1	994334	ftp_ncbi_nlm_nih_gov_genomes_all_GCA_003_990_765_GCA_003990765_1_Jimfl_AD_1	Mucoromycota	Endogonomycetes	Endogonales	Endogonaceae	Jimgerdemannia	0	35354	231316372	42.832	6542.86	4124.5	94172	1001	10860	6397	70	68.7	1.3	10	20	758	fungi	13726	monomertroph
Kalbrasi	Kalmanozyma_brasiliensis_GHG001_(smut_fungi)	1392244	Kalmanozyma_brasiliensis	PSEUBRA1	GCF_000497045_1	1365824	ftp_ncbi_nlm_nih_gov_genomes_all_GCA_000_497_045_GCA_000497045_1_PSEUBRA1	Basidiomycota	Ustilaginomycetes	Ustilaginales	Ustilaginaceae	Kalmanozyma	0	45	17325407	58.107	385009	270565	2209810	399	720612	7	99.1	99.1	0	0.1	0.8	1764	basidiomycota	6421	monomertroph
Karrhodo	Karstenula_rhodostoma_CBS_690_94_(ascomycetes)	301204	Karstenula_rhodostoma	Karrh1	GCA_010093485_1	1392251	ftp_ncbi_nlm_nih_gov_genomes_all_GCA_010_093_485_GCA_010093485_1_Karrh1	Ascomycota	Dothideomycetes	Pleosporales	Didymosphaeriaceae	Karstenula	0	139	45074449	47.598	324277	3012	3083553	1122	1929311	10	93.7	93.5	0.2	0.5	5.8	6641	pleosporales	15040	mesotroph
Kazafric	Kazachstania_africana		Kazachstania_africana	CBS_2517	JGI		https_figshare_com_articles_Tempo_and_mode_of_genome_evolution_in_the_budding_yeast_subphylum_5854811	Ascomycota	Saccharomycetes	Saccharomycetales	Saccharomycetaceae	Kazachstania	1	1136	11408292	34.715	10042.5	232.5	611906	74	173093	20	96.8	95.5	1.3	0.5	2.7	2137	saccharomycetes	5308	monomertroph
Kazbrome	Kazachstania_bromeliacearum		Kazachstania_bromeliacearum	NRRL_Y-48836	PPOP00000000		https_figshare_com_articles_Tempo_and_mode_of_genome_evolution_in_the_budding_yeast_subphylum_5854812	Ascomycota	Saccharomycetes	Saccharomycetales	Saccharomycetaceae	Kazachstania	1	2126	10108516	41.832	4754.71	102	424984	56	136819	23	96.4	95.6	0.8	0.7	2.9	2137	saccharomycetes	4961	monomertroph
Kazintes	Kazachstania_intestinalis		Kazachstania_intestinalis	NRRL_Y-48847	PPOJ00000000		https_figshare_com_articles_Tempo_and_mode_of_genome_evolution_in_the_budding_yeast_subphylum_5854813	Ascomycota	Saccharomycetes	Saccharomycetales	Saccharomycetaceae	Kazachstania	1	353	10985687	32.323	31120.9	1459	475500	300	237337	17	96.3	94.8	1.5	0.5	3.2	2137	saccharomycetes	5288	monomertroph
Kazkunas	Kazachstania_kunashirensis		Kazachstania_kunashirensis	NRRL_Y-27209	PPOH00000000		https_figshare_com_articles_Tempo_and_mode_of_genome_evolution_in_the_budding_yeast_subphylum_5854814	Ascomycota	Saccharomycetes	Saccharomycetales	Saccharomycetaceae	Kazachstania	1	592	11811926	33.687	19952.6	922	687993	127	205775	21	94.6	93.1	1.5	0.9	4.5	2137	saccharomycetes	5708	monomertroph
Kazmarti	Kazachstania_martiniae		Kazachstania_martiniae	NRRL_Y-409	PPOM00000000		https_figshare_com_articles_Tempo_and_mode_of_genome_evolution_in_the_budding_yeast_subphylum_5854815	Ascomycota	Saccharomycetes	Saccharomycetales	Saccharomycetaceae	Kazachstania	1	13	10845821	45.886	834294	770551	1410756	450952	856010	5	98.3	96.9	1.4	0.5	1.2	2137	saccharomycetes	4925	monomertroph
Kaznagan	Kazachstania_naganishii		Kazachstania_naganishii	CBS_8797	Genolevures		https_figshare_com_articles_Tempo_and_mode_of_genome_evolution_in_the_budding_yeast_subphylum_5854816	Ascomycota	Saccharomycetes	Saccharomycetales	Saccharomycetaceae	Kazachstania	1	455	12267339	40.465	26961.2	2402	866880	154	195966	20	97.5	96	1.5	0.3	2.2	2137	saccharomycetes	5378	monomertroph
Kazrosin	Kazachstania_rosinii		Kazachstania_rosinii	NRRL_Y-17919	PPOD00000000		https_figshare_com_articles_Tempo_and_mode_of_genome_evolution_in_the_budding_yeast_subphylum_5854817	Ascomycota	Saccharomycetes	Saccharomycetales	Saccharomycetaceae	Kazachstania	1	967	11904546	33.039	12310.8	498	416281	64	107908	34	93.9	93.3	0.6	0.7	5.4	2137	saccharomycetes	5180	monomertroph
Kazsiame	Kazachstania_siamensis		Kazachstania_siamensis	NRRL_Y-48842	PPOL00000000		https_figshare_com_articles_Tempo_and_mode_of_genome_evolution_in_the_budding_yeast_subphylum_5854818	Ascomycota	Saccharomycetes	Saccharomycetales	Saccharomycetaceae	Kazachstania	1	1524	13235758	35.666	8684.88	650.5	478891	129	109144	35	94.3	93	1.3	0.9	4.8	2137	saccharomycetes	6019	monomertroph
Kazsaulg	Kazachstania_saulgeensis_(budding_yeasts)	1789683	Kazachstania_saulgeensis	ASM90018042v1	GCA_900180425_1	1789683	ftp_ncbi_nlm_nih_gov_genomes_all_GCA_900_180_425_GCA_900180425_1_ASM90018042v1	Ascomycota	Saccharomycetes	Saccharomycetales	Saccharomycetaceae	Kazachstania	0	17	12935755	32.509	760927	515417	2959652	17310	1371409	4	97.4	96.2	1.2	0.3	2.3	2137	saccharomycetes	5329	monomertroph
Kazsolic	Kazachstania_solicola		Kazachstania_solicola	NRRL_Y-27207	PPOG00000000		https_figshare_com_articles_Tempo_and_mode_of_genome_evolution_in_the_budding_yeast_subphylum_5854819	Ascomycota	Saccharomycetes	Saccharomycetales	Saccharomycetaceae	Kazachstania	1	2023	13322408	33.337	6585.47	589	595511	129	105967	34	95.5	93.2	2.3	0.5	4	2137	saccharomycetes	6540	monomertroph
Kazspenc	Kazachstania_spencerorum		Kazachstania_spencerorum	NRRL_Y-17920	PPOE00000000		https_figshare_com_articles_Tempo_and_mode_of_genome_evolution_in_the_budding_yeast_subphylum_5854820	Ascomycota	Saccharomycetes	Saccharomycetales	Saccharomycetaceae	Kazachstania	1	483	13629483	43.201	28218.4	622	513399	122	190094	21	96.9	96	0.9	0.9	2.2	2137	saccharomycetes	5201	monomertroph
Kaztaian	Kazachstania_taianensis		Kazachstania_taianensis	NRRL_Y-48846	PPOK00000000		https_figshare_com_articles_Tempo_and_mode_of_genome_evolution_in_the_budding_yeast_subphylum_5854821	Ascomycota	Saccharomycetes	Saccharomycetales	Saccharomycetaceae	Kazachstania	1	2362	12771112	33.421	5406.91	151	598420	76	133230	28	91.6	91	0.6	1	7.4	2137	saccharomycetes	4897	monomertroph
Kaztrans	Kazachstania_transvaalensis		Kazachstania_transvaalensis	NRRL_Y-17245	PPXN00000000		https_figshare_com_articles_Tempo_and_mode_of_genome_evolution_in_the_budding_yeast_subphylum_5854822	Ascomycota	Saccharomycetes	Saccharomycetales	Saccharomycetaceae	Kazachstania	1	972	14233920	33.19	14644	580.5	642869	128	150948	26	94.8	93.3	1.5	0.7	4.5	2137	saccharomycetes	5937	monomertroph
Kazturic	Kazachstania_turicensis		Kazachstania_turicensis	NRRL_Y-48834	PPOO00000000		https_figshare_com_articles_Tempo_and_mode_of_genome_evolution_in_the_budding_yeast_subphylum_5854823	Ascomycota	Saccharomycetes	Saccharomycetales	Saccharomycetaceae	Kazachstania	1	1935	12832539	32.204	6631.8	172	578714	56	145914	26	94.4	93.7	0.7	0.7	4.9	2137	saccharomycetes	5539	monomertroph
Kazunisp	Kazachstania_unispora		Kazachstania_unispora	NRRL_Y-1556	PPON00000000		https_figshare_com_articles_Tempo_and_mode_of_genome_evolution_in_the_budding_yeast_subphylum_5854824	Ascomycota	Saccharomycetes	Saccharomycetales	Saccharomycetaceae	Kazachstania	1	1062	12238665	32.655	11524.2	760	288718	300	91215	41	94.3	91	3.3	0.4	5.3	2137	saccharomycetes	5828	monomertroph
Kazvitic	Kazachstania_viticola		Kazachstania_viticola	NRRL_Y-27206	PPOF00000000		https_figshare_com_articles_Tempo_and_mode_of_genome_evolution_in_the_budding_yeast_subphylum_5854825	Ascomycota	Saccharomycetes	Saccharomycetales	Saccharomycetaceae	Kazachstania	1	898	12964544	30.442	14437.1	606.5	593357	301	249423	17	90.5	89.7	0.8	1.3	8.2	2137	saccharomycetes	5511	monomertroph
Kazyakus	Kazachstania_yakushimaensis		Kazachstania_yakushimaensis	NRRL_Y-48837	PPOC00000000		https_figshare_com_articles_Tempo_and_mode_of_genome_evolution_in_the_budding_yeast_subphylum_5854826	Ascomycota	Saccharomycetes	Saccharomycetales	Saccharomycetaceae	Kazachstania	1	1209	10010803	36.365	8280.23	316	338923	200	116497	26	75.3	75.2	0.1	1.8	22.9	2137	saccharomycetes	4589	monomertroph
Hanhatya	Hanseniaspora_hatyaiensis		Hanseniaspora_hatyaiensis	NRRL_Y-63760	PPNQ00000000		https_figshare_com_articles_Tempo_and_mode_of_genome_evolution_in_the_budding_yeast_subphylum_5854827	Ascomycota	Saccharomycetes	Saccharomycetales	Saccharomycodaceae	Hanseniaspora	1	1899	12156859	36.888	6401.72	274	502373	200	133378	27	94.6	93.9	0.7	0.7	4.7	2137	saccharomycetes	5050	monomertroph
Kludobzh	Kluyveromyces_dobzhanskii		Kluyveromyces_dobzhanskii	NRRL_Y-1974	PPJP00000000		https_figshare_com_articles_Tempo_and_mode_of_genome_evolution_in_the_budding_yeast_subphylum_5854829	Ascomycota	Saccharomycetes	Saccharomycetales	Saccharomycetaceae	Kluyveromyces	1	235	10845893	41.254	46152.7	294	1607026	106	778961	5	98.8	98.5	0.3	0.2	1	2137	saccharomycetes	4882	monomertroph
Klulacti	Kluyveromyces_lactis		Kluyveromyces_lactis	CBS_2359	Genolevures		https_figshare_com_articles_Tempo_and_mode_of_genome_evolution_in_the_budding_yeast_subphylum_5854830	Ascomycota	Saccharomycetes	Saccharomycetales	Saccharomycetaceae	Kluyveromyces	1	6	10689156	38.764	1781526	1.73473e+06	2602197	1062590	1753957	3	98.4	98.2	0.2	0.1	1.5	2137	saccharomycetes	4962	monomertroph
Klumarxi	Kluyveromyces_marxianus		Kluyveromyces_marxianus	DMB1	NCBI		https_figshare_com_articles_Tempo_and_mode_of_genome_evolution_in_the_budding_yeast_subphylum_5854831	Ascomycota	Saccharomycetes	Saccharomycetales	Saccharomycetaceae	Kluyveromyces	1	36	11165408	40.09	310150	13407	1733117	6245	1416405	4	98.6	98.4	0.2	0.3	1.1	2137	saccharomycetes	5110	monomertroph
Kocimper	Kockovaella_imperatae_(basidiomycetes)	4999	Kockovaella_imperatae	Kocim1	GCF_002102565_1	4999	ftp_ncbi_nlm_nih_gov_genomes_all_GCA_002_102_565_GCA_002102565_1_Kocim1	Basidiomycota	Tremellomycetes	Tremellales	Cuniculitremaceae	Kockovaella	0	38	17465713	52.196	459624	151460	2013504	1313	1071374	6	90.6	90.5	0.1	2.2	7.2	4284	tremellomycetes	7392	monomertroph
Kodlaeti	Kodamaea_laetipori		Kodamaea_laetipori	NRRL_Y-27713	PPJF00000000		https_figshare_com_articles_Tempo_and_mode_of_genome_evolution_in_the_budding_yeast_subphylum_5854832	Ascomycota	Saccharomycetes	Saccharomycetales	Debaryomycetaceae	Kodamaea	1	145	15043375	40.271	103747	633	1927655	120	873225	7	97.6	97.4	0.2	0.8	1.6	2137	saccharomycetes	6050	monomertroph
Kodohmer	Kodamaea_ohmeri		Kodamaea_ohmeri	NRRL_Y-1932	PPNN00000000		https_figshare_com_articles_Tempo_and_mode_of_genome_evolution_in_the_budding_yeast_subphylum_5854833	Ascomycota	Saccharomycetes	Saccharomycetales	Debaryomycetaceae	Kodamaea	1	200	12373457	42.709	61867.3	404.5	1041238	108	302404	11	96.4	96.4	0	1.1	2.5	2137	saccharomycetes	5362	monomertroph
Kompasto2	Komagataella_pastoris_(budding_yeasts)	4922	Komagataella_pastoris	ASM170810v1	GCA_001708105_1	4922	ftp_ncbi_nlm_nih_gov_genomes_all_GCA_001_708_105_GCA_001708105_1_ASM170810v1	Ascomycota	Saccharomycetes	Saccharomycetales	Phaffomycetaceae	Komagataella	0	11	9597535	41.473	872503	30993	3325186	14662	2687137	2	96.7	96.5	0.2	0.5	2.8	2137	saccharomycetes	5057	monomertroph
Kompopul	Komagataella_populi		Komagataella_populi	NRRL_YB-455	PPIA00000000		https_figshare_com_articles_Tempo_and_mode_of_genome_evolution_in_the_budding_yeast_subphylum_5854835	Ascomycota	Saccharomycetes	Saccharomycetales	Phaffomycetaceae	Komagataella	1	171	9213105	41.548	53877.8	362	2210088	120	1151431	3	96.7	96.5	0.2	0.6	2.7	2137	saccharomycetes	4885	monomertroph
Kompseud	Komagataella_pseudopastoris		Komagataella_pseudopastoris	NRRL_Y-27603	PPKX00000000		https_figshare_com_articles_Tempo_and_mode_of_genome_evolution_in_the_budding_yeast_subphylum_5854836	Ascomycota	Saccharomycetes	Saccharomycetales	Phaffomycetaceae	Komagataella	1	398	9184203	41.639	23075.9	108	1101463	56	555879	7	96.9	96.7	0.2	0.9	2.2	2137	saccharomycetes	4604	monomertroph
Kredelft	Kregervanrija_delftensis		Kregervanrija_delftensis	NRRL_Y-7119	PPNL00000000		https_figshare_com_articles_Tempo_and_mode_of_genome_evolution_in_the_budding_yeast_subphylum_5854837	Ascomycota	Saccharomycetes	Saccharomycetales	Pichiaceae	Kregervanrija	1	2069	12710168	30.763	6143.15	240	541563	122	210515	21	93.2	93.1	0.1	0.4	6.4	2137	saccharomycetes	6042	monomertroph
Krefluxu	Kregervanrija_fluxuum		Kregervanrija_fluxuum	NRRL_YB-4273	PPNM00000000		https_figshare_com_articles_Tempo_and_mode_of_genome_evolution_in_the_budding_yeast_subphylum_5854838	Ascomycota	Saccharomycetes	Saccharomycetales	Pichiaceae	Kregervanrija	1	2365	13058076	31.871	5521.39	389	545607	111	176600	24	93.3	93	0.3	0.9	5.8	2137	saccharomycetes	6539	monomertroph
Kurcapsu	Kuraishia_capsulata		Kuraishia_capsulata	CBS_1993	Genolevures		https_figshare_com_articles_Tempo_and_mode_of_genome_evolution_in_the_budding_yeast_subphylum_5854839	Ascomycota	Saccharomycetes	Saccharomycetales		Kuraishia	1	7	11371246	45.651	1.62446e+06	1639918	2374218	1129669	1678882	3	98	97.9	0.1	0.4	1.6	2137	saccharomycetes	5553	monomertroph
Kurcleri	Kurtzmaniella_cleridarum		Kurtzmaniella_cleridarum	NRRL_Y-48386	PPNG00000000		https_figshare_com_articles_Tempo_and_mode_of_genome_evolution_in_the_budding_yeast_subphylum_5854842	Ascomycota	Saccharomycetes	Saccharomycetales	Debaryomycetaceae	Kurtzmaniella	1	418	12128693	33.02	29016	11946	263280	200	82111	47	94.3	94.2	0.1	1.1	4.6	2137	saccharomycetes	5478	monomertroph
Kurmolis	Kuraishia_molischiana		Kuraishia_molischiana	NRRL_Y-27899	PPKW00000000		https_figshare_com_articles_Tempo_and_mode_of_genome_evolution_in_the_budding_yeast_subphylum_5854840	Ascomycota	Saccharomycetes	Saccharomycetales		Kuraishia	1	305	10381940	50.694	34039.1	152	742767	78	419317	11	97.8	97.7	0.1	0.9	1.3	2137	saccharomycetes	5537	monomertroph
Kurogata	Kuraishia_ogatae		Kuraishia_ogatae	NRRL_Y-48474	PPKV00000000		https_figshare_com_articles_Tempo_and_mode_of_genome_evolution_in_the_budding_yeast_subphylum_5854841	Ascomycota	Saccharomycetes	Saccharomycetales		Kuraishia	1	135	14739522	45.157	109182	534	1514969	100	434127	11	97.3	97.3	0	1	1.7	2137	saccharomycetes	5573	monomertroph
Kwobesti	Kwoniella_bestiolae_CBS_10118_(basidiomycetes)	324769	Kwoniella_bestiolae	Cryp_best_CBS10118_V1	GCF_000512585_1	1296100	ftp_ncbi_nlm_nih_gov_genomes_all_GCA_000_512_585_GCA_000512585_2_Cryp_best_CBS10118_V1	Basidiomycota	Tremellomycetes	Tremellales	Cryptococcaceae	Kwoniella	0	12	24360772	47.251	2.03006e+06	1.85148e+06	4914953	1406	3422270	3	98.8	98.7	0.1	0.4	0.8	4284	tremellomycetes	9133	monomertroph
Kwodejec	Kwoniella_dejecticola_CBS_10117_(basidiomycetes)	324770	Kwoniella_dejecticola	Cryp_deje_CBS10117_V1	GCF_000512565_1	1296121	ftp_ncbi_nlm_nih_gov_genomes_all_GCA_000_512_565_GCA_000512565_2_Cryp_deje_CBS10117_V1	Basidiomycota	Tremellomycetes	Tremellales	Cryptococcaceae	Kwoniella	0	13	23862392	48.384	1.83557e+06	1891722	3950590	1289	2116304	5	98.3	98.3	0	0.4	1.3	4284	tremellomycetes	8602	monomertroph
Kwohevea	Kwoniella_heveanensis_CBS_569_(basidiomycetes)	89924	Kwoniella_heveanensis	Cryp_heve_CBS569_V2	GCA_000507425_3	1296119	ftp_ncbi_nlm_nih_gov_genomes_all_GCA_000_507_425_GCA_000507425_3_Cryp_heve_CBS569_V2	Basidiomycota	Tremellomycetes	Tremellales	Cryptococcaceae	Kwoniella	0	242	25253281	51.911	104352	74290	674405	1010	174698	45	98.5	98.5	0	0.6	0.9	4284	tremellomycetes	7871	monomertroph
Kwomangr	Kwoniella_mangroviensis_CBS_8507_(basidiomycetes)	463800	Kwoniella_mangrovensis	Kwon_mang_CBS8507_V2	GCF_000507465_1	1296122	ftp_ncbi_nlm_nih_gov_genomes_all_GCA_000_507_465_GCA_000507465_3_Kwon_mang_CBS8507_V2	Basidiomycota	Tremellomycetes	Tremellales	Cryptococcaceae	Kwoniella	0	62	22654511	44.88	365395	67062	2541352	1106	1048156	7	98.2	98.2	0	0.2	1.6	4284	tremellomycetes	8422	monomertroph
Kwopin	Kwoniella_pini_CBS_10737_(basidiomycetes)	453459	Kwoniella_pini	Cryp_pinu_CBS10737_V1	GCF_000512605_1	1296096	ftp_ncbi_nlm_nih_gov_genomes_all_GCA_000_512_605_GCA_000512605_2_Cryp_pinu_CBS10737_V1	Basidiomycota	Tremellomycetes	Tremellales	Cryptococcaceae	Kwoniella	0	18	20828584	40.226	1.15714e+06	1329509	3276357	3104	1626097	5	97.3	97.3	0	0.4	2.3	4284	tremellomycetes	7829	monomertroph
Kwoshand	Kwoniella_shandongensis_(basidiomycetes)	1734106	Kwoniella_shandongensis	Kwon_shan_CBS_12478_V1	GCF_008629635_1	1734106	ftp_ncbi_nlm_nih_gov_genomes_all_GCA_008_629_635_GCA_008629635_1_Kwon_shan_CBS_12478_V1	Basidiomycota	Tremellomycetes	Tremellales	Cryptococcaceae	Kwoniella	0	132	21297554	49.815	161345	74466	1211198	1002	429617	16	97.8	97.7	0.1	1.1	1.1	4284	tremellomycetes	7424	monomertroph
LacPJ20	Lachancea_sp__CBS_6924_(budding_yeasts)	1230904	Lachancea_sp__PJ-2012a	LAFA0	GCA_900074735_1	433476	ftp_ncbi_nlm_nih_gov_genomes_all_GCA_900_074_735_GCA_900074735_1_LAFA0	Ascomycota	Saccharomycetes	Saccharomycetales	Saccharomycetaceae	Lachancea	0	7	11336659	44.495	1.61952e+06	1718511	2436460	779442	2184418	3	99.5	99.5	0	0.1	0.4	2137	saccharomycetes	5059	monomertroph
Lacameth	Laccaria_amethystina_LaAM-08-1_(basidiomycetes)	89243	Laccaria_amethystina	Laccaria_amethystina_LaAM-08-1_v1_0	GCA_000827195_1	1095629	ftp_ncbi_nlm_nih_gov_genomes_all_GCA_000_827_195_GCA_000827195_1_Laccaria_amethystina_LaAM-08-1_v1_0	Basidiomycota	Agaricomycetes	Agaricales	Tricholomataceae	Laccaria	0	1299	52197432	46.895	40182.8	10207	841987	1006	120972	111	97.4	96.3	1.1	0.7	1.9	3870	agaricales	21033	saprotroph
Lacarid	Lachnellula_arida_(ascomycetes)	1316785	Lachnellula_arida	CFIA_Lari_EG2017	GCA_007821475_1	1316785	ftp_ncbi_nlm_nih_gov_genomes_all_GCA_007_821_475_GCA_007821475_1_CFIA_Lari_EG2017	Ascomycota	Leotiomycetes	Helotiales	Lachnaceae	Lachnellula	0	4119	42724717	46.299	10372.6	1645	187565	200	37853	339	96.1	95.9	0.2	1.4	2.5	1706	ascomycota	9594	polymertroph
Lacbicol	Laccaria_bicolor_S238N-H82_(basidiomycetes)	29883	Laccaria_bicolor	V1_0	GCF_000143565_1	486041	ftp_ncbi_nlm_nih_gov_genomes_all_GCA_000_143_565_GCA_000143565_1_V1_0	Basidiomycota	Agaricomycetes	Agaricales	Tricholomataceae	Laccaria	0	665	64877444	46.967	97560.1	8175	3566367	1015	784691	21	97.2	95.5	1.7	0.6	2.2	3870	agaricales	18215	saprotroph
Laccervi	Lachnellula_cervina_(ascomycetes)	1316786	Lachnellula_cervina	CFIA_Lcer_EG2017	GCA_007825325_1	1316786	ftp_ncbi_nlm_nih_gov_genomes_all_GCA_007_825_325_GCA_007825325_1_CFIA_Lcer_EG2017	Ascomycota	Leotiomycetes	Helotiales	Lachnaceae	Lachnellula	0	12510	51373547	41.371	4106.6	805.5	135220	200	22497	625	95.3	95.1	0.2	1.7	3	1706	ascomycota	9413	polymertroph
Laccidr	Lachancea_cidri		Lachancea_cidri	CBS_2950	Genolevures		https_figshare_com_articles_Tempo_and_mode_of_genome_evolution_in_the_budding_yeast_subphylum_5854843	Ascomycota	Saccharomycetes	Saccharomycetales	Saccharomycetaceae	Lachancea	1	8	10147735	41.261	1.26847e+06	1132561	2231679	360798	1743998	3	98.7	98.6	0.1	0.2	1.1	2137	saccharomycetes	4740	monomertroph
Lacdasie	Lachancea_dasiensis		Lachancea_dasiensis	CBS_10888	Genolevures		https_figshare_com_articles_Tempo_and_mode_of_genome_evolution_in_the_budding_yeast_subphylum_5854844	Ascomycota	Saccharomycetes	Saccharomycetales	Saccharomycetaceae	Lachancea	1	8	10701617	45.163	1.3377e+06	1.3292e+06	1826642	834748	1410526	4	99.1	99	0.1	0.2	0.7	2137	saccharomycetes	4889	monomertroph
Lacfanta	Lachancea_fantastica_nom__nud_		Lachancea_fantastica_nom__nud_	CBS_6924	Genolevures		https_figshare_com_articles_Tempo_and_mode_of_genome_evolution_in_the_budding_yeast_subphylum_5854845	Ascomycota	Saccharomycetes	Saccharomycetales	Saccharomycetaceae	Lachancea	1	7	11336659	44.495	1.61952e+06	1718511	2436460	779442	2184418	3	99.5	99.5	0	0.1	0.4	2137	saccharomycetes	5002	monomertroph
Lacferme	Lachancea_fermentati		Lachancea_fermentati	CBS_6772	Genolevures		https_figshare_com_articles_Tempo_and_mode_of_genome_evolution_in_the_budding_yeast_subphylum_5854846	Ascomycota	Saccharomycetes	Saccharomycetales	Saccharomycetaceae	Lachancea	1	8	10264457	42.57	1.28306e+06	1.26945e+06	1626734	762788	1346284	4	99.2	99.2	0	0.1	0.7	2137	saccharomycetes	4879	monomertroph
Lachyali	Lachnellula_hyalina_(ascomycetes)	1316788	Lachnellula_hyalina	CFIA_Lhya_EG2017	GCF_007821495_1	1316788	ftp_ncbi_nlm_nih_gov_genomes_all_GCA_007_821_495_GCA_007821495_1_CFIA_Lhya_EG2017	Ascomycota	Leotiomycetes	Helotiales	Lachnaceae	Lachnellula	0	685	33828344	47.121	49384.4	7920	531425	200	161844	66	97.6	97.5	0.1	0.8	1.6	1706	ascomycota	9157	saprotroph
Lackluyv	Lachancea_kluyveri		Lachancea_kluyveri	CBS_3082	Genolevures		https_figshare_com_articles_Tempo_and_mode_of_genome_evolution_in_the_budding_yeast_subphylum_5854847	Ascomycota	Saccharomycetes	Saccharomycetales	Saccharomycetaceae	Lachancea	1	8	11345814	41.517	1.41823e+06	1.29246e+06	2314951	951467	1295559	4	99.3	99.3	0	0	0.7	2137	saccharomycetes	5189	monomertroph
Laclanza	Lachancea_lanzarotensis		Lachancea_lanzarotensis	CBS_12615	NCBI		https_figshare_com_articles_Tempo_and_mode_of_genome_evolution_in_the_budding_yeast_subphylum_5854848	Ascomycota	Saccharomycetes	Saccharomycetales	Saccharomycetaceae	Lachancea	1	24	11092131	44.276	462172	355442	1828985	13085	910667	5	99.3	99.3	0	0.1	0.6	2137	saccharomycetes	4871	monomertroph
Lacmeyer	Lachancea_meyersii		Lachancea_meyersii	CBS_8951	Genolevures		https_figshare_com_articles_Tempo_and_mode_of_genome_evolution_in_the_budding_yeast_subphylum_5854849	Ascomycota	Saccharomycetes	Saccharomycetales	Saccharomycetaceae	Lachancea	1	8	11261819	45.33	1.40773e+06	1273733	2053149	796910	2013154	3	99.5	99.4	0.1	0	0.5	2137	saccharomycetes	4955	monomertroph
Lacmiran	Lachancea_mirantina		Lachancea_mirantina	CBS_11717	Genolevures		https_figshare_com_articles_Tempo_and_mode_of_genome_evolution_in_the_budding_yeast_subphylum_5854850	Ascomycota	Saccharomycetes	Saccharomycetales	Saccharomycetaceae	Lachancea	1	8	10117267	45.105	1.26466e+06	1311029	1778692	809466	1414338	4	99.1	99.1	0	0.1	0.8	2137	saccharomycetes	4852	monomertroph
Lacnotho	Lachancea_nothofagi		Lachancea_nothofagi	CBS_11611	Genolevures		https_figshare_com_articles_Tempo_and_mode_of_genome_evolution_in_the_budding_yeast_subphylum_5854851	Ascomycota	Saccharomycetes	Saccharomycetales	Saccharomycetaceae	Lachancea	1	8	11313798	43.716	1.41422e+06	1376657	2350748	739721	1763880	3	99.2	99.1	0.1	0	0.8	2137	saccharomycetes	5086	monomertroph
Lacoccid	Lachnellula_occidentalis_(ascomycetes)	215460	Lachnellula_occidentalis	CFIA_Locc_EG2017	GCA_007821535_1	215460	ftp_ncbi_nlm_nih_gov_genomes_all_GCA_007_821_535_GCA_007821535_1_CFIA_Locc_EG2017	Ascomycota	Leotiomycetes	Helotiales	Lachnaceae	Lachnellula	0	4247	48298069	41.816	11372.3	4011	252529	200	31262	430	95.2	95.1	0.1	1.6	3.2	1706	ascomycota	8910	polymertroph
Lacquebe	Lachancea_quebecensis		Lachancea_quebecensis	LL2013_164	Genolevures		https_figshare_com_articles_Tempo_and_mode_of_genome_evolution_in_the_budding_yeast_subphylum_5854852	Ascomycota	Saccharomycetes	Saccharomycetales	Saccharomycetaceae	Lachancea	1	51	10225810	46.707	200506	82287	1368094	5129	533508	6	99.5	99.4	0.1	0.1	0.4	2137	saccharomycetes	4672	monomertroph
Lacquiet	Lactarius_quietus_(basidiomycetes)	111141	Lactarius_quietus	Lacqui1	GCA_015025155_1	111141	ftp_ncbi_nlm_nih_gov_genomes_all_GCA_015_025_155_GCA_015025155_1_Lacqui1	Basidiomycota	Agaricomycetes	Russulales	Russulaceae	Lactarius	0	2812	115901997	49.548	41216.9	18521	1081283	1029	89817	325	90	75.7	14.3	2.8	7.2	2898	agaricomycetes	18941	saprotroph
Lacsubti	Lachnellula_subtilissima_(ascomycetes)	602034	Lachnellula_subtilissima	CFIA_Lsub_EG2017	GCA_007821545_1	602034	ftp_ncbi_nlm_nih_gov_genomes_all_GCA_007_821_545_GCA_007821545_1_CFIA_Lsub_EG2017	Ascomycota	Leotiomycetes	Helotiales	Lachnaceae	Lachnellula	0	2317	35230510	47.02	15205.2	7572	189346	200	34087	320	92.8	92.7	0.1	2.9	4.3	1706	ascomycota	8947	polymertroph
Lacsueci	Lachnellula_suecica_(ascomycetes)	602035	Lachnellula_suecica	CFIA_Lsue_EG2017	GCA_007825345_1	602035	ftp_ncbi_nlm_nih_gov_genomes_all_GCA_007_825_345_GCA_007825345_1_CFIA_Lsue_EG2017	Ascomycota	Leotiomycetes	Helotiales	Lachnaceae	Lachnellula	0	4891	43438917	48.573	8881.4	4528	115910	206	19034	672	89.8	89.7	0.1	5.3	4.9	1706	ascomycota	10312	mesotroph
Lactherm	Lachancea_thermotolerans		Lachancea_thermotolerans	CBS_6340	Genolevures		https_figshare_com_articles_Tempo_and_mode_of_genome_evolution_in_the_budding_yeast_subphylum_5854853	Ascomycota	Saccharomycetes	Saccharomycetales	Saccharomycetaceae	Lachancea	1	8	10392861	47.298	1.29911e+06	1.46872e+06	1720065	687717	1513537	4	99.4	99.3	0.1	0	0.6	2137	saccharomycetes	4808	monomertroph
Lacwalti	Lachancea_waltii		Lachancea_waltii	NCYC_2644	NCBI		https_figshare_com_articles_Tempo_and_mode_of_genome_evolution_in_the_budding_yeast_subphylum_5854854	Ascomycota	Saccharomycetes	Saccharomycetales	Saccharomycetaceae	Lachancea	1	713	10912112	44.292	15304.5	2466	238839	577	62747	50	95.5	95.3	0.2	2	2.5	2137	saccharomycetes	5216	monomertroph
Lacwillk	Lachnellula_willkommii_(ascomycetes)	215461	Lachnellula_willkommii	CFIA_Lawi_EG2017	GCA_007825375_1	215461	ftp_ncbi_nlm_nih_gov_genomes_all_GCA_007_825_375_GCA_007825375_1_CFIA_Lawi_EG2017	Ascomycota	Leotiomycetes	Helotiales	Lachnaceae	Lachnellula	0	20879	51034129	41.97	2444.28	749	80405	200	8078	1668	89.7	89.6	0.1	5.3	5	1706	ascomycota	8978	polymertroph
Laesulph	Laetiporus_sulphureus_93-53_(chicken-of-the-woods)	5630	Laetiporus_sulphureus	Laesu1	GCA_001632365_1	1314785	ftp_ncbi_nlm_nih_gov_genomes_all_GCA_001_632_365_GCA_001632365_1_Laesu1	Basidiomycota	Agaricomycetes	Polyporales	Laetiporaceae	Laetiporus	0	399	39909705	51.477	100024	3615	2261102	1015	522580	22	98.4	97.4	1	0.4	1.2	4464	polyporales	13745	saprotroph
Laspustu	Lasallia_pustulata_(ascomycetes)	136370	Lasallia_pustulata	Lasallia_pustulata_v1	GCA_900169345_1	136370	ftp_ncbi_nlm_nih_gov_genomes_all_GCA_900_169_345_GCA_900169345_1_Lasallia_pustulata_v1	Ascomycota	Lecanoromycetes	Umbilicariales	Umbilicariaceae	Lasallia	0	3891	39229750	51.28	10082.2	894	790089	300	104297	96	93.8	92.9	0.9	1.9	4.3	1706	ascomycota	8268	monomertroph
Lastheob	Lasiodiplodia_theobromae_(ascomycetes)	45133	Lasiodiplodia_theobromae	ASM1297184v1	GCF_012971845_1	45133	ftp_ncbi_nlm_nih_gov_genomes_all_GCA_012_971_845_GCA_012971845_1_ASM1297184v1	Ascomycota	Dothideomycetes	Botryosphaeriales	Botryosphaeriaceae	Lasiodiplodia	0	296	43694574	54.732	147617	1970.5	1723604	201	876715	19	99.3	98.8	0.5	0.3	0.4	3786	dothideomycetes	13054	mesotroph
Lenedode	Lentinula_edodes_(shiitake_mushroom)	5353	Lentinula_edodes	Lened_assembly01	GCA_002003045_1	5353	ftp_ncbi_nlm_nih_gov_genomes_all_GCA_002_003_045_GCA_002003045_1_Lened_assembly01	Basidiomycota	Agaricomycetes	Agaricales	Omphalotaceae	Lentinula	0	1951	39922873	45.875	20462.8	2476	588761	182	102974	109	95.9	95.2	0.7	1.1	3	3870	agaricales	12051	saprotroph
Lenfluvi	Lentithecium_fluviatile_CBS_122367_(ascomycetes)	690899	Lentithecium_fluviatile	Lenfl1	GCA_010405425_1	1168545	ftp_ncbi_nlm_nih_gov_genomes_all_GCA_010_405_425_GCA_010405425_1_Lenfl1	Ascomycota	Dothideomycetes	Pleosporales	Lentitheciaceae	Lentithecium	0	195	54688705	47.96	280455	20048	2832977	1091	1053498	16	92.6	92.3	0.3	0.9	6.5	6641	pleosporales	16713	mesotroph
Lentigri	Lentinus_tigrinus_ALCF2SS1-6_(basidiomycetes)	5365	Lentinus_tigrinus	Lenti6_1	GCA_003813205_1	1328759	ftp_ncbi_nlm_nih_gov_genomes_all_GCA_003_813_205_GCA_003813205_1_Lenti6_1	Basidiomycota	Agaricomycetes	Polyporales	Polyporaceae	Lentinus	0	286	39878053	56.113	139434	10665.5	2297577	1013	567385	20	98.9	97.8	1.1	0.5	0.6	4464	polyporales	15569	mesotroph
Lepmacul	Leptosphaeria_maculans_JN3_(blackleg_of_rapeseed_fungus)	5022	Leptosphaeria_maculans	ASM23037v1	GCF_000230375_1	985895	ftp_ncbi_nlm_nih_gov_genomes_all_GCA_000_230_375_GCA_000230375_1_ASM23037v1	Ascomycota	Dothideomycetes	Pleosporales	Leptosphaeriaceae	Leptosphaeria	0	76	45124619	45.185	593745	29305.5	4258568	491	1769547	10	94.4	94.4	0	0.9	4.7	6641	pleosporales	12609	polymertroph
Leppalus	Lepidopterella_palustris_CBS_459_81_(ascomycetes)	741139	Lepidopterella_palustris	Leppa1	GCA_001692735_1	1314670	ftp_ncbi_nlm_nih_gov_genomes_all_GCA_001_692_735_GCA_001692735_1_Leppa1	Ascomycota	Dothideomycetes	Mytilinidiales	Argynnaceae	Lepidopterella	0	3371	45668136	46.238	13547.4	2880	320835	1000	51152	242	98.3	97.8	0.5	0.4	1.3	3786	dothideomycetes	13861	saprotroph
Letcolum	Letharia_columbiana_(ascomycetes)	112416	Letharia_columbiana	Lecol_v1_0	GCF_014066305_1	112416	ftp_ncbi_nlm_nih_gov_genomes_all_GCA_014_066_305_GCA_014066305_1_Lecol_v1_0	Ascomycota	Lecanoromycetes	Lecanorales	Parmeliaceae	Letharia	0	161	52265057	39.575	324628	163804	2188364	11026	666803	23	95.8	92.7	3.1	1	3.2	1706	ascomycota	13312	saprotroph
Letlupin	Letharia_lupina_(ascomycetes)	560253	Letharia_lupina	Lelup_v1_1	GCF_014066315_1	560253	ftp_ncbi_nlm_nih_gov_genomes_all_GCA_014_066_315_GCA_014066315_1_Lelup_v1_1	Ascomycota	Lecanoromycetes	Lecanorales	Parmeliaceae	Letharia	0	31	49238647	38.734	1.58834e+06	1679693	3031725	71706	2098233	10	97.2	96.7	0.5	0.5	2.3	1706	ascomycota	11014	saprotroph
LeuSymCc	Leucoagaricus_sp__SymC_cos_(basidiomycetes)	1714833	Leucoagaricus_sp__SymC_cos	ASM156373v1	GCA_001563735_1	1714833	ftp_ncbi_nlm_nih_gov_genomes_all_GCA_001_563_735_GCA_001563735_1_ASM156373v1	Basidiomycota	Agaricomycetes	Agaricales	Agaricaceae	Leucoagaricus	0	20457	119028496	44.418	5818.47	341	856993	200	116662	262	97.2	94.7	2.5	1	1.8	3870	agaricales	12834	polymertroph
Leucreat	Leucosporidium_creatinivorum_(basidiomycetes)	106004	Leucosporidium_creatinivorum	Leucr1	GCA_002105055_1	106004	ftp_ncbi_nlm_nih_gov_genomes_all_GCA_002_105_055_GCA_002105055_1_Leucr1	Basidiomycota	Microbotryomycetes	Leucosporidiales	Leucosporidiaceae	Leucosporidium	0	177	26329764	58.565	148756	90250	1516574	1164	301033	27	92.9	92	0.9	1.6	5.5	1764	basidiomycota	9854	monomertroph
Leuleuco	Leucoagaricus_leucothites_(basidiomycetes)	201217	Leucoagaricus_leucothites	LU_LEL_1_0	GCA_013368445_1	201217	ftp_ncbi_nlm_nih_gov_genomes_all_GCA_013_368_445_GCA_013368445_1_LU_LEL_1_0	Basidiomycota	Agaricomycetes	Agaricales	Agaricaceae	Leucoagaricus	0	144	47309141	47.268	328536	39696	3759449	803	2102411	9	97.1	94.9	2.2	0.9	2	3870	agaricales	11537	polymertroph
Liccorym	Lichtheimia_corymbifera_JMRC_FSU_9682_(fungi)	42458	Lichtheimia_corymbifera	454Minimus	GCA_000723665_1	1263082	ftp_ncbi_nlm_nih_gov_genomes_all_GCA_000_723_665_GCA_000723665_1_454Minimus	Mucoromycota	Mucoromycetes	Mucorales	Lichtheimiaceae	Lichtheimia	0	209	33531723	43.43	160439	55744	1313670	1558	367562	25	90.3	89.1	1.2	0.6	9.1	2449	mucorales	13404	monomertroph
Licramos	Lichtheimia_ramosa_(fungi)	688394	Lichtheimia_ramosa	Lramosa_hybrid_454_Illumina	GCA_000945115_1	688394	ftp_ncbi_nlm_nih_gov_genomes_all_GCA_000_945_115_GCA_000945115_1_Lramosa_hybrid_454_Illumina	Mucoromycota	Mucoromycetes	Mucorales	Lichtheimiaceae	Lichtheimia	0	74	30708998	41.228	414986	98746	3088551	2029	1220876	8	98	97.3	0.7	0.6	1.4	2449	mucorales	11542	monomertroph
Linelong	Linnemannia_elongata_AG-77_(fungi)	310910	Linnemannia_elongata	Mortierella_elongata_AG-77_v2_0	GCA_001651415_1	1314771	ftp_ncbi_nlm_nih_gov_genomes_all_GCA_001_651_415_GCA_001651415_1_Mortierella_elongata_AG-77_v2_0	Mucoromycota	Mortierellomycetes	Mortierellales	Mortierellaceae	Linnemannia	0	472	49851634	48.054	105618	5319	1526291	1003	517143	31	97.4	95.4	2	0.3	2.3	1614	mucoromycota	14961	monomertroph
Liningol	Lindgomyces_ingoldianus_(ascomycetes)	673940	Lindgomyces_ingoldianus	Linin1	GCF_010093535_1	673940	ftp_ncbi_nlm_nih_gov_genomes_all_GCA_010_093_535_GCA_010093535_1_Linin1	Ascomycota	Dothideomycetes	Pleosporales	Lindgomycetaceae	Lindgomyces	0	200	69030646	41.926	345153	12962	3533513	1012	1217903	19	88.7	88.4	0.3	1.1	10.2	6641	pleosporales	15954	polymertroph
Linpenni	Linderina_pennispora_(fungi)	61395	Linderina_pennispora	Linpe1	GCA_002104995_1	61395	ftp_ncbi_nlm_nih_gov_genomes_all_GCA_002_104_995_GCA_002104995_1_Linpe1	Zoopagomycota	Kickxellomycetes	Kickxellales	Kickxellaceae	Linderina	0	227	26202545	54.144	115430	31695	3302357	1143	908848	9	81.1	58.7	22.4	3.6	15.3	758	fungi	9350	monomertroph
Linrhizo	Lineolata_rhizophorae_(ascomycetes)	578093	Lineolata_rhizophorae	Linrh1	GCA_010093515_1	578093	ftp_ncbi_nlm_nih_gov_genomes_all_GCA_010_093_515_GCA_010093515_1_Linrh1	Ascomycota	Dothideomycetes	Lineolatales	Lineolataceae	Lineolata	0	68	31143728	56.294	457996	214974	2156511	1127	1108205	11	92.6	92.5	0.1	0.6	6.8	3786	dothideomycetes	10230	monomertroph
Liparxi	Lipomyces_arxii		Lipomyces_arxii	NRRL_Y-17921	PPJT00000000		https_figshare_com_articles_Tempo_and_mode_of_genome_evolution_in_the_budding_yeast_subphylum_5854855	Ascomycota	Saccharomycetes	Saccharomycetales	Lipomycetaceae	Lipomyces	1	1357	19329961	46.909	14244.6	571	424910	78	103870	52	87.7	86.9	0.8	3.9	8.4	2137	saccharomycetes	8351	monomertroph
Lipdoore	Lipomyces_doorenjongii		Lipomyces_doorenjongii	NRRL_Y-27504	PPJU00000000		https_figshare_com_articles_Tempo_and_mode_of_genome_evolution_in_the_budding_yeast_subphylum_5854856	Ascomycota	Saccharomycetes	Saccharomycetales	Lipomycetaceae	Lipomyces	1	568	12255567	44.071	21576.7	409	894220	96	435637	10	83.6	83.4	0.2	4.9	11.5	2137	saccharomycetes	5910	monomertroph
Lipjapon	Lipomyces_japonicus		Lipomyces_japonicus	NRRL_Y-17848	PPJV00000000		https_figshare_com_articles_Tempo_and_mode_of_genome_evolution_in_the_budding_yeast_subphylum_5854857	Ascomycota	Saccharomycetes	Saccharomycetales	Lipomycetaceae	Lipomyces	1	690	13913255	41.933	20164.1	595	474651	200	143735	30	80.3	79.9	0.4	5.1	14.6	2137	saccharomycetes	6513	monomertroph
Lipkonon	Lipomyces_kononenkoae		Lipomyces_kononenkoae	NRRL_Y-11553	PPJW00000000		https_figshare_com_articles_Tempo_and_mode_of_genome_evolution_in_the_budding_yeast_subphylum_5854858	Ascomycota	Saccharomycetes	Saccharomycetales	Lipomycetaceae	Lipomyces	1	754	17286122	46.77	22925.9	730	800456	118	191657	26	87	86.3	0.7	4.1	8.9	2137	saccharomycetes	7718	monomertroph
Liplipof	Lipomyces_lipofer		Lipomyces_lipofer	NRRL_Y-11555	PPJX00000000		https_figshare_com_articles_Tempo_and_mode_of_genome_evolution_in_the_budding_yeast_subphylum_5854859	Ascomycota	Saccharomycetes	Saccharomycetales	Lipomycetaceae	Lipomyces	1	996	19856226	48.196	19936	804.5	483119	200	117313	51	86.6	84.8	1.8	4.4	9	2137	saccharomycetes	7989	monomertroph
Lipmesem	Lipomyces_mesembrius		Lipomyces_mesembrius	NRRL_Y-27506	PPJS00000000		https_figshare_com_articles_Tempo_and_mode_of_genome_evolution_in_the_budding_yeast_subphylum_5854860	Ascomycota	Saccharomycetes	Saccharomycetales	Lipomycetaceae	Lipomyces	1	547	17138379	47.008	31331.6	635	877097	118	258083	19	87.6	86.9	0.7	3.8	8.6	2137	saccharomycetes	7511	monomertroph
Lipoligo	Lipomyces_oligophaga		Lipomyces_oligophaga	NRRL_Y-17247	PPJR00000000		https_figshare_com_articles_Tempo_and_mode_of_genome_evolution_in_the_budding_yeast_subphylum_5854861	Ascomycota	Saccharomycetes	Saccharomycetales	Lipomycetaceae	Lipomyces	1	124	13644737	43.693	110038	434	2488267	108	1392634	4	80.2	80	0.2	5.5	14.3	2137	saccharomycetes	5873	monomertroph
Lipstark	Lipomyces_starkeyi		Lipomyces_starkeyi	NRRL_Y-11557	JGI		https_figshare_com_articles_Tempo_and_mode_of_genome_evolution_in_the_budding_yeast_subphylum_5854862	Ascomycota	Saccharomycetes	Saccharomycetales	Lipomycetaceae	Lipomyces	1	117	21267709	46.92	181775	2801	2131963	2002	1341299	7	88.1	87.5	0.6	3.7	8.2	2137	saccharomycetes	8889	monomertroph
Lipsuomi	Lipomyces_suomiensis		Lipomyces_suomiensis	NRRL_Y-17356	PPJQ00000000		https_figshare_com_articles_Tempo_and_mode_of_genome_evolution_in_the_budding_yeast_subphylum_5854863	Ascomycota	Saccharomycetes	Saccharomycetales	Lipomycetaceae	Lipomyces	1	376	14093042	44.322	37481.5	140	933472	72	473546	11	83.5	82.8	0.7	4.6	11.9	2137	saccharomycetes	6211	monomertroph
Lizempir	Lizonia_empirigonia_(ascomycetes)	1496277	Lizonia_empirigonia	Lizem1	GCA_009982855_1	1496277	ftp_ncbi_nlm_nih_gov_genomes_all_GCA_009_982_855_GCA_009982855_1_Lizem1	Ascomycota	Dothideomycetes		Pseudoperisporiaceae	Lizonia	0	423	51521545	52.284	121800	15291	2002101	1743	901519	21	94.7	94.3	0.4	0.8	4.5	6641	pleosporales	12467	polymertroph
Lobtrans	Lobosporangium_transversale_(fungi)	64571	Lobosporangium_transversale	Lobtra1	GCF_002105155_1	64571	ftp_ncbi_nlm_nih_gov_genomes_all_GCA_002_105_155_GCA_002105155_1_Lobtra1	Mucoromycota	Mortierellomycetes	Mortierellales	Mortierellaceae	Lobosporangium	0	138	42768949	41.574	309920	172700	1854208	1957	672590	22	95.4	93.9	1.5	0.6	4	1614	mucoromycota	11822	monomertroph
Lodelong	Lodderomyces_elongisporus		Lodderomyces_elongisporus	CBS_2605	NCBI		https_figshare_com_articles_Tempo_and_mode_of_genome_evolution_in_the_budding_yeast_subphylum_5854864	Ascomycota	Saccharomycetes	Saccharomycetales	Debaryomycetaceae	Lodderomyces	1	28	15547272	36.945	555260	14698	3549218	4566	2011058	3	95.8	95.5	0.3	0.7	3.5	2137	saccharomycetes	5924	monomertroph
Lomproli	Lomentospora_prolificans_(ascomycetes)	41688	Lomentospora_prolificans	Lprolificans_pilon	GCA_002276285_1	41688	ftp_ncbi_nlm_nih_gov_genomes_all_GCA_002_276_285_GCA_002276285_1_Lprolificans_pilon	Ascomycota	Sordariomycetes	Microascales	Microascaceae	Lomentospora	0	1625	37627092	51.463	23155.1	369	6579848	240	2796173	4	97.4	96.9	0.5	0.6	2	3817	sordariomycetes	8560	polymertroph
Lopmacro	Lophiostoma_macrostomum_CBS_122681_(ascomycetes)	372055	Lophiostoma_macrostomum	Lopma1	GCA_010405375_1	1314788	ftp_ncbi_nlm_nih_gov_genomes_all_GCA_010_405_375_GCA_010405375_1_Lopma1	Ascomycota	Dothideomycetes	Pleosporales	Lophiostomataceae	Lophiostoma	0	1281	42575690	50.837	33236.3	2339	919722	1002	160488	75	89.3	88.9	0.4	1	9.7	6641	pleosporales	16140	mesotroph
Lopmytil	Lophium_mytilinum_(ascomycetes)	390894	Lophium_mytilinum	Lopmy1	GCA_010093605_1	390894	ftp_ncbi_nlm_nih_gov_genomes_all_GCA_010_093_605_GCA_010093605_1_Lopmy1	Ascomycota	Dothideomycetes	Mytilinidiales	Mytilinidiaceae	Lophium	0	49	43412209	50.059	885963	38408	3868745	1128	2039319	9	98.6	98.4	0.2	0.2	1.2	3786	dothideomycetes	15150	polymertroph
Lopnucul	Lophiotrema_nucula_(ascomycetes)	690887	Lophiotrema_nucula	Lopnu1	GCA_010015825_1	690887	ftp_ncbi_nlm_nih_gov_genomes_all_GCA_010_015_825_GCA_010015825_1_Lopnu1	Ascomycota	Dothideomycetes	Pleosporales	Lophiotremataceae	Lophiotrema	0	187	48642237	49.409	260119	29384	2109007	1060	983663	18	90.9	90.5	0.4	1.1	8	6641	pleosporales	18116	mesotroph
Lyoatrat	Lyophyllum_atratum_(basidiomycetes)	117065	Lyophyllum_atratum	Lyoat1	GCA_014905825_1	117065	ftp_ncbi_nlm_nih_gov_genomes_all_GCA_014_905_825_GCA_014905825_1_Lyoat1	Basidiomycota	Agaricomycetes	Agaricales	Lyophyllaceae	Lyophyllum	0	171	64896558	51.34	379512	79417	4672155	2598	1212218	15	97.2	27.1	70.1	1.2	1.6	3870	agaricales	15046	polymertroph
Macanomo	Macroventuria_anomochaeta_(ascomycetes)	301207	Macroventuria_anomochaeta	Macan1	GCF_010093625_1	301207	ftp_ncbi_nlm_nih_gov_genomes_all_GCA_010_093_625_GCA_010093625_1_Macan1	Ascomycota	Dothideomycetes	Pleosporales	Didymellaceae	Macroventuria	0	75	33336106	52.643	444481	378574	2240245	1077	658664	16	97.1	97	0.1	0.3	2.6	6641	pleosporales	12954	polymertroph
Macphase	Macrophomina_phaseolina_MS6_(charcoal_rot)	35725	Macrophomina_phaseolina	MphMS6_1_0	GCA_000302655_1	1126212	ftp_ncbi_nlm_nih_gov_genomes_all_GCA_000_302_655_GCA_000302655_1_MphMS6_1_0	Ascomycota	Dothideomycetes	Botryosphaeriales	Botryosphaeriaceae	Macrophomina	0	1506	48882845	52.329	32458.7	3340	1143446	200	150180	91	99.5	98.9	0.6	0.2	0.3	3786	dothideomycetes	13806	mesotroph
Madmycet	Madurella_mycetomatis_(ascomycetes)	100816	Madurella_mycetomatis	ASM127576v2	GCA_001275765_2	100816	ftp_ncbi_nlm_nih_gov_genomes_all_GCA_001_275_765_GCA_001275765_2_ASM127576v2	Ascomycota	Sordariomycetes	Sordariales		Madurella	0	804	36704944	54.862	45652.9	30099	582697	1020	81844	144	89.6	80.1	9.5	0.7	9.7	3817	sordariomycetes	10707	polymertroph
Magpoa	Magnaporthiopsis_poae_ATCC_64411_(ascomycetes)	148304	Magnaporthiopsis_poae	Mag_poae_ATCC_64411_V1	GCA_000193285_1	644358	ftp_ncbi_nlm_nih_gov_genomes_all_GCA_000_193_285_GCA_000193285_1_Mag_poae_ATCC_64411_V1	Ascomycota	Sordariomycetes	Magnaporthales	Magnaporthaceae	Magnaporthiopsis	0	206	39641827	56.894	192436	5505.5	6150421	2136	3426601	5	79.5	79.4	0.1	8.3	12.2	3817	sordariomycetes	12329	saprotroph
Magtetra	Magnusiomyces_tetraspermus		Magnusiomyces_tetraspermus	NRRL_Y-7288	PPOU00000000		https_figshare_com_articles_Tempo_and_mode_of_genome_evolution_in_the_budding_yeast_subphylum_5854865	Ascomycota	Saccharomycetes	Saccharomycetales	Dipodascaceae	Magnusiomyces	1	1083	25980888	38.215	23989.7	619	613821	200	140751	59	87.4	71.8	15.6	2.9	9.7	2137	saccharomycetes	8711	monomertroph
Malglobo	Malassezia_globosa_CBS_7966_(basidiomycetes)	76773	Malassezia_globosa	ASM18169v1	GCF_000181695_1	425265	ftp_ncbi_nlm_nih_gov_genomes_all_GCA_000_181_695_GCA_000181695_1_ASM18169v1	Basidiomycota	Malasseziomycetes	Malasseziales	Malasseziaceae	Malassezia	0	67	8958118	52.06	133703	1781	1406286	318	654612	5	85.5	85.5	0	2.3	12.2	1764	basidiomycota	4286	monomertroph
Malpachy	Malassezia_pachydermatis_(basidiomycetes)	77020	Malassezia_pachydermatis	MalaPachy	GCF_001278385_1	77020	ftp_ncbi_nlm_nih_gov_genomes_all_GCA_001_278_385_GCA_001278385_1_MalaPachy	Basidiomycota	Malasseziomycetes	Malasseziales	Malasseziaceae	Malassezia	0	91	8150648	55.066	89567.6	338	1489072	202	1303022	3	81.3	81.2	0.1	2.7	16	1764	basidiomycota	4202	monomertroph
Malrestr	Malassezia_restricta_(basidiomycetes)	76775	Malassezia_restricta	ASM329048v1	GCF_003290485_1	76775	ftp_ncbi_nlm_nih_gov_genomes_all_GCA_003_290_485_GCA_003290485_1_ASM329048v1	Basidiomycota	Malasseziomycetes	Malasseziales	Malasseziaceae	Malassezia	0	10	7369627	55.659	736963	757154	1421705	38720	1222814	3	82.4	82.4	0	2.5	15.1	1764	basidiomycota	4406	monomertroph
Malsympo	Malassezia_sympodialis_ATCC_42132_(basidiomycetes)	76777	Malassezia_sympodialis	ASM34930v2	GCF_000349305_1	1230383	ftp_ncbi_nlm_nih_gov_genomes_all_GCA_000_349_305_GCA_000349305_2_ASM34930v2	Basidiomycota	Malasseziomycetes	Malasseziales	Malasseziaceae	Malassezia	0	65	7669689	59.087	117995	4246	814907	501	513493	6	77.4	77.4	0	3.7	18.9	1764	basidiomycota	3318	monomertroph
Malvespe	Malassezia_vespertilionis_(basidiomycetes)	2020962	Malassezia_vespertilionis	ASM281822v1	GCA_002818225_1	2020962	ftp_ncbi_nlm_nih_gov_genomes_all_GCA_002_818_225_GCA_002818225_1_ASM281822v1	Basidiomycota	Malasseziomycetes	Malasseziales	Malasseziaceae	Malassezia	0	14	7581597	56.615	541543	458011	1463471	1510	844276	4	81.5	81.5	0	2.3	16.2	1764	basidiomycota	3791	monomertroph
Marabies	Martiniozyma_abiesophila		Martiniozyma_abiesophila	NRRL_Y-11514	PPIT00000000		https_figshare_com_articles_Tempo_and_mode_of_genome_evolution_in_the_budding_yeast_subphylum_5854866	Ascomycota	Saccharomycetes	Saccharomycetales	Pichiaceae	Martiniozyma	1	11816	16284914	28.605	1378.21	647	261886	76	2763	1152	68.8	67.7	1.1	11.5	19.7	2137	saccharomycetes	12589	monomertroph
Marbrunn	Marssonina_brunnea_f__sp__multigermtubi_MB_m1_(ascomycetes)	698440	Marssonina_brunnea	ASM29877v1	GCF_000298775_1	1072389	ftp_ncbi_nlm_nih_gov_genomes_all_GCA_000_298_775_GCA_000298775_1_ASM29877v1	Ascomycota	Leotiomycetes	Helotiales	Dermateaceae	Marssonina	0	89	51949877	42.915	583706	148901	5185404	1006	1599552	11	98.8	98.6	0.2	0.3	0.9	1706	ascomycota	10027	saprotroph
Marcoron	Marssonina_coronariae_(ascomycetes)	503106	Marssonina_coronariae	ASM220425v1	GCA_002204255_1	503106	ftp_ncbi_nlm_nih_gov_genomes_all_GCA_002_204_255_GCA_002204255_1_ASM220425v1	Ascomycota	Leotiomycetes	Helotiales	Dermateaceae	Marssonina	0	589	50267101	44	85343.1	26291	1297304	300	231377	63	98.8	98.8	0	0.2	1	1706	ascomycota	9355	saprotroph
Maseburn	Massarina_eburnea_CBS_473_64_(ascomycetes)	45293	Massarina_eburnea	Maseb1	GCA_010093635_1	1395130	ftp_ncbi_nlm_nih_gov_genomes_all_GCA_010_093_635_GCA_010093635_1_Maseb1	Ascomycota	Dothideomycetes	Pleosporales	Massarinaceae	Massarina	0	233	38236937	49.711	164107	6488	2745299	1018	1569281	10	89.4	89.2	0.2	0.9	9.7	6641	pleosporales	12935	polymertroph
Masphaeo	Massariosphaeria_phaeospora_(ascomycetes)	100035	Massariosphaeria_phaeospora	Masph1	GCA_011032825_1	100035	ftp_ncbi_nlm_nih_gov_genomes_all_GCA_011_032_825_GCA_011032825_1_Masph1	Ascomycota	Dothideomycetes	Pleosporales		Massariosphaeria	0	57	42105601	50.335	738695	578537	2976207	2092	1343746	11	87.3	87	0.3	1.1	11.6	6641	pleosporales	14021	polymertroph
Meimilto	Meira_miltonrushii_(basidiomycetes)	1280837	Meira_miltonrushii	Meimi1	GCF_003144205_1	1280837	ftp_ncbi_nlm_nih_gov_genomes_all_GCA_003_144_205_GCA_003144205_1_Meimi1	Basidiomycota	Exobasidiomycetes	Exobasidiales	Brachybasidiaceae	Meira	0	32	17383515	43.123	543235	26284	4959770	1039	4542697	2	89.5	89.3	0.2	1.2	9.3	1764	basidiomycota	7452	monomertroph
Melbicol	Meliniomyces_bicolor		Meliniomyces_bicolor		GCA_002865645_1		ftp_ncbi_nlm_nih_gov_genomes_all_GCA_002_865_645_GCA_002865645_1_Melbi2	Ascomycota	Leotiomycetes	Helotiales	Helotiaceae		0	206	82384847	38.554	399926	2791	6473820	1000	1976469	14	98.4	98	0.4	0.2	1.4	1706	ascomycota	18617	vasculartroph
Mellapop	Melampsora_larici-populina_98AG31_(rust_fungi)	203908	Melampsora_larici-populina	v1_0	GCF_000204055_1	747676	ftp_ncbi_nlm_nih_gov_genomes_all_GCA_000_204_055_GCA_000204055_1_v1_0	Basidiomycota	Pucciniomycetes	Pucciniales	Melampsoraceae	Melampsora	0	462	101129028	41.002	218894	12957	4071029	1091	1146214	27	91.1	89.6	1.5	0.8	8.1	1764	basidiomycota	16372	monomertroph
Melpupyr	Melanomma_pulvis-pyrius_CBS_109_77_(ascomycetes)	100047	Melanomma_pulvis-pyrius	Melpu1	GCA_010093585_1	1314802	ftp_ncbi_nlm_nih_gov_genomes_all_GCA_010_093_585_GCA_010093585_1_Melpu1	Ascomycota	Dothideomycetes	Pleosporales	Melanommataceae	Melanomma	0	1754	42094923	50.749	23999.4	7276	279762	1001	64290	205	90.9	90.7	0.2	1.2	7.9	6641	pleosporales	15835	vasculartroph
Melvaria	Meliniomyces_variabilis		Meliniomyces_variabilis		GCA_002865655_1		ftp_ncbi_nlm_nih_gov_genomes_all_GCA_002_865_655_GCA_002865655_1_Melva1	Ascomycota	Leotiomycetes	Helotiales	Helotiaceae		0	93	55857776	47.625	600621	73395	2899349	1064	2140165	11	98.7	98.5	0.2	0.1	1.2	1706	ascomycota	20386	vasculartroph
MetJCM3	Metschnikowia_sp__JCM_33374_(budding_yeasts)	2562755	Metschnikowia_sp__JCM_33374	Metsp_1_0	GCA_005406065_1	2562755	ftp_ncbi_nlm_nih_gov_genomes_all_GCA_005_406_065_GCA_005406065_1_Metsp_1_0	Ascomycota	Saccharomycetes	Saccharomycetales	Metschnikowiaceae	Metschnikowia	0	165	20114833	43.443	121908	79480	1028286	2894	208628	27	90.8	90.7	0.1	1.6	7.6	2137	saccharomycetes	6658	monomertroph
Metaberd	Metschnikowia_aberdeeniae		Metschnikowia_aberdeeniae	SUB_05-213_1	NCBI		https_figshare_com_articles_Tempo_and_mode_of_genome_evolution_in_the_budding_yeast_subphylum_5854867	Ascomycota	Saccharomycetes	Saccharomycetales	Metschnikowiaceae	Metschnikowia	1	191	10686963	48.524	55952.7	431	1284926	200	895266	5	97.6	97.6	0	0.8	1.6	2137	saccharomycetes	4807	monomertroph
Metacrid	Metarhizium_acridum_CQMa_102_(ascomycetes)	92637	Metarhizium_acridum	MetAcr_May2010	GCF_000187405_1	655827	ftp_ncbi_nlm_nih_gov_genomes_all_GCA_000_187_405_GCA_000187405_1_MetAcr_May2010	Ascomycota	Sordariomycetes	Hypocreales	Clavicipitaceae	Metarhizium	0	241	39422329	49.912	163578	98137	1836718	1003	329480	36	99.3	99.1	0.2	0.2	0.5	4494	hypocreales	9849	saprotroph
Metalbu	Metarhizium_album_ARSEF_1941_(ascomycetes)	92629	Metarhizium_album	MAM_1_0_for_version_1_of_the_Metarhizium_album_genome	GCA_000804445_1	1081103	ftp_ncbi_nlm_nih_gov_genomes_all_GCA_000_804_445_GCA_000804445_1_MAM_1_0_for_version_1_of_the_Metarhizium_album_genome	Ascomycota	Sordariomycetes	Hypocreales	Clavicipitaceae	Metarhizium	0	257	30449065	52.798	118479	2530	3946332	1001	1086596	9	99.2	99	0.2	0.2	0.6	4494	hypocreales	8472	monomertroph
Metaniso	Metarhizium_anisopliae_(ascomycetes)	5530	Metarhizium_anisopliae	ASM1330549v1	GCA_013305495_1	5530	ftp_ncbi_nlm_nih_gov_genomes_all_GCA_013_305_495_GCA_013305495_1_ASM1330549v1	Ascomycota	Sordariomycetes	Hypocreales	Clavicipitaceae	Metarhizium	0	18	42848098	50.897	2.38045e+06	560060	10418148	9890	6254943	3	99.6	99	0.6	0.1	0.3	4494	hypocreales	13650	saprotroph
Metarizo	Metschnikowia_arizonensis		Metschnikowia_arizonensis	UWOPS_99-103_4	NCBI		https_figshare_com_articles_Tempo_and_mode_of_genome_evolution_in_the_budding_yeast_subphylum_5854868	Ascomycota	Saccharomycetes	Saccharomycetales	Metschnikowiaceae	Metschnikowia	1	1012	16315752	41.657	16122.3	1035	862237	200	82625	38	96.8	96.8	0	1.1	2.1	2137	saccharomycetes	5892	monomertroph
Metbibic	Metschnikowia_bicuspidata_var__bicuspidata		Metschnikowia_bicuspidata_var__bicuspidata	NRRL_YB-4993	JGI		https_figshare_com_articles_Tempo_and_mode_of_genome_evolution_in_the_budding_yeast_subphylum_5854869	Ascomycota	Saccharomycetes	Saccharomycetales	Metschnikowiaceae	Metschnikowia	1	48	16055203	47.853	334483	2939	5390915	2018	2544904	3	97.5	97.2	0.3	0.7	1.8	2137	saccharomycetes	5241	monomertroph
Metbicus	Metschnikowia_bicuspidata_var__bicuspidata_NRRL_YB-4993_(budding_yeasts)	27322	Metschnikowia_bicuspidata	Metbi1	GCF_001664035_1	869754	ftp_ncbi_nlm_nih_gov_genomes_all_GCA_001_664_035_GCA_001664035_1_Metbi1	Ascomycota	Saccharomycetes	Saccharomycetales	Metschnikowiaceae	Metschnikowia	0	48	16055203	47.853	334483	2939	5390915	2018	2544904	3	97.5	97.2	0.3	0.7	1.8	2137	saccharomycetes	5838	monomertroph
Metborea	Metschnikowia_borealis		Metschnikowia_borealis	SUB_99-207_1	NCBI		https_figshare_com_articles_Tempo_and_mode_of_genome_evolution_in_the_budding_yeast_subphylum_5854870	Ascomycota	Saccharomycetes	Saccharomycetales	Metschnikowiaceae	Metschnikowia	1	839	20333103	43.078	24234.9	9822	282500	1001	59745	91	96.5	96.5	0	1.6	1.9	2137	saccharomycetes	6574	monomertroph
Metbowle	Metschnikowia_bowlesiae		Metschnikowia_bowlesiae	UWOPS_12-619_1	NCBI		https_figshare_com_articles_Tempo_and_mode_of_genome_evolution_in_the_budding_yeast_subphylum_5854871	Ascomycota	Saccharomycetes	Saccharomycetales	Metschnikowiaceae	Metschnikowia	1	2171	17565573	48.534	8091.01	359	509154	200	123506	42	96.8	96.8	0	1	2.2	2137	saccharomycetes	5826	monomertroph
Metbrunn	Metarhizium_brunneum_ARSEF_3297_(ascomycetes)	500148	Metarhizium_brunneum	MBR_1_0	GCF_000814965_1	1276141	ftp_ncbi_nlm_nih_gov_genomes_all_GCA_000_814_965_GCA_000814965_1_MBR_1_0	Ascomycota	Sordariomycetes	Hypocreales	Clavicipitaceae	Metarhizium	0	92	37066166	51.516	402893	53982	7151295	1008	1825569	6	99.6	99.2	0.4	0.1	0.3	4494	hypocreales	10689	saprotroph
Metcerra	Metschnikowia_cerradonensis		Metschnikowia_cerradonensis	UFMG_03-T67_1	NCBI		https_figshare_com_articles_Tempo_and_mode_of_genome_evolution_in_the_budding_yeast_subphylum_5854872	Ascomycota	Saccharomycetes	Saccharomycetales	Metschnikowiaceae	Metschnikowia	1	2263	21032656	42.87	9294.15	448	607285	200	67722	77	97.2	97.2	0	0.9	1.9	2137	saccharomycetes	6801	monomertroph
Metconti	Metschnikowia_continentalis		Metschnikowia_continentalis	UWOPS_95-402_1	NCBI		https_figshare_com_articles_Tempo_and_mode_of_genome_evolution_in_the_budding_yeast_subphylum_5854873	Ascomycota	Saccharomycetes	Saccharomycetales	Metschnikowiaceae	Metschnikowia	1	802	21835504	42.331	27226.3	11114	541862	1005	68808	75	97.5	97.5	0	0.9	1.6	2137	saccharomycetes	6668	monomertroph
Metdekor	Metschnikowia_dekortorum		Metschnikowia_dekortorum	UWOPS_01-142b3	NCBI		https_figshare_com_articles_Tempo_and_mode_of_genome_evolution_in_the_budding_yeast_subphylum_5854874	Ascomycota	Saccharomycetes	Saccharomycetales	Metschnikowiaceae	Metschnikowia	1	159	16312347	48.732	102593	16490	1350817	1025	533934	10	97.3	97.2	0.1	0.9	1.8	2137	saccharomycetes	5408	monomertroph
Metdrake	Metschnikowia_drakensbergensis		Metschnikowia_drakensbergensis	EBD-CdVSA10-2A	NCBI		https_figshare_com_articles_Tempo_and_mode_of_genome_evolution_in_the_budding_yeast_subphylum_5854875	Ascomycota	Saccharomycetes	Saccharomycetales	Metschnikowiaceae	Metschnikowia	1	564	11968805	48.164	21221.3	383	1046088	200	439824	10	97.5	97.5	0	0.9	1.6	2137	saccharomycetes	5078	monomertroph
Metguizh	Metarhizium_guizhouense_ARSEF_977_(ascomycetes)	169041	Metarhizium_guizhouense	MGU_1_0	GCA_000814955_1	1276136	ftp_ncbi_nlm_nih_gov_genomes_all_GCA_000_814_955_GCA_000814955_1_MGU_1_0	Ascomycota	Sordariomycetes	Hypocreales	Clavicipitaceae	Metarhizium	0	563	43465197	49.654	77202.8	8285	2695598	1016	554408	20	99.5	98.9	0.6	0.1	0.4	4494	hypocreales	11787	saprotroph
Methamak	Metschnikowia_hamakuensis		Metschnikowia_hamakuensis	UWOPS_04-199_1	NCBI		https_figshare_com_articles_Tempo_and_mode_of_genome_evolution_in_the_budding_yeast_subphylum_5854876	Ascomycota	Saccharomycetes	Saccharomycetales	Metschnikowiaceae	Metschnikowia	1	2097	19049992	43.844	9084.4	470	577275	200	73113	63	97.1	97.1	0	0.8	2.1	2137	saccharomycetes	6342	monomertroph
Methawai	Metschnikowia_hawaiiensis		Metschnikowia_hawaiiensis	UWOPS_87-2203_2	NCBI		https_figshare_com_articles_Tempo_and_mode_of_genome_evolution_in_the_budding_yeast_subphylum_5854877	Ascomycota	Saccharomycetes	Saccharomycetales	Metschnikowiaceae	Metschnikowia	1	1714	18614590	44.455	10860.3	486	579852	200	95979	49	97.2	97.2	0	1	1.8	2137	saccharomycetes	6220	monomertroph
Methibis	Metschnikowia_hibisci		Metschnikowia_hibisci	UWOPS_95-797_2	NCBI		https_figshare_com_articles_Tempo_and_mode_of_genome_evolution_in_the_budding_yeast_subphylum_5854878	Ascomycota	Saccharomycetes	Saccharomycetales	Metschnikowiaceae	Metschnikowia	1	86	11317242	42.177	131596	1864.5	1997914	1020	934225	4	96.5	96.5	0	1	2.5	2137	saccharomycetes	5119	monomertroph
Metipomo	Metschnikowia_ipomoeae		Metschnikowia_ipomoeae	UWOPS_99-324_1	NCBI		https_figshare_com_articles_Tempo_and_mode_of_genome_evolution_in_the_budding_yeast_subphylum_5854879	Ascomycota	Saccharomycetes	Saccharomycetales	Metschnikowiaceae	Metschnikowia	1	549	18900759	43.584	34427.6	10925	596051	1000	93808	49	97.6	97.6	0	0.7	1.7	2137	saccharomycetes	6107	monomertroph
Metkamak	Metschnikowia_kamakouana		Metschnikowia_kamakouana	UWOPS_04-112_5	NCBI		https_figshare_com_articles_Tempo_and_mode_of_genome_evolution_in_the_budding_yeast_subphylum_5854880	Ascomycota	Saccharomycetes	Saccharomycetales	Metschnikowiaceae	Metschnikowia	1	235	15649791	44.833	66594.9	4161	2093484	1000	431929	10	97.7	97.7	0	0.5	1.8	2137	saccharomycetes	5586	monomertroph
Metkipuk	Metschnikowia_kipukae		Metschnikowia_kipukae	UWOPS_00-669_2	NCBI		https_figshare_com_articles_Tempo_and_mode_of_genome_evolution_in_the_budding_yeast_subphylum_5854881	Ascomycota	Saccharomycetes	Saccharomycetales	Metschnikowiaceae	Metschnikowia	1	158	11256265	45.127	71242.2	512	2122534	200	857426	5	97.5	97.5	0	0.9	1.6	2137	saccharomycetes	5084	monomertroph
Metlochh	Metschnikowia_lochheadii		Metschnikowia_lochheadii	UWOPS_99-661_1	NCBI		https_figshare_com_articles_Tempo_and_mode_of_genome_evolution_in_the_budding_yeast_subphylum_5854882	Ascomycota	Saccharomycetes	Saccharomycetales	Metschnikowiaceae	Metschnikowia	1	2140	20094425	42.147	9389.92	409	619338	200	73966	66	97.4	97.4	0	1	1.6	2137	saccharomycetes	6718	monomertroph
Metmaju	Metarhizium_majus_ARSEF_297_(ascomycetes)	1650735	Metarhizium_majus	MAJ_1_0	GCF_000814945_1	1276143	ftp_ncbi_nlm_nih_gov_genomes_all_GCA_000_814_945_GCA_000814945_1_MAJ_1_0	Ascomycota	Sordariomycetes	Hypocreales	Clavicipitaceae	Metarhizium	0	1134	42062993	50.982	37092.6	2900	2024915	1000	364403	27	99.5	98.5	1	0.1	0.4	4494	hypocreales	11535	saprotroph
Metmamar	Metschnikowia_matae_var__maris		Metschnikowia_matae_var__maris	UFMG-CM-Y397	NCBI		https_figshare_com_articles_Tempo_and_mode_of_genome_evolution_in_the_budding_yeast_subphylum_5854883	Ascomycota	Saccharomycetes	Saccharomycetales	Metschnikowiaceae	Metschnikowia	1	2377	21578388	41.165	9077.99	369	551267	200	122594	48	97.1	97.1	0	0.9	2	2137	saccharomycetes	7336	monomertroph
Metmamat	Metschnikowia_matae_var__matae		Metschnikowia_matae_var__matae	UFMG-CM-Y391	NCBI		https_figshare_com_articles_Tempo_and_mode_of_genome_evolution_in_the_budding_yeast_subphylum_5854884	Ascomycota	Saccharomycetes	Saccharomycetales	Metschnikowiaceae	Metschnikowia	1	2664	21760885	40.889	8168.5	398.5	501358	200	77361	71	97	97	0	1.2	1.8	2137	saccharomycetes	7279	monomertroph
Metmauin	Metschnikowia_mauinuiana		Metschnikowia_mauinuiana	UWOPS_04-190_1	NCBI		https_figshare_com_articles_Tempo_and_mode_of_genome_evolution_in_the_budding_yeast_subphylum_5854885	Ascomycota	Saccharomycetes	Saccharomycetales	Metschnikowiaceae	Metschnikowia	1	270	17273017	43.895	63974.1	15296	789725	1008	210934	26	97.6	97.6	0	0.8	1.6	2137	saccharomycetes	6060	monomertroph
Metpersi	Metschnikowia_persimmonesis_(budding_yeasts)	2053757	Metschnikowia_persimmonesis	ASM1490579v1	GCA_014905795_1	2053757	ftp_ncbi_nlm_nih_gov_genomes_all_GCA_014_905_795_GCA_014905795_1_ASM1490579v1	Ascomycota	Saccharomycetes	Saccharomycetales	Metschnikowiaceae	Metschnikowia	0	16	16473584	45.807	1029599	1080250	2532630	17888	1981760	4	94.3	90.1	4.2	2.6	3.1	2137	saccharomycetes	6939	monomertroph
Metprote	Metschnikowia_proteae		Metschnikowia_proteae	EBD-T1Y1	NCBI		https_figshare_com_articles_Tempo_and_mode_of_genome_evolution_in_the_budding_yeast_subphylum_5854886	Ascomycota	Saccharomycetes	Saccharomycetales	Metschnikowiaceae	Metschnikowia	1	731	12525497	48.473	17134.7	350	914388	200	414643	10	97.8	97.8	0	0.7	1.5	2137	saccharomycetes	5184	monomertroph
Metpulch	Metschnikowia_aff__pulcherrima_(budding_yeasts)	2163413	Metschnikowia_aff__pulcherrima	ASM421770v1	GCA_004217705_1	2163413	ftp_ncbi_nlm_nih_gov_genomes_all_GCA_004_217_705_GCA_004217705_1_ASM421770v1	Ascomycota	Saccharomycetes	Saccharomycetales	Metschnikowiaceae	Metschnikowia	0	7	15801215	45.878	2.25732e+06	2153693	3664182	687369	2688662	3	97.8	97.8	0	0.7	1.5	2137	saccharomycetes	5800	monomertroph
Metriley	Metarhizium_rileyi_(ascomycetes)	1649241	Metarhizium_rileyi	ASM786632v1	GCA_007866325_1	1649241	ftp_ncbi_nlm_nih_gov_genomes_all_GCA_007_866_325_GCA_007866325_1_ASM786632v1	Ascomycota	Sordariomycetes	Hypocreales	Clavicipitaceae	Metarhizium	0	249	31808756	51.304	127746	8463	2535063	919	815204	10	99.3	99.2	0.1	0.1	0.6	4494	hypocreales	8944	monomertroph
Metrober	Metarhizium_robertsii_ARSEF_23_(ascomycetes)	568076	Metarhizium_robertsii	MAA_2_0	GCF_000187425_2	655844	ftp_ncbi_nlm_nih_gov_genomes_all_GCA_000_187_425_GCA_000187425_2_MAA_2_0	Ascomycota	Sordariomycetes	Hypocreales	Clavicipitaceae	Metarhizium	0	90	41656800	51.515	462853	23642	7409503	1177	4491770	4	99.5	99	0.5	0.2	0.3	4494	hypocreales	11688	saprotroph
Metsanta	Metschnikowia_santaceciliae		Metschnikowia_santaceciliae	UWOPS_01-517a1	NCBI		https_figshare_com_articles_Tempo_and_mode_of_genome_evolution_in_the_budding_yeast_subphylum_5854887	Ascomycota	Saccharomycetes	Saccharomycetales	Metschnikowiaceae	Metschnikowia	1	704	20387451	43.338	28959.4	11312.5	682310	1008	75181	72	97.4	97.4	0	0.8	1.8	2137	saccharomycetes	6489	monomertroph
Metshivo	Metschnikowia_shivogae		Metschnikowia_shivogae	UWOPS_04-310_1	NCBI		https_figshare_com_articles_Tempo_and_mode_of_genome_evolution_in_the_budding_yeast_subphylum_5854888	Ascomycota	Saccharomycetes	Saccharomycetales	Metschnikowiaceae	Metschnikowia	1	93	10722219	49.932	115293	2547	1312457	1006	536006	7	97.5	97.5	0	0.7	1.8	2137	saccharomycetes	4902	monomertroph
Metsimil	Metschnikowia_similis		Metschnikowia_similis	UWOPS_03-133_4	NCBI		https_figshare_com_articles_Tempo_and_mode_of_genome_evolution_in_the_budding_yeast_subphylum_5854889	Ascomycota	Saccharomycetes	Saccharomycetales	Metschnikowiaceae	Metschnikowia	1	1440	17474979	48.663	12135.4	454.5	400154	200	109374	50	97	97	0	1.2	1.8	2137	saccharomycetes	5654	monomertroph
MeyJA9	Meyerozyma_sp__JA9_(budding_yeasts)	2028340	Meyerozyma_sp__JA9	ASM367601v1	GCA_003676015_1	2028340	ftp_ncbi_nlm_nih_gov_genomes_all_GCA_003_676_015_GCA_003676015_1_ASM367601v1	Ascomycota	Saccharomycetes	Saccharomycetales	Debaryomycetaceae	Meyerozyma	0	25	10345630	47.262	413825	60758	1509235	2002	1257365	4	99	98.9	0.1	0.3	0.7	2137	saccharomycetes	5016	monomertroph
Meycarib	Meyerozyma_caribbica		Meyerozyma_caribbica	NRRL_Y-27274	PPNE00000000		https_figshare_com_articles_Tempo_and_mode_of_genome_evolution_in_the_budding_yeast_subphylum_5854890	Ascomycota	Saccharomycetes	Saccharomycetales	Debaryomycetaceae	Meyerozyma	1	295	10509558	47.011	35625.6	431	1511766	120	847748	5	98.8	98.7	0.1	0.5	0.7	2137	saccharomycetes	5027	monomertroph
Meyguill	Meyerozyma_guilliermondii		Meyerozyma_guilliermondii	ATCC_6260	NCBI		https_figshare_com_articles_Tempo_and_mode_of_genome_evolution_in_the_budding_yeast_subphylum_5854891	Ascomycota	Saccharomycetes	Saccharomycetales	Debaryomycetaceae	Meyerozyma	1	9	10609954	43.763	1.17888e+06	1224156	2092950	23890	1701016	3	96.8	96.7	0.1	1	2.2	2137	saccharomycetes	5010	monomertroph
Micbolle	Microdochium_bolleyi_(ascomycetes)	196109	Microdochium_bolleyi	Microdochium_bolleyi_v1_0	GCA_001566295_1	196109	ftp_ncbi_nlm_nih_gov_genomes_all_GCA_001_566_295_GCA_001566295_1_Microdochium_bolleyi_v1_0	Ascomycota	Sordariomycetes	Xylariales	Microdochiaceae	Microdochium	0	173	38835037	57.095	224480	14772	4328376	1024	1332594	6	99.4	99.1	0.3	0.2	0.4	3817	sordariomycetes	13165	mesotroph
Miccani	Microsporum_canis_CBS_113480_(ascomycetes)	63405	Microsporum_canis	ASM15114v1	GCF_000151145_1	554155	ftp_ncbi_nlm_nih_gov_genomes_all_GCA_000_151_145_GCA_000151145_1_ASM15114v1	Ascomycota	Eurotiomycetes	Onygenales	Arthrodermataceae	Microsporum	0	17	23263091	47.497	1.36842e+06	611025	3830334	7026	2919762	4	98.4	98.3	0.1	0.5	1.1	4862	onygenales	8765	monomertroph
Micinter	Microbotryum_intermedium_(basidiomycetes)	269621	Microbotryum_intermedium	Microbotrium_Intermedium_Assembly	GCA_900096595_1	269621	ftp_ncbi_nlm_nih_gov_genomes_all_GCA_900_096_595_GCA_900096595_1_Microbotrium_Intermedium_Assembly	Basidiomycota	Microbotryomycetes	Microbotryales	Microbotryaceae	Microbotryum	0	24	23461035	55.668	977543	1004486	2982376	16897	1644950	6	96.3	96.2	0.1	0.5	3.2	1764	basidiomycota	8142	monomertroph
Micmicro	Microthyrium_microscopicum_(ascomycetes)	703497	Microthyrium_microscopicum	Micmi1	GCA_010405405_1	703497	ftp_ncbi_nlm_nih_gov_genomes_all_GCA_010_405_405_GCA_010405405_1_Micmi1	Ascomycota	Dothideomycetes	Microthyriales	Microthyriaceae	Microthyrium	0	58	37120677	43.751	640012	2171	4545044	1003	2506003	6	86.3	85.8	0.5	1.3	12.4	3786	dothideomycetes	12493	mesotroph
Micsapon	Microbotryum_saponariae_(basidiomycetes)	289078	Microbotryum_saponariae	MvSof1	GCA_900102585_1	289078	ftp_ncbi_nlm_nih_gov_genomes_all_GCA_900_102_585_GCA_900102585_1_MvSof1	Basidiomycota	Microbotryomycetes	Microbotryales	Microbotryaceae	Microbotryum	0	72	28653577	56.491	397966	35381.5	2733711	9639	1443984	9	96.1	95.5	0.6	0.4	3.5	1764	basidiomycota	10587	monomertroph
Micsidio	Microbotryum_silenes-dioicae_(basidiomycetes)	796604	Microbotryum_silenes-dioicae	MsdSdi1	GCA_900120095_1	796604	ftp_ncbi_nlm_nih_gov_genomes_all_GCA_900_120_095_GCA_900120095_1_MsdSdi1	Basidiomycota	Microbotryomycetes	Microbotryales	Microbotryaceae	Microbotryum	0	143	33586740	55.886	234872	32868	2425171	8879	936137	12	95.9	94.7	1.2	0.6	3.5	1764	basidiomycota	13241	monomertroph
Midtepa	Middelhovenomyces_tepae		Middelhovenomyces_tepae	NRRL_Y-17670	PPNF00000000		https_figshare_com_articles_Tempo_and_mode_of_genome_evolution_in_the_budding_yeast_subphylum_5854892	Ascomycota	Saccharomycetes	Saccharomycetales		Middelhovenomyces	1	317	15078393	40.842	47565.9	415	1691314	122	1060276	6	87.1	86.9	0.2	2.7	10.2	2137	saccharomycetes	6443	monomertroph
Milacaci	Millerozyma_acaciae		Millerozyma_acaciae	JCM_10732	GCA_001600675_1		https_figshare_com_articles_Tempo_and_mode_of_genome_evolution_in_the_budding_yeast_subphylum_5854893	Ascomycota	Saccharomycetes	Saccharomycetales	Debaryomycetaceae	Millerozyma	1	10	11065882	41.435	1.10659e+06	1251456	2045646	4443	1450032	4	97.8	97.8	0	0.4	1.8	2137	saccharomycetes	4893	monomertroph
Milfarin	Millerozyma_farinosa_CBS_7064_(budding_yeasts)	4920	Millerozyma_farinosa	ASM31589v1	GCF_000315895_1	559304	ftp_ncbi_nlm_nih_gov_genomes_all_GCA_000_315_895_GCA_000315895_1_ASM31589v1	Ascomycota	Saccharomycetes	Saccharomycetales	Debaryomycetaceae	Millerozyma	0	14	21459642	41.361	1.53283e+06	1423303	2122704	1055225	1666063	6	90.6	11	79.6	2.7	6.7	255	eukaryota	11175	monomertroph
Mitdaphn	Mitosporidium_daphniae_(microsporidians)	1485682	Mitosporidium_daphniae	UGP1_1	GCF_000760515_2	1485682	ftp_ncbi_nlm_nih_gov_genomes_all_GCA_000_760_515_GCA_000760515_2_UGP1_1	Microsporidia				Mitosporidium	0	610	5635072	42.998	9237.82	1643	115468	500	32179	50	18.4	17.6	0.8	9.8	71.8	255	eukaryota	3330	monomertroph
Mixosmun	Mixia_osmundae_IAM_14324_(basidiomycetes)	34349	Mixia_osmundae	Mixia_osmundae_v1_0	GCF_000708205_1	764103	ftp_ncbi_nlm_nih_gov_genomes_all_GCA_000_708_205_GCA_000708205_1_Mixia_osmundae_v1_0	Basidiomycota	Mixiomycetes	Mixiales	Mixiaceae	Mixia	0	156	13634488	55.521	87400.6	285.5	2325249	200	1194905	5	90	88.9	1.1	1.7	8.3	1764	basidiomycota	6858	monomertroph
Moeantar	Moesziomyces_antarcticus_(smut_fungi)	84753	Moesziomyces_antarcticus	ASM74776v1	GCF_000747765_1	84753	ftp_ncbi_nlm_nih_gov_genomes_all_GCA_000_747_765_GCA_000747765_1_ASM74776v1	Basidiomycota	Ustilaginomycetes	Ustilaginales	Ustilaginaceae	Moesziomyces	0	197	18111965	60.9	91938.9	8186	2397122	972	701213	8	99.1	99	0.1	0.2	0.7	1764	basidiomycota	6766	monomertroph
Moeaphid	Moesziomyces_aphidis_DSM_70725_(smut_fungi)	84754	Moesziomyces_aphidis	PseuAph1_0	GCA_000517465_1	1391700	ftp_ncbi_nlm_nih_gov_genomes_all_GCA_000_517_465_GCA_000517465_1_PseuAph1_0	Basidiomycota	Ustilaginomycetes	Ustilaginales	Ustilaginaceae	Moesziomyces	0	42	17921702	61.154	426707	411690	2380867	1116	713260	7	98.5	98.5	0	0.3	1.2	1764	basidiomycota	6011	monomertroph
Moeliber	Moelleriella_libera_RCEF_2490_(ascomycetes)	324773	Moelleriella_libera	AAL_1_0	GCA_001636675_1	1081109	ftp_ncbi_nlm_nih_gov_genomes_all_GCA_001_636_675_GCA_001636675_1_AAL_1_0	Ascomycota	Sordariomycetes	Hypocreales	Clavicipitaceae	Moelleriella	0	97	30871875	53.911	318267	10395	4538731	1010	1278960	8	98.3	98.2	0.1	0.5	1.2	4494	hypocreales	8461	monomertroph
Mon5C6A	Monosporascus_sp__5C6A_(ascomycetes)	2211642	Monosporascus_sp__5C6A	ASM415503v1	GCA_004155035_1	2211642	ftp_ncbi_nlm_nih_gov_genomes_all_GCA_004_155_035_GCA_004155035_1_ASM415503v1	Ascomycota	Sordariomycetes	Xylariales		Monosporascus	0	820	75226582	43.232	91739.7	31217.5	1099805	511	246621	98	99.3	99	0.3	0.3	0.4	3817	sordariomycetes	12534	polymertroph
MonCRB8	Monosporascus_sp__CRB-8-3_(ascomycetes)	2211644	Monosporascus_sp__CRB-8-3	ASM415505v1	GCA_004155055_1	2211644	ftp_ncbi_nlm_nih_gov_genomes_all_GCA_004_155_055_GCA_004155055_1_ASM415505v1	Ascomycota	Sordariomycetes	Xylariales		Monosporascus	0	2382	102960773	35.735	43224.5	23479.5	516623	502	93740	347	98.5	98.2	0.3	0.7	0.8	3817	sordariomycetes	11774	polymertroph
MonCRB9	Monosporascus_sp__CRB-9-2_(ascomycetes)	2211643	Monosporascus_sp__CRB-9-2	ASM415591v1	GCA_004155915_1	2211643	ftp_ncbi_nlm_nih_gov_genomes_all_GCA_004_155_915_GCA_004155915_1_ASM415591v1	Ascomycota	Sordariomycetes	Xylariales		Monosporascus	0	2346	76100226	40.001	32438.3	10632.5	396980	501	88305	247	98.9	98.5	0.4	0.7	0.4	3817	sordariomycetes	11998	polymertroph
MonGIB2	Monosporascus_sp__GIB2_(ascomycetes)	2211647	Monosporascus_sp__GIB2	ASM415593v1	GCA_004155935_1	2211647	ftp_ncbi_nlm_nih_gov_genomes_all_GCA_004_155_935_GCA_004155935_1_ASM415593v1	Ascomycota	Sordariomycetes	Xylariales		Monosporascus	0	935	70593928	42.386	75501.5	48536	762611	510	138727	149	99.2	98.8	0.4	0.4	0.4	3817	sordariomycetes	11774	polymertroph
MonMG133	Monosporascus_sp__MG133_(ascomycetes)	2211645	Monosporascus_sp__MG133	ASM415592v1	GCA_004155925_1	2211645	ftp_ncbi_nlm_nih_gov_genomes_all_GCA_004_155_925_GCA_004155925_1_ASM415592v1	Ascomycota	Sordariomycetes	Xylariales		Monosporascus	0	768	71873001	40.762	93584.6	61034.5	739845	505	166637	129	99	98.7	0.3	0.5	0.5	3817	sordariomycetes	11567	polymertroph
Moncanno	Monosporascus_cannonballus_(ascomycetes)	155416	Monosporascus_cannonballus	ASM415589v1	GCA_004155895_1	155416	ftp_ncbi_nlm_nih_gov_genomes_all_GCA_004_155_895_GCA_004155895_1_ASM415589v1	Ascomycota	Sordariomycetes	Xylariales		Monosporascus	0	755	91021308	36.975	120558	64631	839676	516	248352	114	98.9	98.6	0.3	0.5	0.6	3817	sordariomycetes	11582	polymertroph
Monfruct1	Monilinia_fructicola_(ascomycetes)	38448	Monilinia_fructicola	ASM869222v1	GCA_008692225_1	38448	ftp_ncbi_nlm_nih_gov_genomes_all_GCA_008_692_225_GCA_008692225_1_ASM869222v1	Ascomycota	Leotiomycetes	Helotiales	Sclerotiniaceae	Monilinia	0	20	44047900	40.791	2202395	2388803	4238823	28364	2592823	7	85.5	85.4	0.1	4.3	10.2	1706	ascomycota	13749	polymertroph
Monfruct2	Monilinia_fructigena_(ascomycetes)	38457	Monilinia_fructigena	ASM326056v1	GCA_003260565_1	38457	ftp_ncbi_nlm_nih_gov_genomes_all_GCA_003_260_565_GCA_003260565_1_ASM326056v1	Ascomycota	Leotiomycetes	Helotiales	Sclerotiniaceae	Monilinia	0	131	43125165	42.125	329200	139226	1863841	4999	767732	20	62.6	62.4	0.2	10.2	27.2	1706	ascomycota	10800	saprotroph
Moniberi	Monosporascus_ibericus_(ascomycetes)	155417	Monosporascus_ibericus	ASM415491v1	GCA_004154915_1	155417	ftp_ncbi_nlm_nih_gov_genomes_all_GCA_004_154_915_GCA_004154915_1_ASM415491v1	Ascomycota	Sordariomycetes	Xylariales		Monosporascus	0	1612	87248235	40.597	54124.2	31730	506912	505	104428	253	98.7	98.5	0.2	0.6	0.7	3817	sordariomycetes	11060	polymertroph
Monlax	Monilinia_laxa_(ascomycetes)	61186	Monilinia_laxa	ASM929945v1	GCA_009299455_1	61186	ftp_ncbi_nlm_nih_gov_genomes_all_GCA_009_299_455_GCA_009299455_1_ASM929945v1	Ascomycota	Leotiomycetes	Helotiales	Sclerotiniaceae	Monilinia	0	49	42814844	39.815	873772	233785	3307454	5295	2449422	8	97.3	97	0.3	0.8	1.9	1706	ascomycota	12424	polymertroph
Monmg162	Monosporascus_sp__mg162_(ascomycetes)	1081914	Monosporascus_sp__mg162	ASM415594v1	GCA_004155945_1	1081914	ftp_ncbi_nlm_nih_gov_genomes_all_GCA_004_155_945_GCA_004155945_1_ASM415594v1	Ascomycota	Sordariomycetes	Xylariales		Monosporascus	0	1320	89458944	42.37	67771.9	41547.5	607953	501	134088	212	99	98.7	0.3	0.3	0.7	3817	sordariomycetes	11878	polymertroph
Monperni	Moniliophthora_perniciosa_FA553_(basidiomycetes)	153609	Moniliophthora_perniciosa	ASM18302v1	GCF_000183025_1	554373	ftp_ncbi_nlm_nih_gov_genomes_all_GCA_000_183_025_GCA_000183025_1_ASM18302v1	Basidiomycota	Agaricomycetes	Agaricales	Marasmiaceae	Moniliophthora	0	25056	26663261	47.74	1064.15	885	24044	200	1342	6651	5.9	5.9	0	15.7	78.4	255	eukaryota	13560	saprotroph
Monpurpu	Monascus_purpureus_(ascomycetes)	5098	Monascus_purpureus	ASM654248v1	GCA_006542485_1	5098	ftp_ncbi_nlm_nih_gov_genomes_all_GCA_006_542_485_GCA_006542485_1_ASM654248v1	Ascomycota	Eurotiomycetes	Eurotiales	Aspergillaceae	Monascus	0	579	23216963	49.049	40098.4	18047	429414	501	90089	77	94.2	93.7	0.5	0.9	4.9	4191	eurotiales	8095	monomertroph
Monrorer	Moniliophthora_roreri_MCA_2997_(basidiomycetes)	221103	Moniliophthora_roreri	M_roreri_MCA_2997_v1	GCF_000488995_1	1381753	ftp_ncbi_nlm_nih_gov_genomes_all_GCA_000_488_995_GCA_000488995_1_M_roreri_MCA_2997_v1	Basidiomycota	Agaricomycetes	Agaricales	Marasmiaceae	Moniliophthora	0	3280	52204869	46.922	15916.1	5457	571142	367	48176	273	97.2	96.3	0.9	1.1	1.7	3870	agaricales	17910	vasculartroph
Morconic	Morchella_conica_CCBAS932_(ascomycetes)	5194	Morchella_conica	Morco1	GCA_003790465_1	1392247	ftp_ncbi_nlm_nih_gov_genomes_all_GCA_003_790_465_GCA_003790465_1_Morco1	Ascomycota	Pezizomycetes	Pezizales	Morchellaceae	Morchella	0	540	48213273	47.167	89283.8	6226.5	1455510	1005	597558	29	93.5	92.8	0.7	2.3	4.2	1706	ascomycota	11593	saprotroph
Mucambig	Mucor_ambiguus_(fungi)	91626	Mucor_ambiguus	ASM95059v1	GCA_000950595_1	91626	ftp_ncbi_nlm_nih_gov_genomes_all_GCA_000_950_595_GCA_000950595_1_ASM95059v1	Mucoromycota	Mucoromycetes	Mucorales	Mucoraceae	Mucor	0	1283	40737472	40.657	31751.7	4184	539271	1002	114399	111	98.8	98.6	0.2	0.3	0.9	2449	mucorales	11343	monomertroph
Muccirci	Mucor_circinelloides_1006PhL_(fungi)	36080	Mucor_circinelloides	Muco_sp_1006Ph_V1	GCA_000401635_1	1220926	ftp_ncbi_nlm_nih_gov_genomes_all_GCA_000_401_635_GCA_000401635_1_Muco_sp_1006Ph_V1	Mucoromycota	Mucoromycetes	Mucorales	Mucoraceae	Mucor	0	470	36348485	39.488	77337.2	53180	664271	1019	140649	82	98.5	98.3	0.2	0.1	1.4	2449	mucorales	12227	monomertroph
Muclusit	Mucor_lusitanicus_(fungi)	29924	Mucor_lusitanicus	Muccir1_3	GCA_010203745_1	29924	ftp_ncbi_nlm_nih_gov_genomes_all_GCA_010_203_745_GCA_010203745_1_Muccir1_3	Mucoromycota	Mucoromycetes	Mucorales	Mucoraceae	Mucor	0	24	36817399	42.185	1.53406e+06	792838	5640055	3101	4574267	4	99.1	98.7	0.4	0.2	0.7	2449	mucorales	11838	monomertroph
Mycchlor	Mycena_chlorophos_(basidiomycetes)	658473	Mycena_chlorophos	ASM1446111v1	GCA_014461115_1	658473	ftp_ncbi_nlm_nih_gov_genomes_all_GCA_014_461_115_GCA_014461115_1_ASM1446111v1	Basidiomycota	Agaricomycetes	Agaricales	Mycenaceae	Mycena	0	80	50883660	55.6	636046	126901	4180748	588	2002699	9	92.2	87.4	4.8	1.7	6.1	3870	agaricales	13505	mesotroph
Myceumus	Mycosphaerella_eumusae		Mycosphaerella_eumusae		GCA_001578235_1		ftp_ncbi_nlm_nih_gov_genomes_all_GCA_001_578_235_GCA_001578235_1_ASM157823v1	Ascomycota	Dothideomycetes	Mycosphaerellales	Mycosphaerellaceae	Mycosphaerella	0	2626	47119461	47.919	17943.4	2573	849494	500	112124	114	99.5	99.4	0.1	0.3	0.2	3578	capnodiales	12632	mesotroph
Mycgalop	Mycena_galopus_ATCC_62051_(basidiomycetes)	41248	Mycena_galopus	Mycgal1	GCA_014925785_1	1314675	ftp_ncbi_nlm_nih_gov_genomes_all_GCA_014_925_785_GCA_014925785_1_Mycgal1	Basidiomycota	Agaricomycetes	Agaricales	Mycenaceae	Mycena	0	1364	211361780	51.039	154957	38758.5	3646584	1247	490861	110	94.1	70	24.1	1.8	4.1	2898	agaricomycetes	49684	vasculartroph
Mycindig	Mycena_indigotica_(basidiomycetes)	2126181	Mycena_indigotica	ASM1446113v1	GCF_014461135_1	2126181	ftp_ncbi_nlm_nih_gov_genomes_all_GCA_014_461_135_GCA_014461135_1_ASM1446113v1	Basidiomycota	Agaricomycetes	Agaricales	Mycenaceae	Mycena	0	30	72886219	51.23	2.42954e+06	1.473e+06	6537710	2152	5077951	7	91.5	89.6	1.9	2.1	6.4	3870	agaricales	13735	polymertroph
Myckenti	Mycena_kentingensis_(basidiomycetes)	1325293	Mycena_kentingensis	ASM1446112v1	GCA_014461125_1	1325293	ftp_ncbi_nlm_nih_gov_genomes_all_GCA_014_461_125_GCA_014461125_1_ASM1446112v1	Basidiomycota	Agaricomycetes	Agaricales	Mycenaceae	Mycena	0	61	65015191	54.55	1.06582e+06	208272	5940114	2140	3039429	8	92.3	88	4.3	1.6	6.1	3870	agaricales	14271	mesotroph
Mycsangu	Mycena_sanguinolenta_(basidiomycetes)	230812	Mycena_sanguinolenta	ASM1446267v1	GCA_014462675_1	230812	ftp_ncbi_nlm_nih_gov_genomes_all_GCA_014_462_675_GCA_014462675_1_ASM1446267v1	Basidiomycota	Agaricomycetes	Agaricales	Mycenaceae	Mycena	0	155	167179886	50.186	1.07858e+06	148296	17789092	1059	5446331	10	90.4	87	3.4	3	6.6	3870	agaricales	24024	vasculartroph
Mycvenu	Mycena_venus_(basidiomycetes)	2733690	Mycena_venus	ASM1446265v1	GCA_014462655_1	2733690	ftp_ncbi_nlm_nih_gov_genomes_all_GCA_014_462_655_GCA_014462655_1_ASM1446265v1	Basidiomycota	Agaricomycetes	Agaricales	Mycenaceae	Mycena	0	77	162187722	49.706	2.10633e+06	682696	12026201	2450	5480052	10	90.5	86.3	4.2	3.1	6.4	3870	agaricales	24874	vasculartroph
Myrduria	Myriangium_duriaei_CBS_260_36_(ascomycetes)	147570	Myriangium_duriaei	Myrdu1	GCA_010093895_1	1168546	ftp_ncbi_nlm_nih_gov_genomes_all_GCA_010_093_895_GCA_010093895_1_Myrdu1	Ascomycota	Dothideomycetes	Myriangiales	Myriangiaceae	Myriangium	0	16	25685045	52.209	1.60532e+06	1481718	4229277	89342	1862757	5	93.8	93.5	0.3	0.9	5.3	3786	dothideomycetes	10675	saprotroph
Mytresin	Mytilinidion_resinicola_(ascomycetes)	574789	Mytilinidion_resinicola	Mytre1	GCF_010093595_1	574789	ftp_ncbi_nlm_nih_gov_genomes_all_GCA_010_093_595_GCA_010093595_1_Mytre1	Ascomycota	Dothideomycetes	Mytilinidiales	Mytilinidiaceae	Mytilinidion	0	73	47275052	50.504	647603	362046	3453937	1040	1675696	10	98.5	98.3	0.2	0.3	1.2	3786	dothideomycetes	16792	mesotroph
Nadfuelo	Nadsonia_fulvescens_var__elongata		Nadsonia_fulvescens_var__elongata	DSMZ_6958	JGI		https_figshare_com_articles_Tempo_and_mode_of_genome_evolution_in_the_budding_yeast_subphylum_5854894	Ascomycota	Saccharomycetes	Saccharomycetales		Nadsonia	1	20	13746944	39.254	687347	514990	2480304	1040	1627684	4	91.7	89.5	2.2	1.5	6.8	2137	saccharomycetes	5861	monomertroph
Nadfuful	Nadsonia_fulvescens_var__fulvescens		Nadsonia_fulvescens_var__fulvescens	NRRL_Y-12810	PPIV00000000		https_figshare_com_articles_Tempo_and_mode_of_genome_evolution_in_the_budding_yeast_subphylum_5854895	Ascomycota	Saccharomycetes	Saccharomycetales		Nadsonia	1	14721	17772825	36.838	1207.31	205	904542	200	158542	31	91.9	89.1	2.8	1.4	6.7	2137	saccharomycetes	7096	monomertroph
Nadfulve	Nadsonia_fulvescens_var__elongata_DSM_6958_(budding_yeasts)	45786	Nadsonia_fulvescens	Nadfu1	GCA_001661315_1	857566	ftp_ncbi_nlm_nih_gov_genomes_all_GCA_001_661_315_GCA_001661315_1_Nadfu1	Ascomycota	Saccharomycetes	Saccharomycetales		Nadsonia	0	20	13746944	39.253	687347	514990	2480304	1040	1627684	4	91.7	89.5	2.2	1.5	6.8	2137	saccharomycetes	5649	monomertroph
Naeencep	Naematelia_encephala_(basidiomycetes)	71784	Naematelia_encephala	Treen1	GCA_002105065_1	71784	ftp_ncbi_nlm_nih_gov_genomes_all_GCA_002_105_065_GCA_002105065_1_Treen1	Basidiomycota	Tremellomycetes	Tremellales	Naemateliaceae	Naematelia	0	151	19786307	49.303	131035	87377	1646047	1872	209500	27	90.7	90.5	0.2	2.4	6.9	4284	tremellomycetes	7964	monomertroph
Nakbacil	Nakaseomyces_bacillisporus		Nakaseomyces_bacillisporus	CBS_7720	Genolevures		https_figshare_com_articles_Tempo_and_mode_of_genome_evolution_in_the_budding_yeast_subphylum_5854896	Ascomycota	Saccharomycetes	Saccharomycetales	Saccharomycetaceae	Nakaseomyces	1	37	11106681	36.593	300181	11052	1222136	2065	811560	6	95.3	94.6	0.7	0.7	4	2137	saccharomycetes	4844	monomertroph
Nakdelph	Nakaseomyces_delphensis		Nakaseomyces_delphensis	CBS_2170	Genolevures		https_figshare_com_articles_Tempo_and_mode_of_genome_evolution_in_the_budding_yeast_subphylum_5854897	Ascomycota	Saccharomycetes	Saccharomycetales	Saccharomycetaceae	Nakaseomyces	1	30	10969104	38.871	365637	82165.5	1336565	1534	1014225	5	97.1	96.3	0.8	0.6	2.3	2137	saccharomycetes	5105	monomertroph
Nakholst	Nakazawaea_holstii		Nakazawaea_holstii	NRRL_Y-2155	PPKU00000000		https_figshare_com_articles_Tempo_and_mode_of_genome_evolution_in_the_budding_yeast_subphylum_5854898	Ascomycota	Saccharomycetes	Saccharomycetales	Pichiaceae	Nakazawaea	1	699	13538229	35.349	19368	464	389225	200	121789	35	93.3	92.9	0.4	0.9	5.8	2137	saccharomycetes	6206	monomertroph
Nakpelta	Nakazawaea_peltata		Nakazawaea_peltata	JCM_9829	GCA_001599355_1		https_figshare_com_articles_Tempo_and_mode_of_genome_evolution_in_the_budding_yeast_subphylum_5854899	Ascomycota	Saccharomycetes	Saccharomycetales	Pichiaceae	Nakazawaea	1	11	11653826	40.613	1.05944e+06	860876	2934271	187661	1221263	4	92.5	92.4	0.1	2	5.5	2137	saccharomycetes	5458	monomertroph
Nangypse	Nannizzia_gypsea_CBS_118893_(ascomycetes)	63402	Nannizzia_gypsea	MS_CBS118893	GCF_000150975_2	535722	ftp_ncbi_nlm_nih_gov_genomes_all_GCA_000_150_975_GCA_000150975_2_MS_CBS118893	Ascomycota	Eurotiomycetes	Onygenales	Arthrodermataceae	Nannizzia	0	19	23272942	48.458	1.22489e+06	719413	5365613	2855	3227799	3	98.1	98.1	0	0.8	1.1	4862	onygenales	8921	monomertroph
Naucaste	Naumovozyma_castellii		Naumovozyma_castellii	CBS_4309	Genolevures		https_figshare_com_articles_Tempo_and_mode_of_genome_evolution_in_the_budding_yeast_subphylum_5854900	Ascomycota	Saccharomycetes	Saccharomycetales	Saccharomycetaceae	Naumovozyma	1	10	11219539	36.764	1.12195e+06	832072	3019861	468474	1245273	3	98.6	96.4	2.2	0.1	1.3	2137	saccharomycetes	5264	monomertroph
Naudaire	Naumovozyma_dairenensis		Naumovozyma_dairenensis	CBS_421	NCBI		https_figshare_com_articles_Tempo_and_mode_of_genome_evolution_in_the_budding_yeast_subphylum_5854901	Ascomycota	Saccharomycetes	Saccharomycetales	Saccharomycetaceae	Naumovozyma	1	11	13527580	34.146	1229780	1184459	2054635	696134	1230053	5	98.3	97.1	1.2	0.2	1.5	2137	saccharomycetes	5651	monomertroph
Nechaema	Nectria_haematococca		Nectria_haematococca		GCA_000151355_1		ftp_ncbi_nlm_nih_gov_genomes_all_GCA_000_151_355_GCA_000151355_1_v2_0	Ascomycota	Sordariomycetes	Hypocreales	Nectriaceae	Fusarium	0	209	51286497	50.786	245390	37492	4937060	865	1255602	10	99.6	98.9	0.7	0.1	0.3	4494	hypocreales	15708	vasculartroph
Nem1	Nematocida_sp__1_ERTm6_(microsporidians)	1155007	Nematocida_sp__1	Nema_sp_1_ERTm6_V2	GCA_000738915_1	1138374	ftp_ncbi_nlm_nih_gov_genomes_all_GCA_000_738_915_GCA_000738915_1_Nema_sp_1_ERTm6_V2	Microsporidia				Nematocida	0	24	4276041	38.299	178168	4102	927658	1121	797226	3	97.5	97.3	0.2	0	2.5	600	microsporidia	2433	monomertroph
NemERTm5	Nematocida_sp__ERTm5_(microsporidians)	1805481	Nematocida_sp__ERTm5	ASM164241v1	GCA_001642415_1	1805481	ftp_ncbi_nlm_nih_gov_genomes_all_GCA_001_642_415_GCA_001642415_1_ASM164241v1	Microsporidia				Nematocida	0	186	4397606	33.501	23643	2891.5	377182	398	99332	15	97.4	97.2	0.2	0.2	2.4	600	microsporidia	2709	monomertroph
Nemdispl	Nematocida_displodere_(microsporidians)	1805483	Nematocida_displodere	ASM164239v1	GCA_001642395_1	1805483	ftp_ncbi_nlm_nih_gov_genomes_all_GCA_001_642_395_GCA_001642395_1_ASM164239v1	Microsporidia				Nematocida	0	42	3066400	49.235	73009.5	9435.5	651558	567	440850	3	97.7	96.7	1	0.5	1.8	600	microsporidia	2278	monomertroph
Nemparis	Nematocida_parisii_ERTm1_(microsporidians)	586133	Nematocida_parisii	Nema_parisii_ERTm1_V3	GCF_000250985_1	881290	ftp_ncbi_nlm_nih_gov_genomes_all_GCA_000_250_985_GCA_000250985_1_Nema_parisii_ERTm1_V3	Microsporidia				Nematocida	0	65	4071346	34.424	62636.1	771	954566	506	649559	3	95.5	95.3	0.2	0.3	4.2	600	microsporidia	2661	monomertroph
Neo37M	Neopestalotiopsis_sp__37M_(ascomycetes)	2572875	Neopestalotiopsis_sp__37M	ASM1105887v1	GCA_011058875_1	2572875	ftp_ncbi_nlm_nih_gov_genomes_all_GCA_011_058_875_GCA_011058875_1_ASM1105887v1	Ascomycota	Sordariomycetes	Xylariales	Sporocadaceae	Neopestalotiopsis	0	229	50504522	50.129	220544	119643	1995630	1040	505214	32	99.4	99	0.4	0.2	0.4	3817	sordariomycetes	14867	vasculartroph
Neoacido	Neohortaea_acidophila_(ascomycetes)	245834	Neohortaea_acidophila	Horac1	GCF_010093505_1	245834	ftp_ncbi_nlm_nih_gov_genomes_all_GCA_010_093_505_GCA_010093505_1_Horac1	Ascomycota	Dothideomycetes	Mycosphaerellales	Teratosphaeriaceae	Neohortaea	0	39	20432448	56.55	523909	14979	2725783	1060	1943569	5	89.9	89.7	0.2	1.5	8.6	3578	capnodiales	9830	saprotroph
Neocalif	Neocallimastix_californiae_(chytrids)	1754190	Neocallimastix_californiae	Neocallimastix_sp__G1_v1_0	GCA_002104975_1	1754190	ftp_ncbi_nlm_nih_gov_genomes_all_GCA_002_104_975_GCA_002104975_1_Neocallimastix_sp__G1_v1_0	Chytridiomycota	Neocallimastigomycetes	Neocallimastigales	Neocallimastigaceae	Neocallimastix	0	1819	193032486	18.167	106120	17153	1837611	209	443414	134	77.4	48.2	29.2	0.3	22.3	758	fungi	20214	vasculartroph
Neoclavi	Neopestalotiopsis_clavispora_(ascomycetes)	289240	Neopestalotiopsis_clavispora	ASM1462143v1	GCA_014621435_1	289240	ftp_ncbi_nlm_nih_gov_genomes_all_GCA_014_621_435_GCA_014621435_1_ASM1462143v1	Ascomycota	Sordariomycetes	Xylariales	Sporocadaceae	Neopestalotiopsis	0	661	50463625	50.228	76344.4	48422	606264	1115	135634	116	96.6	96.1	0.5	1.5	1.9	3817	sordariomycetes	15199	vasculartroph
Neoditis	Neonectria_ditissima_(ascomycetes)	78410	Neonectria_ditissima	R0905_v2_0	GCA_001306435_1	78410	ftp_ncbi_nlm_nih_gov_genomes_all_GCA_001_306_435_GCA_001306435_1_R0905_v2_0	Ascomycota	Sordariomycetes	Hypocreales	Nectriaceae	Neonectria	0	677	45719213	50.838	67532.1	29809	687738	503	153409	95	99.4	98.8	0.6	0.2	0.4	4494	hypocreales	12685	vasculartroph
Neoirreg	Neolecta_irregularis_DAH-3_(ascomycetes)	48691	Neolecta_irregularis	NeoIirr1_0	GCA_001929475_1	1198029	ftp_ncbi_nlm_nih_gov_genomes_all_GCA_001_929_475_GCA_001929475_1_NeoIirr1_0	Ascomycota	Neolectomycetes	Neolectales	Neolectaceae	Neolecta	0	4542	14182604	44.182	3122.55	497.5	131778	200	16681	213	22.4	22.4	0	18.8	58.8	255	eukaryota	5579	monomertroph
Neolepid	Neolentinus_lepideus_HHB14362_ss-1_(train_wrecker)	38799	Neolentinus_lepideus	Neole1	GCA_001632425_1	1314782	ftp_ncbi_nlm_nih_gov_genomes_all_GCA_001_632_425_GCA_001632425_1_Neole1	Basidiomycota	Agaricomycetes	Gloeophyllales	Gloeophyllaceae	Neolentinus	0	331	35640188	50.877	107674	20805	1528150	1008	361006	30	98.5	97.9	0.6	0.6	0.9	2898	agaricomycetes	13157	saprotroph
Neoparvu	Neofusicoccum_parvum_UCRNP2_(ascomycetes)	310453	Neofusicoccum_parvum	UCRNP2V3	GCF_000385595_1	1287680	ftp_ncbi_nlm_nih_gov_genomes_all_GCA_000_385_595_GCA_000385595_1_UCRNP2V3	Ascomycota	Dothideomycetes	Botryosphaeriales	Botryosphaeriaceae	Neofusicoccum	0	1297	42592847	56.763	32839.5	13170	480852	202	83561	149	98.5	98	0.5	0.4	1.1	3786	dothideomycetes	10366	mesotroph
Neucrass	Neurospora_crassa_OR74A_(ascomycetes)	5141	Neurospora_crassa	NC12	GCF_000182925_2	367110	ftp_ncbi_nlm_nih_gov_genomes_all_GCA_000_182_925_GCA_000182925_2_NC12	Ascomycota	Sordariomycetes	Sordariales	Sordariaceae	Neurospora	0	21	41102378	48.233	1.95726e+06	64840	9798893	1646	6000761	3	99.1	99	0.1	0.2	0.7	3817	sordariomycetes	10813	saprotroph
Neutetra	Neurospora_tetrasperma_FGSC_2508_(ascomycetes)	40127	Neurospora_tetrasperma	v2_0	GCF_000213175_1	510951	ftp_ncbi_nlm_nih_gov_genomes_all_GCA_000_213_175_GCA_000213175_1_v2_0	Ascomycota	Sordariomycetes	Sordariales	Sordariaceae	Neurospora	0	81	39146333	49.415	483288	4250	9915204	2087	5681182	3	98.9	98.8	0.1	0.3	0.8	3817	sordariomycetes	10380	saprotroph
Nosapi	Nosema_apis_BRL_01_(microsporidians)	35231	Nosema_apis	NapisBRLv01	GCA_000447185_1	1037528	ftp_ncbi_nlm_nih_gov_genomes_all_GCA_000_447_185_GCA_000447185_1_NapisBRLv01	Microsporidia			Nosematidae	Nosema	0	554	8569501	18.776	15468.4	10672	154531	335	24319	90	74.3	70.5	3.8	2.7	23	600	microsporidia	2764	monomertroph
Nosbomby	Nosema_bombycis_CQ1_(microsporidians)	27978	Nosema_bombycis	NosBomCQ1_v1_0	GCA_000383075_1	578461	ftp_ncbi_nlm_nih_gov_genomes_all_GCA_000_383_075_GCA_000383075_1_NosBomCQ1_v1_0	Microsporidia			Nosematidae	Nosema	0	1607	15689776	30.82	9763.4	2964	571059	525	57394	47	1.6	1.2	0.4	0.4	98	255	eukaryota	4468	monomertroph
Nosceran	Nosema_ceranae_(microsporidians)	40302	Nosema_ceranae	ASM98816v1	GCF_000988165_1	40302	ftp_ncbi_nlm_nih_gov_genomes_all_GCA_000_988_165_GCA_000988165_1_ASM98816v1	Microsporidia			Nosematidae	Nosema	0	536	5690748	25.356	10617.1	2621.5	193190	501	42592	35	2.7	2.7	0	0.4	96.9	255	eukaryota	3209	monomertroph
NotChil	Nothophytophthora_sp__Chile5_(oomycetes)	2483409	Nothophytophthora_sp__Chile5	PfChile5v2_0	GCA_001712635_2	2483409	ftp_ncbi_nlm_nih_gov_genomes_all_GCA_001_712_635_GCA_001712635_2_PfChile5v2_0	Oomycota	Oomycetes	Peronosporales	Peronosporaceae	Phytophthora	0	11901	84445542	57.105	7095.67	2941	161542	460	15776	1445	95	26	69	3	2	100	stramenopiles	27122	monomertroph
Obbrivul	Obba_rivulosa_(basidiomycetes)	1052685	Obba_rivulosa	Obbri1	GCA_001687445_1	1052685	ftp_ncbi_nlm_nih_gov_genomes_all_GCA_001_687_445_GCA_001687445_1_Obbri1	Basidiomycota	Agaricomycetes	Polyporales	Gelatoporiaceae	Obba	0	712	34037596	53.608	47805.6	19114	721539	1010	118366	85	99	98.6	0.4	0.3	0.7	4464	polyporales	13198	saprotroph
Ogagluco	Ogataea_glucozyma		Ogataea_glucozyma	NRRL_YB-2185	PPKO00000000		https_figshare_com_articles_Tempo_and_mode_of_genome_evolution_in_the_budding_yeast_subphylum_5854902	Ascomycota	Saccharomycetes	Saccharomycetales	Pichiaceae	Ogataea	1	533	13866424	47.96	26015.8	417	857514	200	292959	15	98	97.6	0.4	0.5	1.5	2137	saccharomycetes	5858	monomertroph
Ogahenri	Ogataea_henricii		Ogataea_henricii	NRRL_YB-2194	PPHT00000000		https_figshare_com_articles_Tempo_and_mode_of_genome_evolution_in_the_budding_yeast_subphylum_5854903	Ascomycota	Saccharomycetes	Saccharomycetales	Pichiaceae	Ogataea	1	497	12604709	49.268	25361.6	557	789719	200	287072	15	98.4	98.3	0.1	0.4	1.2	2137	saccharomycetes	5567	monomertroph
Ogakodam	Ogataea_kodamae		Ogataea_kodamae	NRRL_Y-17234	PPKP00000000		https_figshare_com_articles_Tempo_and_mode_of_genome_evolution_in_the_budding_yeast_subphylum_5854904	Ascomycota	Saccharomycetes	Saccharomycetales	Pichiaceae	Ogataea	1	408	8701465	44.652	21327.1	103	978802	62	545341	7	95.2	95.2	0	1.4	3.4	2137	saccharomycetes	4551	monomertroph
Ogametha	Ogataea_methanolica		Ogataea_methanolica	JCM_10240	GCA_001600755_1		https_figshare_com_articles_Tempo_and_mode_of_genome_evolution_in_the_budding_yeast_subphylum_5854905	Ascomycota	Saccharomycetes	Saccharomycetales	Pichiaceae	Ogataea	1	32	15086366	36.976	471449	32586	3681944	1788	1590249	3	95.9	95.4	0.5	0.6	3.5	2137	saccharomycetes	5855	monomertroph
Ogamethy	Ogataea_methylivora		Ogataea_methylivora	NRRL_Y-17250	PPKQ00000000		https_figshare_com_articles_Tempo_and_mode_of_genome_evolution_in_the_budding_yeast_subphylum_5854906	Ascomycota	Saccharomycetes	Saccharomycetales	Pichiaceae	Ogataea	1	181	12846970	33.666	70977.7	2076	1232401	200	227353	17	95.1	94.7	0.4	0.7	4.2	2137	saccharomycetes	6089	monomertroph
Ogaminut	Ogataea_minuta		Ogataea_minuta	NRRL_Y-411	PPKR00000000		https_figshare_com_articles_Tempo_and_mode_of_genome_evolution_in_the_budding_yeast_subphylum_5854907	Ascomycota	Saccharomycetes	Saccharomycetales	Pichiaceae	Ogataea	1	180	9133187	45.822	50739.9	391	1541352	92	1228431	4	96.8	96.7	0.1	1	2.2	2137	saccharomycetes	4457	monomertroph
Oganagan	Ogataea_naganishii		Ogataea_naganishii	NRRL_Y-7654	PPKS00000000		https_figshare_com_articles_Tempo_and_mode_of_genome_evolution_in_the_budding_yeast_subphylum_5854908	Ascomycota	Saccharomycetes	Saccharomycetales	Pichiaceae	Ogataea	1	256	12020319	44.873	46954.4	191	1633205	96	679996	7	97.2	97.2	0	0.8	2	2137	saccharomycetes	5340	monomertroph
Oganitra	Ogataea_nitratoaversa		Ogataea_nitratoaversa	NRRL_Y-48449	PPIW00000000		https_figshare_com_articles_Tempo_and_mode_of_genome_evolution_in_the_budding_yeast_subphylum_5854909	Ascomycota	Saccharomycetes	Saccharomycetales	Pichiaceae	Ogataea	1	910	14344126	34.715	15762.8	365.5	691215	200	183889	25	95.8	95.6	0.2	0.4	3.8	2137	saccharomycetes	5880	monomertroph
Oganonfe	Ogataea_nonfermentans		Ogataea_nonfermentans	NRRL_YB-2203	PPKT00000000		https_figshare_com_articles_Tempo_and_mode_of_genome_evolution_in_the_budding_yeast_subphylum_5854910	Ascomycota	Saccharomycetes	Saccharomycetales	Pichiaceae	Ogataea	1	57	10823021	43.967	189878	5242	3217440	200	1346603	3	96.4	96.3	0.1	1.3	2.3	2137	saccharomycetes	5798	monomertroph
Ogaparap	Ogataea_parapolymorpha		Ogataea_parapolymorpha	DL-1	NCBI		https_figshare_com_articles_Tempo_and_mode_of_genome_evolution_in_the_budding_yeast_subphylum_5854911	Ascomycota	Saccharomycetes	Saccharomycetales	Pichiaceae	Ogataea	1	7	8874589	47.86	1.2678e+06	1293628	1515570	955766	1293628	4	96.9	96.9	0	0.8	2.3	2137	saccharomycetes	4518	monomertroph
Ogaphilo	Ogataea_philodendri		Ogataea_philodendri	NRRL_Y-7210	PPKN00000000		https_figshare_com_articles_Tempo_and_mode_of_genome_evolution_in_the_budding_yeast_subphylum_5854912	Ascomycota	Saccharomycetes	Saccharomycetales	Pichiaceae	Ogataea	1	197	8882715	47.847	45089.9	195	1278667	56	450359	7	96.7	96.6	0.1	0.8	2.5	2137	saccharomycetes	4715	monomertroph
Ogapilis	Ogataea_pilisensis		Ogataea_pilisensis	NRRL_Y-27598	PPKM00000000		https_figshare_com_articles_Tempo_and_mode_of_genome_evolution_in_the_budding_yeast_subphylum_5854913	Ascomycota	Saccharomycetes	Saccharomycetales	Pichiaceae	Ogataea	1	1431	14405693	36.456	10066.9	120	513538	56	170189	28	95.6	95.4	0.2	0.8	3.6	2137	saccharomycetes	5782	monomertroph
Ogapin	Ogataea_pini		Ogataea_pini	NRRL_Y-11528	PPKL00000000		https_figshare_com_articles_Tempo_and_mode_of_genome_evolution_in_the_budding_yeast_subphylum_5854914	Ascomycota	Saccharomycetes	Saccharomycetales	Pichiaceae	Ogataea	1	118	11571877	42.706	98066.8	909.5	1522243	114	558977	8	97.1	96.9	0.2	0.9	2	2137	saccharomycetes	5407	monomertroph
Ogapolym	Ogataea_polymorpha		Ogataea_polymorpha	NCYC_495_leu1_1	JGI		https_figshare_com_articles_Tempo_and_mode_of_genome_evolution_in_the_budding_yeast_subphylum_5854915	Ascomycota	Saccharomycetes	Saccharomycetales	Pichiaceae	Ogataea	1	7	8974850	47.86	1.28212e+06	1302532	1541475	988507	1302532	4	97	97	0	0.7	2.3	2137	saccharomycetes	4289	monomertroph
Ogapopul	Ogataea_populialbae		Ogataea_populialbae	NRRL_Y-48632	PPIX00000000		https_figshare_com_articles_Tempo_and_mode_of_genome_evolution_in_the_budding_yeast_subphylum_5854916	Ascomycota	Saccharomycetes	Saccharomycetales	Pichiaceae	Ogataea	1	366	11802454	42.241	32247.1	359.5	1154972	76	745218	7	96.1	95.9	0.2	1	2.9	2137	saccharomycetes	5489	monomertroph
Ogaramen	Ogataea_ramenticola		Ogataea_ramenticola	NRRL_YB-1985	PPKK00000000		https_figshare_com_articles_Tempo_and_mode_of_genome_evolution_in_the_budding_yeast_subphylum_5854917	Ascomycota	Saccharomycetes	Saccharomycetales	Pichiaceae	Ogataea	1	802	13049329	32.326	16271	366	936193	102	468069	11	93.1	93.1	0	0.6	6.3	2137	saccharomycetes	5890	monomertroph
Ogatreha1	Ogataea_trehaloabstinens		Ogataea_trehaloabstinens	NRRL_Y-27595	PPKJ00000000		https_figshare_com_articles_Tempo_and_mode_of_genome_evolution_in_the_budding_yeast_subphylum_5854918	Ascomycota	Saccharomycetes	Saccharomycetales	Pichiaceae	Ogataea	1	527	11332404	41.406	21503.6	135	1805010	70	890716	5	95.1	94.9	0.2	0.8	4.1	2137	saccharomycetes	5641	monomertroph
Ogatreha2	Ogataea_trehalophila		Ogataea_trehalophila	NRRL_Y-6781	PPKI00000000		https_figshare_com_articles_Tempo_and_mode_of_genome_evolution_in_the_budding_yeast_subphylum_5854919	Ascomycota	Saccharomycetes	Saccharomycetales	Pichiaceae	Ogataea	1	522	14167188	34.921	27140.2	503	559938	57	189896	23	95.9	95.8	0.1	0.7	3.4	2137	saccharomycetes	5807	monomertroph
Ogazsolt	Ogataea_zsoltii		Ogataea_zsoltii	NRRL_Y-27601	PPKH00000000		https_figshare_com_articles_Tempo_and_mode_of_genome_evolution_in_the_budding_yeast_subphylum_5854920	Ascomycota	Saccharomycetes	Saccharomycetales	Pichiaceae	Ogataea	1	409	11719984	47.687	28655.2	672	742912	88	268365	15	98.4	98.3	0.1	0.5	1.1	2137	saccharomycetes	5466	monomertroph
Oidmaiu	Oidiodendron_maius_Zn_(ascomycetes)	78148	Oidiodendron_maius	Oidiodendron_maius_Zn_v1_0	GCA_000827325_1	913774	ftp_ncbi_nlm_nih_gov_genomes_all_GCA_000_827_325_GCA_000827325_1_Oidiodendron_maius_Zn_v1_0	Ascomycota	Leotiomycetes		Myxotrichaceae	Oidiodendron	0	100	46426256	47.111	464263	38769.5	6606482	2028	1952282	8	98.4	97.6	0.8	0.4	1.2	1706	ascomycota	16702	vasculartroph
Oidneoly	Oidium_neolycopersici_(ascomycetes)	212602	Oidium_neolycopersici	ASM361085v1	GCA_003610855_1	212602	ftp_ncbi_nlm_nih_gov_genomes_all_GCA_003_610_855_GCA_003610855_1_ASM361085v1	Ascomycota	Leotiomycetes	Erysiphales	Erysiphaceae	Oidium	0	10900	41983253	38.474	3851.68	2053	50729	385	7255	1710	94.5	94.4	0.1	0.8	4.7	1706	ascomycota	6851	monomertroph
Ophaustr	Ophiocordyceps_australis_(ascomycetes)	1399860	Ophiocordyceps_australis	OphauB2	GCA_002591415_1	1399860	ftp_ncbi_nlm_nih_gov_genomes_all_GCA_002_591_415_GCA_002591415_1_OphauB2	Ascomycota	Sordariomycetes	Hypocreales	Ophiocordycipitaceae	Ophiocordyceps	0	594	23324075	53.132	39266.1	8581	427808	1005	112405	59	97	97	0	0.9	2.1	4494	hypocreales	8171	monomertroph
Ophcaflo	Ophiocordyceps_camponoti-floridani_(ascomycetes)	2030778	Ophiocordyceps_camponoti-floridani	Ophcf2	GCA_012980515_1	2030778	ftp_ncbi_nlm_nih_gov_genomes_all_GCA_012_980_515_GCA_012980515_1_Ophcf2	Ascomycota	Sordariomycetes	Hypocreales	Ophiocordycipitaceae	Ophiocordyceps	0	13	30465672	48.443	2.34351e+06	2468927	5595695	49144	3776764	4	94.6	94	0.6	1.3	4.1	4494	hypocreales	7455	monomertroph
Ophcaleo	Ophiocordyceps_camponoti-leonardi_(nom__inval_)_(ascomycetes)	2039875	Ophiocordyceps_camponoti-leonardi_(nom__inval_)	ASM333945v1	GCA_003339455_1	2039875	ftp_ncbi_nlm_nih_gov_genomes_all_GCA_003_339_455_GCA_003339455_1_ASM333945v1	Ascomycota	Sordariomycetes	Hypocreales	Ophiocordycipitaceae	Ophiocordyceps	0	531	37909978	45.904	71393.6	40552	574159	1001	139473	77	95.9	95.7	0.2	0.8	3.3	4494	hypocreales	7046	monomertroph
Ophcaruf	Ophiocordyceps_camponoti-rufipedis_(ascomycetes)	2004952	Ophiocordyceps_camponoti-rufipedis	Ophun1	GCA_002591395_1	2004952	ftp_ncbi_nlm_nih_gov_genomes_all_GCA_002_591_395_GCA_002591395_1_Ophun1	Ascomycota	Sordariomycetes	Hypocreales	Ophiocordycipitaceae	Ophiocordyceps	0	2205	21899844	56.108	9931.9	4081	146677	1000	23109	279	92	91.8	0.2	3.2	4.8	4494	hypocreales	7618	monomertroph
Ophcasau	Ophiocordyceps_camponoti-saundersi_(nom__inval_)_(ascomycetes)	2039874	Ophiocordyceps_camponoti-saundersi_(nom__inval_)	ASM333941v1	GCA_003339415_1	2039874	ftp_ncbi_nlm_nih_gov_genomes_all_GCA_003_339_415_GCA_003339415_1_ASM333941v1	Ascomycota	Sordariomycetes	Hypocreales	Ophiocordycipitaceae	Ophiocordyceps	0	1700	49265285	40.024	28979.6	7165.5	755065	1001	107245	110	95.9	95.7	0.2	0.7	3.4	4494	hypocreales	6946	monomertroph
Ophdisse	Ophiobolus_disseminans_(ascomycetes)	1469910	Ophiobolus_disseminans	Ophdi1	GCA_010093685_1	1469910	ftp_ncbi_nlm_nih_gov_genomes_all_GCA_010_093_685_GCA_010093685_1_Ophdi1	Ascomycota	Dothideomycetes	Pleosporales	Leptosphaeriaceae	Ophiobolus	0	72	41683814	51.724	578942	246026	3205111	1060	1308939	12	97.1	97	0.1	0.6	2.3	6641	pleosporales	16026	mesotroph
Ophfurca	Ophiocordyceps_polyrhachis-furcata_BCC_54312_(ascomycetes)	1330020	Ophiocordyceps_polyrhachis-furcata	OPF_BCC54312_improved	GCA_001633055_2	1330021	ftp_ncbi_nlm_nih_gov_genomes_all_GCA_001_633_055_GCA_001633055_2_OPF_BCC54312_improved	Ascomycota	Sordariomycetes	Hypocreales	Ophiocordycipitaceae	Ophiocordyceps	0	68	43252821	45.034	636071	46796.5	5280523	1028	2977708	6	95.6	95.4	0.2	0.8	3.6	4494	hypocreales	10146	monomertroph
Ophisp	Ophiocordyceps_sp_		Ophiocordyceps_sp_		GCA_003339455_1		ftp_ncbi_nlm_nih_gov_genomes_all_GCA_003_339_455_GCA_003339455_1_ASM333945v1	Ascomycota	Sordariomycetes	Hypocreales	Ophiocordycipitaceae	Ophiocordyceps	0	531	37909978	45.904	71393.6	40552	574159	1001	139473	77	95.9	95.7	0.2	0.8	3.3	4494	hypocreales	7046	monomertroph
Ophpicea	Ophiostoma_piceae_UAMH_11346_(ascomycetes)	61273	Ophiostoma_piceae	Opiceae_UAMHv01	GCA_000410735_1	1262450	ftp_ncbi_nlm_nih_gov_genomes_all_GCA_000_410_735_GCA_000410735_1_Opiceae_UAMHv01	Ascomycota	Sordariomycetes	Ophiostomatales	Ophiostomataceae	Ophiostoma	0	45	32840360	53.354	729786	414159	4381405	10530	1451997	8	97.8	97.6	0.2	0.3	1.9	3817	sordariomycetes	8884	saprotroph
Ophsinen	Ophiocordyceps_sinensis_(ascomycetes)	72228	Ophiocordyceps_sinensis	ASM1293428v1	GCA_012934285_1	72228	ftp_ncbi_nlm_nih_gov_genomes_all_GCA_012_934_285_GCA_012934285_1_ASM1293428v1	Ascomycota	Sordariomycetes	Hypocreales	Ophiocordycipitaceae	Ophiocordyceps	0	23	110880992	45.102	4.82091e+06	652132	23284981	1768	18163664	3	97.9	97	0.9	0.4	1.7	4494	hypocreales	9961	monomertroph
Ophunila	Ophiocordyceps_unilateralis_(ascomycetes)	268505	Ophiocordyceps_unilateralis	ASM127257v2	GCA_001272575_2	268505	ftp_ncbi_nlm_nih_gov_genomes_all_GCA_001_272_575_GCA_001272575_2_ASM127257v2	Ascomycota	Sordariomycetes	Hypocreales	Ophiocordycipitaceae	Ophiocordyceps	0	2536	23913698	55.922	9429.69	2520	167401	499	27475	251	97.1	96.9	0.2	0.7	2.2	4494	hypocreales	8577	monomertroph
Ordcolli	Ordospora_colligata_OC4_(microsporidians)	174685	Ordospora_colligata	ASM80326v1	GCF_000803265_1	1354746	ftp_ncbi_nlm_nih_gov_genomes_all_GCA_000_803_265_GCA_000803265_1_ASM80326v1	Microsporidia			Ordosporidae	Ordospora	0	15	2290528	38.516	152702	184214	299546	5456	228601	5	96.5	96.3	0.2	0.2	3.3	600	microsporidia	1820	monomertroph
Pactanno	Pachysolen_tannophilus		Pachysolen_tannophilus	NRRL_Y-2460	JGI		https_figshare_com_articles_Tempo_and_mode_of_genome_evolution_in_the_budding_yeast_subphylum_5854921	Ascomycota	Saccharomycetes	Saccharomycetales	Saccharomycetaceae	Pachysolen	1	198	12597116	29.927	63621.8	915	2514465	357	1751653	3	95.9	95.5	0.4	0.7	3.4	2137	saccharomycetes	5800	monomertroph
Pancyane	Panaeolus_cyanescens_(basidiomycetes)	181874	Panaeolus_cyanescens	ASM293835v1	GCA_002938355_1	181874	ftp_ncbi_nlm_nih_gov_genomes_all_GCA_002_938_355_GCA_002938355_1_ASM293835v1	Basidiomycota	Agaricomycetes	Agaricales	Bolbitiaceae	Panaeolus	0	6137	44310526	46.289	7220.23	1069	335722	201	33214	347	96.8	96.4	0.4	1	2.2	3870	agaricales	13420	polymertroph
Parbrasi	Paracoccidioides_brasiliensis_Pb18_(ascomycetes)	121759	Paracoccidioides_brasiliensis	Paracocci_br_Pb18_V2	GCF_000150735_1	502780	ftp_ncbi_nlm_nih_gov_genomes_all_GCA_000_150_735_GCA_000150735_2_Paracocci_br_Pb18_V2	Ascomycota	Eurotiomycetes	Onygenales		Paracoccidioides	0	57	29952540	44.35	525483	103950	3931613	2271	2149514	5	97	97	0	0.6	2.4	4862	onygenales	8390	monomertroph
Parlutzi	Paracoccidioides_lutzii_Pb01_(ascomycetes)	1048829	Paracoccidioides_lutzii	Paracocci_br_Pb01_V2	GCF_000150705_2	502779	ftp_ncbi_nlm_nih_gov_genomes_all_GCA_000_150_705_GCA_000150705_2_Paracocci_br_Pb01_V2	Ascomycota	Eurotiomycetes	Onygenales		Paracoccidioides	0	110	32925248	42.819	299320	77617.5	2221074	4883	1028461	12	97.3	97.2	0.1	0.7	2	4862	onygenales	8826	monomertroph
Parnodor	Parastagonospora_nodorum_SN15_(ascomycetes)	13684	Parastagonospora_nodorum	ASM14691v2	GCF_000146915_1	321614	ftp_ncbi_nlm_nih_gov_genomes_all_GCA_000_146_915_GCA_000146915_2_ASM14691v2	Ascomycota	Dothideomycetes	Pleosporales	Phaeosphaeriaceae	Parastagonospora	0	108	37213987	50.434	344574	35117	2531949	2005	1045363	13	97.3	97.3	0	1.2	1.5	6641	pleosporales	16002	mesotroph
Parparas	Parasitella_parasitica_(fungi)	35722	Parasitella_parasitica	PP_v1	GCA_000938895_1	35722	ftp_ncbi_nlm_nih_gov_genomes_all_GCA_000_938_895_GCA_000938895_1_PP_v1	Mucoromycota	Mucoromycetes	Mucorales	Mucoraceae	Parasitella	0	15637	44910645	38.951	2872.08	183	2293163	121	162779	73	97.9	97.7	0.2	0.4	1.7	2449	mucorales	13408	monomertroph
Parsacca	Paramicrosporidium_saccamoebae_(fungi)	1246581	Paramicrosporidium_saccamoebae	KSL3_v6	GCA_002794465_1	1246581	ftp_ncbi_nlm_nih_gov_genomes_all_GCA_002_794_465_GCA_002794465_1_KSL3_v6	Cryptomycota				Paramicrosporidium	0	222	7191472	47.573	32394	16333	257252	3020	69936	29	58	58	0	11.8	30.2	255	eukaryota	3766	monomertroph
Parsporu	Paraphaeosphaeria_sporulosa_(ascomycetes)	1460663	Paraphaeosphaeria_sporulosa	Parsp1	GCF_001642045_1	1460663	ftp_ncbi_nlm_nih_gov_genomes_all_GCA_001_642_045_GCA_001642045_1_Parsp1	Ascomycota	Dothideomycetes	Pleosporales	Didymosphaeriaceae	Paraphaeosphaeria	0	61	38464024	53.356	630558	15872	5402283	1010	3130344	5	96.2	96	0.2	0.4	3.4	6641	pleosporales	14734	vasculartroph
Patatrat	Patellaria_atrata_CBS_101060_(ascomycetes)	703506	Patellaria_atrata	Patat1	GCA_010093705_1	1346257	ftp_ncbi_nlm_nih_gov_genomes_all_GCA_010_093_705_GCA_010093705_1_Patat1	Ascomycota	Dothideomycetes	Patellariales	Patellariaceae	Patellaria	0	127	28693344	46.179	225932	4539	3585016	1086	1466072	8	94.2	94	0.2	1.4	4.4	3786	dothideomycetes	9780	saprotroph
Paxinvol	Paxillus_involutus_ATCC_200175_(basidiomycetes)	71150	Paxillus_involutus	Paxillus_involutus_ATCC_200175_v1_0	GCA_000827475_1	664439	ftp_ncbi_nlm_nih_gov_genomes_all_GCA_000_827_475_GCA_000827475_1_Paxillus_involutus_ATCC_200175_v1_0	Basidiomycota	Agaricomycetes	Boletales	Paxillaceae	Paxillus	0	2681	58300722	50.187	21745.9	3387	2811131	1993	381094	29	95	92.9	2.1	2	3	4878	boletales	17984	saprotroph
Paxrubic	Paxillus_rubicundulus_Ve08_2h10_(basidiomycetes)	463315	Paxillus_rubicundulus	Paxillus_rubicundulus_Ve08_2h10_v1_0	GCA_000827395_1	930991	ftp_ncbi_nlm_nih_gov_genomes_all_GCA_000_827_395_GCA_000827395_1_Paxillus_rubicundulus_Ve08_2h10_v1_0	Basidiomycota	Agaricomycetes	Boletales	Paxillaceae	Paxillus	0	6945	53011005	47.986	7632.97	3707	235740	1000	14940	847	95.9	95.7	0.2	0.7	3.4	4878	boletales	22036	monomertroph
Pelfruct	Peltaster_fructicola_(ascomycetes)	286661	Peltaster_fructicola	ASM159280v2	GCA_001592805_2	286661	ftp_ncbi_nlm_nih_gov_genomes_all_GCA_001_592_805_GCA_001592805_2_ASM159280v2	Ascomycota	Dothideomycetes			Peltaster	0	5	18987130	51.954	3797426	3676293	4890228	2770634	3676293	3	83.9	83.8	0.1	1.6	14.5	3578	capnodiales	8072	monomertroph
Pen2HH	Penicillium_sp__2HH_(ascomycetes)	2660642	Penicillium_sp__2HH	UCS_PECH_1_0	GCA_014839855_1	2660642	ftp_ncbi_nlm_nih_gov_genomes_all_GCA_014_839_855_GCA_014839855_1_UCS_PECH_1_0	Ascomycota	Eurotiomycetes	Eurotiales	Aspergillaceae	Penicillium	0	697	30427638	50.295	43655.1	5887	511359	503	151400	62	98.3	98.1	0.2	0.4	1.3	4191	eurotiales	8173	saprotroph
PenCBMAI	Peniophora_sp__CBMAI_1063_(basidiomycetes)	718367	Peniophora_sp__CBMAI_1063	Peniophora_sp__CBMAI1063	GCA_900536885_1	718367	ftp_ncbi_nlm_nih_gov_genomes_all_GCA_900_536_885_GCA_900536885_1_Peniophora_sp__CBMAI1063	Basidiomycota	Agaricomycetes	Russulales	Peniophoraceae	Peniophora	0	833	46982497	55.208	56401.6	20416	1115204	964	155805	84	97.7	96.7	1	0.4	1.9	2898	agaricomycetes	17692	mesotroph
PenCONT	Peniophora_sp__CONT_(basidiomycetes)	1314672	Peniophora_sp__CONT	Ricme1	GCA_001632445_1	1314672	ftp_ncbi_nlm_nih_gov_genomes_all_GCA_001_632_445_GCA_001632445_1_Ricme1	Basidiomycota	Agaricomycetes	Russulales	Peniophoraceae	Peniophora	0	1092	46030792	54.297	42152.7	9612.5	847827	1000	128407	105	98.2	97.4	0.8	0.4	1.4	2898	agaricomycetes	18945	mesotroph
PenS1M29	Penicillium_sp__S1M29_(ascomycetes)	2660643	Penicillium_sp__S1M29	UCS_PECM_1_0	GCA_014839625_1	2660643	ftp_ncbi_nlm_nih_gov_genomes_all_GCA_014_839_625_GCA_014839625_1_UCS_PECM_1_0	Ascomycota	Eurotiomycetes	Eurotiales	Aspergillaceae	Penicillium	0	673	30406053	50.302	45179.9	5211	802811	502	185175	50	98.3	98.2	0.1	0.4	1.3	4191	eurotiales	8173	saprotroph
Penantar	Penicillium_antarcticum_(ascomycetes)	416450	Penicillium_antarcticum	ASM207234v1	GCA_002072345_1	416450	ftp_ncbi_nlm_nih_gov_genomes_all_GCA_002_072_345_GCA_002072345_1_ASM207234v1	Ascomycota	Eurotiomycetes	Eurotiales	Aspergillaceae	Penicillium	0	700	31454985	48.818	44935.7	2300	2159518	200	594148	16	99.7	99.2	0.5	0	0.3	4191	eurotiales	11514	mesotroph
Penarizo	Penicillium_arizonense_(ascomycetes)	1835702	Penicillium_arizonense	ASM177332v1	GCF_001773325_1	1835702	ftp_ncbi_nlm_nih_gov_genomes_all_GCA_001_773_325_GCA_001773325_1_ASM177332v1	Ascomycota	Eurotiomycetes	Eurotiales	Aspergillaceae	Penicillium	0	396	33729052	49.124	85174.4	5100	2696425	202	1033882	10	99.8	99.1	0.7	0	0.2	4191	eurotiales	12253	mesotroph
Penbrasi	Penicillium_brasilianum_(ascomycetes)	104259	Penicillium_brasilianum	ASM201655v1	GCA_002016555_1	104259	ftp_ncbi_nlm_nih_gov_genomes_all_GCA_002_016_555_GCA_002016555_1_ASM201655v1	Ascomycota	Eurotiomycetes	Eurotiales	Aspergillaceae	Penicillium	0	248	32945979	50.006	132847	78612.5	1033152	501	292589	35	99.3	99.1	0.2	0.2	0.5	4191	eurotiales	10352	mesotroph
Pencamem	Penicillium_camemberti_FM_013_(ascomycetes)	5075	Penicillium_camemberti	PCAMFM013_20131106	GCA_000513335_1	1429867	ftp_ncbi_nlm_nih_gov_genomes_all_GCA_000_513_335_GCA_000513335_1_PCAMFM013_20131106	Ascomycota	Eurotiomycetes	Eurotiales	Aspergillaceae	Penicillium	0	180	35011981	48.215	194511	18438	2612452	1054	947716	11	99.8	99.6	0.2	0.1	0.1	4191	eurotiales	14418	mesotroph
Penchrys	Penicillium_chrysogenum_(ascomycetes)	5076	Penicillium_chrysogenum	ASM71027v1	GCA_000710275_1	5076	ftp_ncbi_nlm_nih_gov_genomes_all_GCA_000_710_275_GCA_000710275_1_ASM71027v1	Ascomycota	Eurotiomycetes	Eurotiales	Aspergillaceae	Penicillium	0	5	32525541	48.948	6.50511e+06	5401029	13597520	27017	10455807	2	99.8	99.7	0.1	0	0.2	4191	eurotiales	11198	mesotroph
Pencopro	Penicillium_coprophilum_(ascomycetes)	36646	Penicillium_coprophilum	ASM207240v1	GCA_002072405_1	36646	ftp_ncbi_nlm_nih_gov_genomes_all_GCA_002_072_405_GCA_002072405_1_ASM207240v1	Ascomycota	Eurotiomycetes	Eurotiales	Aspergillaceae	Penicillium	0	91	28360408	48.338	311653	4491	5488300	202	2122312	5	99.8	99.6	0.2	0	0.2	4191	eurotiales	8999	saprotroph
Pencrust	Penicillium_crustosum_(ascomycetes)	36656	Penicillium_crustosum	ASM1462137v1	GCA_014621375_1	36656	ftp_ncbi_nlm_nih_gov_genomes_all_GCA_014_621_375_GCA_014621375_1_ASM1462137v1	Ascomycota	Eurotiomycetes	Eurotiales	Aspergillaceae	Penicillium	0	434	31342850	47.974	72218.5	11773	845405	501	208953	49	99.8	99.6	0.2	0	0.2	4191	eurotiales	10577	mesotroph
Pendecum	Penicillium_decumbens_(ascomycetes)	69771	Penicillium_decumbens	ASM207224v1	GCA_002072245_1	69771	ftp_ncbi_nlm_nih_gov_genomes_all_GCA_002_072_245_GCA_002072245_1_ASM207224v1	Ascomycota	Eurotiomycetes	Eurotiales	Aspergillaceae	Penicillium	0	403	23940802	50.265	59406.5	952	1870422	200	656951	11	99	98.8	0.2	0.1	0.9	4191	eurotiales	7149	monomertroph
Pendigit	Penicillium_digitatum_Pd1_(ascomycetes)	36651	Penicillium_digitatum	PdigPd1_v1	GCF_000315645_1	1170230	ftp_ncbi_nlm_nih_gov_genomes_all_GCA_000_315_645_GCA_000315645_2_PdigPd1_v1	Ascomycota	Eurotiomycetes	Eurotiales	Aspergillaceae	Penicillium	0	54	26082141	48.909	483003	78913	5708466	2038	1533507	5	99	98.9	0.1	0.2	0.8	4191	eurotiales	8961	monomertroph
Penexpan	Penicillium_expansum_(ascomycetes)	27334	Penicillium_expansum	ASM76974v1	GCF_000769745_1	27334	ftp_ncbi_nlm_nih_gov_genomes_all_GCA_000_769_745_GCA_000769745_1_ASM76974v1	Ascomycota	Eurotiomycetes	Eurotiales	Aspergillaceae	Penicillium	0	382	32356048	47.515	84701.7	7920.5	1004373	372	301353	33	99.9	99.7	0.2	0	0.1	4191	eurotiales	11060	mesotroph
Penflavi	Penicillium_flavigenum_(ascomycetes)	254877	Penicillium_flavigenum	ASM207236v1	GCA_002072365_1	254877	ftp_ncbi_nlm_nih_gov_genomes_all_GCA_002_072_365_GCA_002072365_1_ASM207236v1	Ascomycota	Eurotiomycetes	Eurotiales	Aspergillaceae	Penicillium	0	260	32903267	48.468	126551	14579.5	2003574	200	607994	17	99.9	99.6	0.3	0	0.1	4191	eurotiales	10994	polymertroph
Penfrei	Penicillium_freii_(ascomycetes)	48697	Penicillium_freii	ASM151392v1	GCA_001513925_1	48697	ftp_ncbi_nlm_nih_gov_genomes_all_GCA_001_513_925_GCA_001513925_1_ASM151392v1	Ascomycota	Eurotiomycetes	Eurotiales	Aspergillaceae	Penicillium	0	1923	33546389	47.411	17444.8	3777	325200	1000	61797	167	99.4	99	0.4	0.4	0.2	4191	eurotiales	11739	saprotroph
Pengrise	Penicillium_griseofulvum_(ascomycetes)	5078	Penicillium_griseofulvum	ASM156193v1	GCA_001561935_1	5078	ftp_ncbi_nlm_nih_gov_genomes_all_GCA_001_561_935_GCA_001561935_1_ASM156193v1	Ascomycota	Eurotiomycetes	Eurotiales	Aspergillaceae	Penicillium	0	92	29140916	47.285	316749	4615.5	6463649	1009	2267136	4	99.7	99.5	0.2	0	0.3	4191	eurotiales	9630	polymertroph
Penitali	Penicillium_italicum_(ascomycetes)	40296	Penicillium_italicum	ASM76976v1	GCA_000769765_1	40296	ftp_ncbi_nlm_nih_gov_genomes_all_GCA_000_769_765_GCA_000769765_1_ASM76976v1	Ascomycota	Eurotiomycetes	Eurotiales	Aspergillaceae	Penicillium	0	1632	30164421	47.26	18483.1	902.5	422577	201	121461	82	99.5	99.1	0.4	0.3	0.2	4191	eurotiales	9996	saprotroph
Pennalgi	Penicillium_nalgiovense_(ascomycetes)	60175	Penicillium_nalgiovense	ASM207242v1	GCA_002072425_1	60175	ftp_ncbi_nlm_nih_gov_genomes_all_GCA_002_072_425_GCA_002072425_1_ASM207242v1	Ascomycota	Eurotiomycetes	Eurotiales	Aspergillaceae	Penicillium	0	1956	33006161	48.466	16874.3	1121	2017533	200	358239	26	99.8	99.5	0.3	0	0.2	4191	eurotiales	11853	polymertroph
Pennordi	Penicillium_nordicum_(ascomycetes)	229535	Penicillium_nordicum	ASM127859v1	GCA_001278595_1	229535	ftp_ncbi_nlm_nih_gov_genomes_all_GCA_001_278_595_GCA_001278595_1_ASM127859v1	Ascomycota	Eurotiomycetes	Eurotiales	Aspergillaceae	Penicillium	0	996	30844022	47.807	30967.9	6558	391229	1000	92327	105	99.7	99.5	0.2	0.1	0.2	4191	eurotiales	12959	saprotroph
Penoccit1	Penicillium_occitanis		Penicillium_occitanis		GCA_002382855_1		ftp_ncbi_nlm_nih_gov_genomes_all_GCA_002_382_855_GCA_002382855_1_ASM238285v1	Ascomycota	Eurotiomycetes	Eurotiales	Aspergillaceae	Penicillium	0	1591	36251488	46.883	22785.3	6472	300597	1004	67126	166	96.9	96.3	0.6	0.7	2.4	4191	eurotiales	11231	vasculartroph
Penoccit2	Penicillium_sp__occitanis_(ascomycetes)	290292	Penicillium_sp__occitanis	ASM238285v1	GCA_002382855_1	290292	ftp_ncbi_nlm_nih_gov_genomes_all_GCA_002_382_855_GCA_002382855_1_ASM238285v1	Ascomycota	Eurotiomycetes	Eurotiales	Aspergillaceae	Penicillium	0	1591	36251488	46.883	22785.3	6472	300597	1004	67126	166	96.9	96.3	0.6	0.7	2.4	4191	eurotiales	11231	vasculartroph
Penoxali	Penicillium_oxalicum_114-2_(ascomycetes)	69781	Penicillium_oxalicum	pde_v1_0	GCA_000346795_1	933388	ftp_ncbi_nlm_nih_gov_genomes_all_GCA_000_346_795_GCA_000346795_1_pde_v1_0	Ascomycota	Eurotiomycetes	Eurotiales	Aspergillaceae	Penicillium	0	9	30177368	50.656	3.35304e+06	3634442	5959152	26362	3855354	4	98.9	98.7	0.2	0.2	0.9	4191	eurotiales	9979	saprotroph
Penpolon	Penicillium_polonicum_(ascomycetes)	60169	Penicillium_polonicum	ASM207226v1	GCA_002072265_1	60169	ftp_ncbi_nlm_nih_gov_genomes_all_GCA_002_072_265_GCA_002072265_1_ASM207226v1	Ascomycota	Eurotiomycetes	Eurotiales	Aspergillaceae	Penicillium	0	75	32404688	47.474	432063	53695	5008156	411	1891852	6	99.9	99.3	0.6	0	0.1	4191	eurotiales	10694	saprotroph
Penrolfs	Penicillium_rolfsii_(ascomycetes)	69785	Penicillium_rolfsii	CTC_F1880_1_0	GCA_011392555_1	69785	ftp_ncbi_nlm_nih_gov_genomes_all_GCA_011_392_555_GCA_011392555_1_CTC_F1880_1_0	Ascomycota	Eurotiomycetes	Eurotiales	Aspergillaceae	Penicillium	0	27	32363941	49.809	1.19866e+06	342177	5082153	11766	3147738	4	99.5	99.3	0.2	0.1	0.4	4191	eurotiales	9955	mesotroph
Penroque	Penicillium_roqueforti_(ascomycetes)	5082	Penicillium_roqueforti	PrP1-1_0	GCA_000737485_2	5082	ftp_ncbi_nlm_nih_gov_genomes_all_GCA_000_737_485_GCA_000737485_2_PrP1-1_0	Ascomycota	Eurotiomycetes	Eurotiales	Aspergillaceae	Penicillium	0	428	27933364	48.153	65264.9	5746	1005209	200	252927	32	99.7	99.4	0.3	0.1	0.2	4191	eurotiales	19	monomertroph
Penruben	Penicillium_rubens_(ascomycetes)	1108849	Penicillium_rubens	ASM1105888v1	GCA_011058885_1	1108849	ftp_ncbi_nlm_nih_gov_genomes_all_GCA_011_058_885_GCA_011058885_1_ASM1105888v1	Ascomycota	Eurotiomycetes	Eurotiales	Aspergillaceae	Penicillium	0	466	33386079	48.827	71643.9	7212	1966757	1007	593969	18	99.9	99.6	0.3	0	0.1	4191	eurotiales	11469	polymertroph
Pensolit	Penicillium_solitum_(ascomycetes)	60172	Penicillium_solitum	ASM207223v1	GCA_002072235_1	60172	ftp_ncbi_nlm_nih_gov_genomes_all_GCA_002_072_235_GCA_002072235_1_ASM207223v1	Ascomycota	Eurotiomycetes	Eurotiales	Aspergillaceae	Penicillium	0	598	33213390	47.925	55540.8	2221	3081676	200	438764	22	99.9	99.7	0.2	0	0.1	4191	eurotiales	11889	mesotroph
Pensteck	Penicillium_steckii_(ascomycetes)	303698	Penicillium_steckii	ASM207237v1	GCA_002072375_1	303698	ftp_ncbi_nlm_nih_gov_genomes_all_GCA_002_072_375_GCA_002072375_1_ASM207237v1	Ascomycota	Eurotiomycetes	Eurotiales	Aspergillaceae	Penicillium	0	84	32109558	45.163	382257	75763.5	3516887	226	1379532	8	99.2	98.8	0.4	0.1	0.7	4191	eurotiales	10362	mesotroph
Penstr	Penicillium_sp__str__diese12_(ascomycetes)	2720512	Penicillium_sp__str__diese12	ASM1313803v1	GCA_013138035_1	2720512	ftp_ncbi_nlm_nih_gov_genomes_all_GCA_013_138_035_GCA_013138035_1_ASM1313803v1	Ascomycota	Eurotiomycetes	Eurotiales	Aspergillaceae	Penicillium	0	51	38013791	48.224	745368	67186	8590838	7726	2900369	4	98.5	98	0.5	0.6	0.9	4191	eurotiales	13098	mesotroph
Pensubru	Penicillium_subrubescens_(ascomycetes)	1316194	Penicillium_subrubescens	ASM190812v1	GCA_001908125_1	1316194	ftp_ncbi_nlm_nih_gov_genomes_all_GCA_001_908_125_GCA_001908125_1_ASM190812v1	Ascomycota	Eurotiomycetes	Eurotiales	Aspergillaceae	Penicillium	0	776	39803164	49.21	51292.7	6138.5	984881	201	322902	36	99.7	99.3	0.4	0.1	0.2	4191	eurotiales	14177	mesotroph
Penvulpi	Penicillium_vulpinum_(ascomycetes)	29845	Penicillium_vulpinum	ASM207225v1	GCA_002072255_1	29845	ftp_ncbi_nlm_nih_gov_genomes_all_GCA_002_072_255_GCA_002072255_1_ASM207225v1	Ascomycota	Eurotiomycetes	Eurotiales	Aspergillaceae	Penicillium	0	660	31061096	47.463	47062.3	1308.5	2036226	200	527732	18	99.8	99.7	0.1	0.1	0.1	4191	eurotiales	10278	mesotroph
Penzonat	Penicilliopsis_zonata_CBS_506_65_(ascomycetes)	41063	Penicilliopsis_zonata	Aspzo1	GCF_001890105_1	1073090	ftp_ncbi_nlm_nih_gov_genomes_all_GCA_001_890_105_GCA_001890105_1_Aspzo1	Ascomycota	Eurotiomycetes	Eurotiales	Aspergillaceae	Penicilliopsis	0	246	26088231	49.945	106050	3403	3522795	1064	1215459	7	98.2	98	0.2	0.4	1.4	4191	eurotiales	9870	mesotroph
Pereffu	Peronospora_effusa_(oomycetes)	542832	Peronospora_effusa	ASM384389v1	GCA_003843895_1	542832	ftp_ncbi_nlm_nih_gov_genomes_all_GCA_003_843_895_GCA_003843895_1_ASM384389v1	Oomycota	Oomycetes	Peronosporales	Peronosporaceae	Phytophthora	0	784	32162939	47.493	41024.2	27026	363714	1052	72179	139	96	95	1	1	3	100	stramenopiles	8603	monomertroph
Permacro	Periconia_macrospinosa_(ascomycetes)	97972	Periconia_macrospinosa	Perma1	GCA_003073855_1	97972	ftp_ncbi_nlm_nih_gov_genomes_all_GCA_003_073_855_GCA_003073855_1_Perma1	Ascomycota	Dothideomycetes	Pleosporales	Periconiaceae	Periconia	0	1566	54992973	47.245	35116.8	6300.5	1324167	1000	140954	101	88.8	88	0.8	1	10.2	6641	pleosporales	18735	vasculartroph
Pesfic	Pestalotiopsis_fici_W106-1_(ascomycetes)	393283	Pestalotiopsis_fici	PFICI	GCF_000516985_1	1229662	ftp_ncbi_nlm_nih_gov_genomes_all_GCA_000_516_985_GCA_000516985_1_PFICI	Ascomycota	Sordariomycetes	Xylariales	Sporocadaceae	Pestalotiopsis	0	39	51910726	48.734	1.33104e+06	40221	7233875	2040	4007484	5	99.6	99.4	0.2	0.1	0.3	3817	sordariomycetes	15413	vasculartroph
Pettolet	Peterozyma_toletana		Peterozyma_toletana	NRRL_YB-4247	PPKG00000000		https_figshare_com_articles_Tempo_and_mode_of_genome_evolution_in_the_budding_yeast_subphylum_5854922	Ascomycota	Saccharomycetes	Saccharomycetales	Debaryomycetaceae	Peterozyma	1	422	13669850	38.031	32393	456.5	933844	200	363362	11	95.3	94.7	0.6	0.8	3.9	2137	saccharomycetes	6276	monomertroph
Petxylos	Peterozyma_xylosa		Peterozyma_xylosa	NRRL_Y-12939	PPKF00000000		https_figshare_com_articles_Tempo_and_mode_of_genome_evolution_in_the_budding_yeast_subphylum_5854923	Ascomycota	Saccharomycetes	Saccharomycetales	Debaryomycetaceae	Peterozyma	1	234	12957929	38.109	55375.8	512.5	1221071	200	621758	8	95	94.8	0.2	0.6	4.4	2137	saccharomycetes	5982	monomertroph
Pezerica	Pezoloma_ericae_(ascomycetes)	1745343	Pezoloma_ericae	Rhier1	GCA_002865625_1	1745343	ftp_ncbi_nlm_nih_gov_genomes_all_GCA_002_865_625_GCA_002865625_1_Rhier1	Ascomycota	Leotiomycetes	Helotiales	Leotiaceae	Pezoloma	0	267	57408471	41.521	215013	26642	1934267	1008	700593	26	98.3	98.1	0.2	0.3	1.4	1706	ascomycota	16783	mesotroph
Phaantil	Phaffomyces_antillensis		Phaffomyces_antillensis	NRRL_Y-12881	PPNI00000000		https_figshare_com_articles_Tempo_and_mode_of_genome_evolution_in_the_budding_yeast_subphylum_5854924	Ascomycota	Saccharomycetes	Saccharomycetales	Phaffomycetaceae	Phaffomyces	1	1461	12301330	31.893	8419.8	290	583213	200	207511	19	93.5	93.4	0.1	0.6	5.9	2137	saccharomycetes	5931	monomertroph
Phacarno	Phanerochaete_carnosa_HHB-10118-sp_(basidiomycetes)	231932	Phanerochaete_carnosa	Phanerochaete_carnosa_HHB-10118-Sp_v1_0	GCF_000300595_1	650164	ftp_ncbi_nlm_nih_gov_genomes_all_GCA_000_300_595_GCA_000300595_1_Phanerochaete_carnosa_HHB-10118-Sp_v1_0	Basidiomycota	Agaricomycetes	Polyporales	Phanerochaetaceae	Phanerochaete	0	1137	46293325	53.149	40715.3	3026	5865343	1992	3534421	6	97.1	95.9	1.2	1	1.9	4464	polyporales	13925	saprotroph
Phachlam	Phaeomoniella_chlamydospora_(ascomycetes)	158046	Phaeomoniella_chlamydospora	UCRPA7V1_0	GCA_001006345_1	158046	ftp_ncbi_nlm_nih_gov_genomes_all_GCA_001_006_345_GCA_001006345_1_UCRPA7V1_0	Ascomycota	Eurotiomycetes	Phaeomoniellales	Phaeomoniellaceae	Phaeomoniella	0	702	27513354	47.041	39192.8	1370.5	648486	225	178620	50	93.9	93.8	0.1	1	5.1	3546	eurotiomycetes	6907	monomertroph
Phaminim	Phaeoacremonium_minimum_UCRPA7_(ascomycetes)	223192	Phaeoacremonium_minimum	UCRPA7V03	GCF_000392275_1	1286976	ftp_ncbi_nlm_nih_gov_genomes_all_GCA_000_392_275_GCA_000392275_1_UCRPA7V03	Ascomycota	Sordariomycetes	Togniniales	Togniniaceae	Phaeoacremonium	0	624	47465449	49.658	76066.4	6481.5	1628638	202	334554	45	99.5	99.2	0.3	0.3	0.2	3817	sordariomycetes	8834	polymertroph
Phaopunt	Phaffomyces_opuntiae		Phaffomyces_opuntiae	NRRL_Y-11707	PPNH00000000		https_figshare_com_articles_Tempo_and_mode_of_genome_evolution_in_the_budding_yeast_subphylum_5854925	Ascomycota	Saccharomycetes	Saccharomycetales	Phaffomycetaceae	Phaffomyces	1	986	13277281	31.748	13465.8	271.5	473280	122	113091	35	94.5	94.2	0.3	0.4	5.1	2137	saccharomycetes	5913	monomertroph
Phatherm	Phaffomyces_thermotolerans		Phaffomyces_thermotolerans	NRRL_Y-11709	PPNJ00000000		https_figshare_com_articles_Tempo_and_mode_of_genome_evolution_in_the_budding_yeast_subphylum_5854926	Ascomycota	Saccharomycetes	Saccharomycetales	Phaffomycetaceae	Phaffomyces	1	630	11427259	31.123	18138.5	322	1307545	200	254343	13	94.7	94.6	0.1	0.5	4.8	2137	saccharomycetes	5625	monomertroph
Phepouza	Phellinidium_pouzarii_(basidiomycetes)	167371	Phellinidium_pouzarii	ASM480269v1	GCA_004802695_1	167371	ftp_ncbi_nlm_nih_gov_genomes_all_GCA_004_802_695_GCA_004802695_1_ASM480269v1	Basidiomycota	Agaricomycetes	Hymenochaetales	Hymenochaetaceae	Phellinidium	0	1776	28590294	47.146	16098.1	5862.5	261793	387	41383	204	90.2	90.1	0.1	3.7	6.1	2898	agaricomycetes	8701	saprotroph
Phiameri	Phialophora_americana_(ascomycetes)	5601	Phialophora_americana	Capr_semi_CBS27337_V1	GCA_000835435_1	5601	ftp_ncbi_nlm_nih_gov_genomes_all_GCA_000_835_435_GCA_000835435_1_Capr_semi_CBS27337_V1	Ascomycota	Eurotiomycetes	Chaetothyriales	Herpotrichiellaceae	Phialophora	0	13	31616172	53.721	2.43201e+06	1905218	6061779	1187	4945454	3	99.5	99.4	0.1	0.1	0.4	6265	chaetothyriales	11909	saprotroph
Phiatta	Phialophora_attae		Phialophora_attae		GCA_001299255_1		ftp_ncbi_nlm_nih_gov_genomes_all_GCA_001_299_255_GCA_001299255_1_ASM129925v1	Ascomycota	Eurotiomycetes	Chaetothyriales	Herpotrichiellaceae	Phialophora	0	131	30363635	53.556	231783	22204	1935678	511	959784	12	92.6	92.2	0.4	1.9	5.5	6265	chaetothyriales	11848	mesotroph
Phiattin	Phialophora_attinorum_(ascomycetes)	1664694	Phialophora_attinorum	ASM129925v1	GCF_001299255_1	1664694	ftp_ncbi_nlm_nih_gov_genomes_all_GCA_001_299_255_GCA_001299255_1_ASM129925v1	Ascomycota	Eurotiomycetes	Chaetothyriales	Herpotrichiellaceae	Phialophora	0	131	30363635	53.556	231783	22204	1935678	511	959784	12	92.6	92.2	0.4	1.9	5.5	6265	chaetothyriales	11848	mesotroph
Phicurva	Phialemoniopsis_curvata_(ascomycetes)	1093900	Phialemoniopsis_curvata	ASM435304v1	GCF_004353045_1	1093900	ftp_ncbi_nlm_nih_gov_genomes_all_GCA_004_353_045_GCA_004353045_1_ASM435304v1	Ascomycota	Sordariomycetes	Xylariales		Phialemoniopsis	0	359	40366568	54.805	112442	9016	1224711	200	377547	36	99.3	98.7	0.6	0.2	0.5	3817	sordariomycetes	12456	mesotroph
Phihyali	Phialophora_cf__hyalina		Phialophora_cf__hyalina		GCA_003357145_1		ftp_ncbi_nlm_nih_gov_genomes_all_GCA_003_357_145_GCA_003357145_1_ASM335714v1	Ascomycota	Eurotiomycetes	Chaetothyriales	Herpotrichiellaceae	Phialophora	0	32	33639795	48.213	1.05124e+06	428871	8036013	1641	3782225	3	98.6	98.1	0.5	0.2	1.2	1706	ascomycota	10707	polymertroph
Phiscopi	Phialocephala_scopiformis_(ascomycetes)	149040	Phialocephala_scopiformis	Phisc1	GCF_001500285_1	149040	ftp_ncbi_nlm_nih_gov_genomes_all_GCA_001_500_285_GCA_001500285_1_Phisc1	Ascomycota	Leotiomycetes	Helotiales	Mollisiaceae	Phialocephala	0	71	48876257	47.584	688398	585617	2762476	1033	1331786	15	98.9	98.5	0.4	0.1	1	1706	ascomycota	18567	vasculartroph
Phisubal	Phialocephala_subalpina_(ascomycetes)	576137	Phialocephala_subalpina	PAC_version_1	GCA_900073065_1	576137	ftp_ncbi_nlm_nih_gov_genomes_all_GCA_900_073_065_GCA_900073065_1_PAC_version_1	Ascomycota	Leotiomycetes	Helotiales	Mollisiaceae	Phialocephala	0	205	69693031	45.895	339966	57959	3933241	2010	1433508	17	98.9	98.2	0.7	0.2	0.9	1706	ascomycota	20173	vasculartroph
Phlcentr	Phlebia_centrifuga_(basidiomycetes)	98765	Phlebia_centrifuga	ASM480266v1	GCA_004802665_1	98765	ftp_ncbi_nlm_nih_gov_genomes_all_GCA_004_802_665_GCA_004802665_1_ASM480266v1	Basidiomycota	Agaricomycetes	Polyporales	Meruliaceae	Phlebia	0	1328	36879476	48.712	27770.7	12226	384982	567	62389	168	94.7	93.5	1.2	1.5	3.8	4464	polyporales	8473	saprotroph
Phlgigan	Phlebiopsis_gigantea_11061_1_CR5-6_(basidiomycetes)	82310	Phlebiopsis_gigantea	Phlgi1	GCA_000832265_1	745531	ftp_ncbi_nlm_nih_gov_genomes_all_GCA_000_832_265_GCA_000832265_1_Phlgi1	Basidiomycota	Agaricomycetes	Polyporales	Phanerochaetaceae	Phlebiopsis	0	573	30143925	54.821	52607.2	25892	612519	959	120609	72	97.5	97.1	0.4	0.9	1.6	4464	polyporales	11855	saprotroph
Phomoles	Pholiota_molesta_(basidiomycetes)	2066989	Pholiota_molesta	Phohig1	GCA_014925825_1	2066989	ftp_ncbi_nlm_nih_gov_genomes_all_GCA_014_925_825_GCA_014925825_1_Phohig1	Basidiomycota	Agaricomycetes	Agaricales	Strophariaceae	Pholiota	0	701	66044324	49.356	94214.4	35642	1610084	1184	250641	65	89.9	55.3	34.6	3	7.1	3870	agaricales	17823	polymertroph
Phyblake	Phycomyces_blakesleeanus_NRRL_1555(-)_(fungi)	4837	Phycomyces_blakesleeanus	Phybl2	GCF_001638985_1	763407	ftp_ncbi_nlm_nih_gov_genomes_all_GCA_001_638_985_GCA_001638985_2_Phybl2	Mucoromycota	Mucoromycetes	Mucorales	Phycomycetaceae	Phycomyces	0	80	53939167	35.782	674240	368746	4452461	2964	1515579	11	97	95.9	1.1	0.6	2.4	2449	mucorales	16543	monomertroph
Phycact	Phytophthora_cactorum_(oomycetes)	29920	Phytophthora_cactorum	Phyca_D	GCA_010194725_1	29920	ftp_ncbi_nlm_nih_gov_genomes_all_GCA_010_194_725_GCA_010194725_1_Phyca_D	Oomycota	Oomycetes	Peronosporales	Peronosporaceae	Nothophytophthora	0	5449	121526021	51.514	22302.4	13402	1025155	3592	30670	845	93	87	6	3	4	100	stramenopiles	24180	monomertroph
Phyfrag	Phytophthora_fragariae_(oomycetes)	53985	Phytophthora_fragariae	ASM973312v1	GCA_009733125_1	53985	ftp_ncbi_nlm_nih_gov_genomes_all_GCA_009_733_125_GCA_009733125_1_ASM973312v1	Oomycota	Oomycetes	Peronosporales	Peronosporaceae	Phytophthora	0	13321	78804247	53.387	5915.79	1575	154708	500	18925	1101	100	99	1	0	0	100	stramenopiles	34376	monomertroph
Phyinfe	Phytophthora_infestans_(potato_late_blight_agent)	4787	Phytophthora_infestans	ASM1255232v1	GCA_012552325_1	4787	ftp_ncbi_nlm_nih_gov_genomes_all_GCA_012_552_325_GCA_012552325_1_ASM1255232v1	Oomycota	Oomycetes	Peronosporales	Peronosporaceae	Bremia	0	3344	230945478	51.735	69062.6	30288	1781277	1789	154690	343	100	89	11	0	0	100	stramenopiles	23771	monomertroph
Phykern	Phytophthora_kernoviae_00238_432_(oomycetes)	325452	Phytophthora_kernoviae	PhyKer238_432v3	GCA_000333075_3	1284355	ftp_ncbi_nlm_nih_gov_genomes_all_GCA_000_333_075_GCA_000333075_3_PhyKer238_432v3	Oomycota	Oomycetes	Albuginales	Albuginaceae	Albugo	0	2301	42518343	49.725	18478.2	4452	1399912	580	60436	169	100	100	0	0	0	100	stramenopiles	11684	monomertroph
Phymega	Phytophthora_megakarya_(oomycetes)	4795	Phytophthora_megakarya	ASM221536v1	GCA_002215365_1	4795	ftp_ncbi_nlm_nih_gov_genomes_all_GCA_002_215_365_GCA_002215365_1_ASM221536v1	Oomycota	Oomycetes	Pythiales	Pythiaceae	Pythium	0	24039	101504516	48.921	4222.49	2199	128069	1000	7094	3400	99	99	0	0	1	100	stramenopiles	34804	monomertroph
Phynico	Phytophthora_nicotianae_(buckeye_rot_agent)	4790	Phytophthora_nicotianae	ASM148301v1	GCA_001483015_1	4790	ftp_ncbi_nlm_nih_gov_genomes_all_GCA_001_483_015_GCA_001483015_1_ASM148301v1	Oomycota	Oomycetes	Saprolegniales	Saprolegniaceae	Aphanomyces	0	6142	81610141	50.178	13287.2	7352.5	203438	1145	23734	843	100	88	12	0	0	100	stramenopiles	17348	monomertroph
Phypalm	Phytophthora_palmivora_var__palmivora_(oomycetes)	4796	Phytophthora_palmivora	ASM291172v1	GCA_002911725_1	611791	ftp_ncbi_nlm_nih_gov_genomes_all_GCA_002_911_725_GCA_002911725_1_ASM291172v1	Oomycota	Oomycetes	Pythiales	Pythiaceae		0	24809	107772931	48.915	4344.11	2634	72808	1000	6694	4375	93	52	41	7	0	100	stramenopiles	24674	monomertroph
Phypara	Phytophthora_parasitica_P10297_(oomycetes)	4792	Phytophthora_parasitica	Phyt_para_P10297_V1	GCA_000367145_1	1317064	ftp_ncbi_nlm_nih_gov_genomes_all_GCA_000_367_145_GCA_000367145_1_Phyt_para_P10297_V1	Oomycota	Oomycetes	Saprolegniales	Saprolegniaceae	Aphanomyces	0	5827	54574294	49.569	9365.76	3435	324849	200	23769	610	100	100	0	0	0	100	stramenopiles	27956	monomertroph
Phyrubi	Phytophthora_rubi_(oomycetes)	129364	Phytophthora_rubi	ASM973314v1	GCA_009733145_1	129364	ftp_ncbi_nlm_nih_gov_genomes_all_GCA_009_733_145_GCA_009733145_1_ASM973314v1	Oomycota	Oomycetes	Peronosporales	Peronosporaceae	Phytophthora	0	13679	77817047	53.426	5688.8	1682	139907	500	16946	1210	100	99	1	0	0	100	stramenopiles	35524	monomertroph
Physoja	Phytophthora_sojae_(oomycetes)	67593	Phytophthora_sojae	P_sojae_V3_0	GCF_000149755_1	67593	ftp_ncbi_nlm_nih_gov_genomes_all_GCA_000_149_755_GCA_000149755_2_P_sojae_V3_0	Oomycota	Oomycetes	Saprolegniales	Saprolegniaceae	Saprolegnia	0	82	82597641	54.607	1.00729e+06	21058	13391543	2035	7609242	4	100	99	1	0	0	100	stramenopiles	26489	monomertroph
Picexigu	Pichia_exigua		Pichia_exigua	NRRL_Y-10920	PPIS00000000		https_figshare_com_articles_Tempo_and_mode_of_genome_evolution_in_the_budding_yeast_subphylum_5854927	Ascomycota	Saccharomycetes	Saccharomycetales	Pichiaceae	Pichia	1	1055	11263787	31.127	10676.6	312	632194	200	197274	17	90.1	90.1	0	1.2	8.7	2137	saccharomycetes	5064	monomertroph
Picheedi	Pichia_heedii		Pichia_heedii	NRRL_Y-10967	PPIR00000000		https_figshare_com_articles_Tempo_and_mode_of_genome_evolution_in_the_budding_yeast_subphylum_5854928	Ascomycota	Saccharomycetes	Saccharomycetales	Pichiaceae	Pichia	1	1086	10776783	30.262	9923.37	314	612800	82	112959	29	87.7	87.5	0.2	0.8	11.5	2137	saccharomycetes	5208	monomertroph
Pickudri	Pichia_kudriavzevii		Pichia_kudriavzevii	NRRL_Y-5396	PPIQ00000000		https_figshare_com_articles_Tempo_and_mode_of_genome_evolution_in_the_budding_yeast_subphylum_5854929	Ascomycota	Saccharomycetes	Saccharomycetales	Pichiaceae	Pichia	1	1082	11673292	38.229	10788.6	610	524995	213	162342	23	93	91.2	1.8	1.3	5.7	2137	saccharomycetes	5217	monomertroph
Picmembr	Pichia_membranifaciens		Pichia_membranifaciens	CBS_107	JGI		https_figshare_com_articles_Tempo_and_mode_of_genome_evolution_in_the_budding_yeast_subphylum_5854930	Ascomycota	Saccharomycetes	Saccharomycetales	Pichiaceae	Pichia	1	11	11584685	45.12	1.05315e+06	628204	2697971	2535	1676949	3	95.5	95.3	0.2	0.8	3.7	2137	saccharomycetes	4969	monomertroph
Picnakas	Pichia_nakasei		Pichia_nakasei	NRRL_Y-7686	PPIP00000000		https_figshare_com_articles_Tempo_and_mode_of_genome_evolution_in_the_budding_yeast_subphylum_5854931	Ascomycota	Saccharomycetes	Saccharomycetales	Pichiaceae	Pichia	1	347	10430795	33.291	30059.9	328	1112387	76	350369	9	87.7	87.5	0.2	1.8	10.5	2137	saccharomycetes	4358	monomertroph
Picnorve	Pichia_norvegensis		Pichia_norvegensis	NRRL_Y-7687	PPIO00000000		https_figshare_com_articles_Tempo_and_mode_of_genome_evolution_in_the_budding_yeast_subphylum_5854932	Ascomycota	Saccharomycetes	Saccharomycetales	Pichiaceae	Pichia	1	856	10269774	35.949	11997.4	622	330799	200	138389	25	87.7	86.2	1.5	2	10.3	2137	saccharomycetes	5054	monomertroph
Picoccid	Pichia_occidentalis		Pichia_occidentalis	NRRL_Y-7552	PPIN00000000		https_figshare_com_articles_Tempo_and_mode_of_genome_evolution_in_the_budding_yeast_subphylum_5854933	Ascomycota	Saccharomycetes	Saccharomycetales	Pichiaceae	Pichia	1	880	12048800	40.081	13691.8	496	588352	122	166511	22	93.4	92.8	0.6	1.6	5	2137	saccharomycetes	5456	monomertroph
Picterri	Pichia_terricola		Pichia_terricola	NRRL_YB-4310	PPMO00000000		https_figshare_com_articles_Tempo_and_mode_of_genome_evolution_in_the_budding_yeast_subphylum_5854934	Ascomycota	Saccharomycetes	Saccharomycetales	Pichiaceae	Pichia	1	390	12280907	36.314	31489.5	433	1348442	96	195790	17	89.6	89.5	0.1	1.3	9.1	2137	saccharomycetes	5195	monomertroph
Piehorta	Piedraia_hortae_CBS_480_64_(ascomycetes)	147573	Piedraia_hortae	Pieho1_1	GCA_010093745_1	1314780	ftp_ncbi_nlm_nih_gov_genomes_all_GCA_010_093_745_GCA_010093745_1_Pieho1_1	Ascomycota	Dothideomycetes	Capnodiales	Piedraiaceae	Piedraia	0	132	16946159	52.151	128380	74085	726567	1659	260314	22	64.6	64.2	0.4	1.5	33.9	3578	capnodiales	7559	monomertroph
Pilcroce	Piloderma_croceum_F_1598_(basidiomycetes)	80663	Piloderma_croceum	Piloderma_croceum_F_1598_v1_0	GCA_000827315_1	765440	ftp_ncbi_nlm_nih_gov_genomes_all_GCA_000_827_315_GCA_000827315_1_Piloderma_croceum_F_1598_v1_0	Basidiomycota	Agaricomycetes	Atheliales	Atheliaceae	Piloderma	0	715	59326866	46.284	82974.6	7382	1656816	1014	529349	33	97	96.3	0.7	1.2	1.8	2898	agaricomycetes	21524	saprotroph
Pipcylin	Piptocephalis_cylindrospora_(fungi)	1907219	Piptocephalis_cylindrospora	Pipcy3_1	GCA_003614145_1	1907219	ftp_ncbi_nlm_nih_gov_genomes_all_GCA_003_614_145_GCA_003614145_1_Pipcy3_1	Zoopagomycota	Zoopagomycetes	Zoopagales	Piptocephalidaceae	Piptocephalis	0	1381	10748482	51.209	7783.11	5201	58437	2001	11086	282	49.8	49.4	0.4	8.2	42	255	eukaryota	4301	monomertroph
PirE2	Piromyces_sp__E2_(chytrids)	73868	Piromyces_sp__E2	PirspE2_v1_0	GCA_002157105_1	73868	ftp_ncbi_nlm_nih_gov_genomes_all_GCA_002_157_105_GCA_002157105_1_PirspE2_v1_0	Chytridiomycota	Neocallimastigomycetes	Neocallimastigales	Neocallimastigaceae	Piromyces	0	1656	71019055	21.818	42885.9	5788	835036	2000	144455	143	39.3	38.4	0.9	9.8	50.9	758	fungi	14612	mesotroph
Pirfinni	Piromyces_finnis_(chytrids)	1754191	Piromyces_finnis	Piromyces_sp__finnis_v3_0	GCA_002104945_1	1754191	ftp_ncbi_nlm_nih_gov_genomes_all_GCA_002_104_945_GCA_002104945_1_Piromyces_sp__finnis_v3_0	Chytridiomycota	Neocallimastigomycetes	Neocallimastigales	Neocallimastigaceae	Piromyces	0	232	56455805	21.179	243344	38613.5	2625575	7030	749539	25	75.2	73.5	1.7	1.2	23.6	758	fungi	10978	saprotroph
Pismicro	Pisolithus_microcarpus_441_(basidiomycetes)	178872	Pisolithus_microcarpus	Pisolithus_microcarpus_441_v1_0	GCA_000827275_1	765257	ftp_ncbi_nlm_nih_gov_genomes_all_GCA_000_827_275_GCA_000827275_1_Pisolithus_microcarpus_441_v1_0	Basidiomycota	Agaricomycetes	Boletales	Pisolithaceae	Pisolithus	0	1064	53027657	48.96	49838	13706	947096	1007	151941	89	93.1	90.3	2.8	1.5	5.4	4878	boletales	20982	monomertroph
Pistinct	Pisolithus_tinctorius_Marx_270_(basidiomycetes)	37468	Pisolithus_tinctorius	Pisolithus_tinctorius_Marx_270_v1_0	GCA_000827335_1	870435	ftp_ncbi_nlm_nih_gov_genomes_all_GCA_000_827_335_GCA_000827335_1_Pisolithus_tinctorius_Marx_270_v1_0	Basidiomycota	Agaricomycetes	Boletales	Pisolithaceae	Pisolithus	0	610	71007534	48.921	116406	10341	2369842	1003	491489	36	95.1	91.4	3.7	0.8	4.1	4878	boletales	22653	monomertroph
Plahals	Plasmopara_halstedii_(oomycetes)	4781	Plasmopara_halstedii	Plasmopara_halstedii_genome	GCF_900000015_1	4781	ftp_ncbi_nlm_nih_gov_genomes_all_GCA_900_000_015_GCA_900000015_1_Plasmopara_halstedii_genome	Oomycota	Oomycetes	Saprolegniales	Saprolegniaceae	Achlya	0	3162	75321785	45.297	23820.9	511	3420761	300	1546205	16	100	100	0	0	0	100	stramenopiles	15469	monomertroph
Pleostre2	Pleurotus_ostreatus_(oyster_mushroom)	5322	Pleurotus_ostreatus	ASM1446616v1	GCF_014466165_1	5322	ftp_ncbi_nlm_nih_gov_genomes_all_GCA_014_466_165_GCA_014466165_1_ASM1446616v1	Basidiomycota	Agaricomycetes	Agaricales	Pleurotaceae	Pleurotus	0	17	35032978	50.792	2.06076e+06	2134864	4859873	9086	3500734	5	97.6	96.6	1	0.4	2	3870	agaricales	11693	polymertroph
Plepulmo	Pleurotus_pulmonarius_(basidiomycetes)	28995	Pleurotus_pulmonarius	ASM1298053v1	GCA_012980535_1	28995	ftp_ncbi_nlm_nih_gov_genomes_all_GCA_012_980_535_GCA_012980535_1_ASM1298053v1	Basidiomycota	Agaricomycetes	Agaricales	Pleurotaceae	Pleurotus	0	23	39866212	51.037	1.73331e+06	866283	5063380	21250	3374720	5	98.4	97.3	1.1	0.5	1.1	3870	agaricales	10953	polymertroph
Plesipar	Pleomassaria_siparia_CBS_279_74_(ascomycetes)	100044	Pleomassaria_siparia	Plesi1	GCA_010093715_1	1314801	ftp_ncbi_nlm_nih_gov_genomes_all_GCA_010_093_715_GCA_010093715_1_Plesi1	Ascomycota	Dothideomycetes	Pleosporales	Pleomassariaceae	Pleomassaria	0	193	43176591	47.402	223713	4871	4558380	1034	1889306	8	89	88.9	0.1	0.8	10.2	6641	pleosporales	13455	mesotroph
Pletrach	Plenodomus_tracheiphilus_IPT5_(ascomycetes)	1077377	Plenodomus_tracheiphilus	Photr1	GCA_010093695_1	1408161	ftp_ncbi_nlm_nih_gov_genomes_all_GCA_010_093_695_GCA_010093695_1_Photr1	Ascomycota	Dothideomycetes	Pleosporales	Leptosphaeriaceae	Plenodomus	0	273	34242632	51.396	125431	13876	1522370	1096	532795	20	97.4	97.2	0.2	0.5	2.1	6641	pleosporales	13204	mesotroph
Plicrisp	Plicaturopsis_crispa_FD-325_SS-3_(basidiomycetes)	139390	Plicaturopsis_crispa	Plicr1	GCA_000827205_1	944288	ftp_ncbi_nlm_nih_gov_genomes_all_GCA_000_827_205_GCA_000827205_1_Plicr1	Basidiomycota	Agaricomycetes	Amylocorticiales	Amylocorticiaceae	Plicaturopsis	0	316	34498066	53.704	109171	2775.5	4119651	1849	1834389	7	99.1	98.5	0.6	0.1	0.8	2898	agaricomycetes	13617	saprotroph
Plucervi	Pluteus_cervinus_(basidiomycetes)	181527	Pluteus_cervinus	Plucer1	GCA_004369065_1	181527	ftp_ncbi_nlm_nih_gov_genomes_all_GCA_004_369_065_GCA_004369065_1_Plucer1	Basidiomycota	Agaricomycetes	Agaricales	Pluteaceae	Pluteus	0	1887	52193021	48.751	27659.3	6170	2181652	1000	102970	119	95.9	94.9	1	1	3.1	3870	agaricales	19812	saprotroph
Pnecarin	Pneumocystis_carinii_B80_(ascomycetes)	4754	Pneumocystis_carinii	Pneu_cari_B80_V3	GCF_001477545_1	1408658	ftp_ncbi_nlm_nih_gov_genomes_all_GCA_001_477_545_GCA_001477545_1_Pneu_cari_B80_V3	Ascomycota	Pneumocystidomycetes	Pneumocystidales	Pneumocystidaceae	Pneumocystis	0	62	7661456	27.756	123572	3488	635418	1125	465149	7	57.8	57.7	0.1	1.6	40.6	1706	ascomycota	3646	monomertroph
Pnejirov	Pneumocystis_jirovecii_RU7_(ascomycetes)	42068	Pneumocystis_jirovecii	Pneu_jiro_RU7_V2	GCF_001477535_1	1408657	ftp_ncbi_nlm_nih_gov_genomes_all_GCA_001_477_535_GCA_001477535_1_Pneu_jiro_RU7_V2	Ascomycota	Pneumocystidomycetes	Pneumocystidales	Pneumocystidaceae	Pneumocystis	0	70	8396240	28.659	119946	7251.5	635195	2237	454558	8	56.2	56.1	0.1	2.3	41.5	1706	ascomycota	3761	monomertroph
Pnemurin	Pneumocystis_murina_B123_(ascomycetes)	263815	Pneumocystis_murina	Pneumo_murina_B123_V4	GCF_000349005_2	1069680	ftp_ncbi_nlm_nih_gov_genomes_all_GCA_000_349_005_GCA_000349005_2_Pneumo_murina_B123_V4	Ascomycota	Pneumocystidomycetes	Pneumocystidales	Pneumocystidaceae	Pneumocystis	0	20	7501343	26.962	375067	400902	588088	3384	492849	7	56.9	56.9	0	1.9	41.2	1706	ascomycota	3623	monomertroph
Pocchlam	Pochonia_chlamydosporia_170_(ascomycetes)	280754	Pochonia_chlamydosporia	ASM165323v2	GCF_001653235_2	1380566	ftp_ncbi_nlm_nih_gov_genomes_all_GCA_001_653_235_GCA_001653235_2_ASM165323v2	Ascomycota	Sordariomycetes	Hypocreales	Clavicipitaceae	Pochonia	0	49	44215803	49.519	902363	97483	8615222	1745	5359152	4	99.7	98.9	0.8	0.2	0.1	4494	hypocreales	14204	mesotroph
Podanser	Podospora_anserina		Podospora_anserina		GCA_000226545_1		ftp_ncbi_nlm_nih_gov_genomes_all_GCA_000_226_545_GCA_000226545_1_ASM22654v1	Ascomycota	Sordariomycetes	Sordariales	Chaetomiaceae	Podospora	0	33	34718894	52.234	1.05209e+06	511053	4657536	43301	2427336	6	96.2	96	0.2	1.4	2.4	3817	sordariomycetes	10548	polymertroph
Podcomat	Podospora_comata_(ascomycetes)	48703	Podospora_comata	version1	GCA_900290415_1	48703	ftp_ncbi_nlm_nih_gov_genomes_all_GCA_900_290_415_GCA_900290415_1_version1	Ascomycota	Sordariomycetes	Sordariales	Chaetomiaceae	Podospora	0	8	34385490	52.417	4.29819e+06	4.03635e+06	8726108	82766	4662433	3	98.7	98.5	0.2	0.2	1.1	3817	sordariomycetes	10448	polymertroph
Podverti	Podila_verticillata_NRRL_6337_(fungi)	78898	Podila_verticillata	Mort_vert_NRRL_6337_V1	GCA_000739165_1	1069443	ftp_ncbi_nlm_nih_gov_genomes_all_GCA_000_739_165_GCA_000739165_1_Mort_vert_NRRL_6337_V1	Mucoromycota	Mortierellomycetes	Mortierellales	Mortierellaceae	Podila	0	56	41912894	48.875	748445	16417	5074928	5293	2912254	6	97.6	95.7	1.9	0.3	2.1	1614	mucoromycota	12595	monomertroph
Polarcul	Polyporus_arcularius_HHB13444_(basidiomycetes)	5639	Polyporus_arcularius	Polar1	GCA_004369055_1	1314778	ftp_ncbi_nlm_nih_gov_genomes_all_GCA_004_369_055_GCA_004369055_1_Polar1	Basidiomycota	Agaricomycetes	Polyporales	Polyporaceae	Polyporus	0	2540	43452342	57.033	17107.2	5195	307382	1000	48819	244	97.7	96.7	1	1	1.3	4464	polyporales	17496	mesotroph
Polbruma	Polyporus_brumalis_(basidiomycetes)	139420	Polyporus_brumalis	Polbr1	GCA_003367725_1	139420	ftp_ncbi_nlm_nih_gov_genomes_all_GCA_003_367_725_GCA_003367725_1_Polbr1	Basidiomycota	Agaricomycetes	Polyporales	Polyporaceae	Polyporus	0	621	45718144	57.065	73620.2	5710	1624028	1013	360043	34	98.6	97.3	1.3	0.5	0.9	4464	polyporales	18242	mesotroph
Polcitr	Polychaeton_citri_CBS_116435_(ascomycetes)	705562	Polychaeton_citri	Polci1	GCA_010093785_1	1314669	ftp_ncbi_nlm_nih_gov_genomes_all_GCA_010_093_785_GCA_010093785_1_Polci1	Ascomycota	Dothideomycetes	Capnodiales	Capnodiaceae	Polychaeton	0	416	27207581	51.542	65402.8	3997	882825	1002	280913	30	89.7	89.4	0.3	1.3	9	3578	capnodiales	10579	monomertroph
Polfusc	Polyplosphaeria_fusca_(ascomycetes)	682080	Polyplosphaeria_fusca	Polfu1	GCA_010093805_1	682080	ftp_ncbi_nlm_nih_gov_genomes_all_GCA_010_093_805_GCA_010093805_1_Polfu1	Ascomycota	Dothideomycetes	Pleosporales	Tetraplosphaeriaceae	Polyplosphaeria	0	468	37009770	53.282	79080.7	38223	868073	1002	180826	58	88.2	88	0.2	1	10.8	6641	pleosporales	15194	mesotroph
Polhystr	Polytolypa_hystricis_UAMH7299_(ascomycetes)	221428	Polytolypa_hystricis	Poly_hyst_7299_V1	GCA_002573605_1	1447883	ftp_ncbi_nlm_nih_gov_genomes_all_GCA_002_573_605_GCA_002573605_1_Poly_hyst_7299_V1	Ascomycota	Eurotiomycetes	Onygenales	Ajellomycetaceae	Polytolypa	0	641	34692036	45.627	54121.7	20856	685179	1000	135694	79	98.9	98.8	0.1	0.3	0.8	4862	onygenales	9934	saprotroph
Posplace	Postia_placenta_MAD-698-R-SB12_(basidiomycetes)	104341	Postia_placenta	PosplRSB12_1	GCF_002117355_1	670580	ftp_ncbi_nlm_nih_gov_genomes_all_GCA_002_117_355_GCA_002117355_1_PosplRSB12_1	Basidiomycota	Agaricomycetes	Polyporales	Dacryobolaceae	Postia	0	549	42452888	53.807	77327.7	2611	4334814	2002	2104516	8	99	98.6	0.4	0.3	0.7	4464	polyporales	12539	saprotroph
Powhirtu	Powellomyces_hirtus_(chytrids)	109895	Powellomyces_hirtus	ASM653600v1	GCA_006536005_1	109895	ftp_ncbi_nlm_nih_gov_genomes_all_GCA_006_536_005_GCA_006536005_1_ASM653600v1	Chytridiomycota	Chytridiomycetes	Spizellomycetales	Powellomycetaceae	Powellomyces	0	482	26238698	51.473	54437.1	12715.5	764225	2011	157542	47	91.3	89.6	1.7	0.9	7.8	758	fungi	6536	monomertroph
Pricarso	Priceomyces_carsonii		Priceomyces_carsonii	NRRL_YB-4275	PPMM00000000		https_figshare_com_articles_Tempo_and_mode_of_genome_evolution_in_the_budding_yeast_subphylum_5854935	Ascomycota	Saccharomycetes	Saccharomycetales	Debaryomycetaceae	Priceomyces	1	215	11729577	37.072	54556.2	345	1816623	92	610485	7	97.2	97.2	0	0.3	2.5	2137	saccharomycetes	5670	monomertroph
Pricasti	Priceomyces_castillae		Priceomyces_castillae	NRRL_Y-7501	PPMN00000000		https_figshare_com_articles_Tempo_and_mode_of_genome_evolution_in_the_budding_yeast_subphylum_5854936	Ascomycota	Saccharomycetes	Saccharomycetales	Debaryomycetaceae	Priceomyces	1	597	10856769	36.84	18185.5	106	841916	56	340584	12	96.3	96.3	0	0.4	3.3	2137	saccharomycetes	5158	monomertroph
Prihaplo	Priceomyces_haplophilus		Priceomyces_haplophilus	JCM_1635	GCA_001599895_1		https_figshare_com_articles_Tempo_and_mode_of_genome_evolution_in_the_budding_yeast_subphylum_5854937	Ascomycota	Saccharomycetes	Saccharomycetales	Debaryomycetaceae	Priceomyces	1	9	10517128	41.143	1.16857e+06	1138348	1903380	1355	1142060	4	97.3	97.3	0	0.2	2.5	2137	saccharomycetes	4983	monomertroph
Primediu	Priceomyces_medius		Priceomyces_medius	NRRL_Y-7122	PPIF00000000		https_figshare_com_articles_Tempo_and_mode_of_genome_evolution_in_the_budding_yeast_subphylum_5854938	Ascomycota	Saccharomycetes	Saccharomycetales	Debaryomycetaceae	Priceomyces	1	176	11083848	36.84	62976.4	388	1534310	200	970097	5	97.2	97.2	0	0.3	2.5	2137	saccharomycetes	5280	monomertroph
Prolactu	Protomyces_lactucaedebilis_(ascomycetes)	56484	Protomyces_lactucaedebilis	Prola1	GCA_002105105_1	56484	ftp_ncbi_nlm_nih_gov_genomes_all_GCA_002_105_105_GCA_002105105_1_Prola1	Ascomycota	Taphrinomycetes	Taphrinales	Protomycetaceae	Protomyces	0	44	12928838	51.245	293837	211454	872887	1859	565986	10	84	83.9	0.1	1.2	14.8	1706	ascomycota	6725	monomertroph
Psaaberd	Psathyrella_aberdarensis_(basidiomycetes)	2316362	Psathyrella_aberdarensis	ASM412641v1	GCA_004126415_1	2316362	ftp_ncbi_nlm_nih_gov_genomes_all_GCA_004_126_415_GCA_004126415_1_ASM412641v1	Basidiomycota	Agaricomycetes	Agaricales	Psathyrellaceae	Psathyrella	0	2303	60609341	50.285	26317.6	12121	354805	980	57370	297	96.3	93.9	2.4	1.2	2.5	3870	agaricales	14703	polymertroph
Pse03VT0	Pseudogymnoascus_sp__03VT05_(ascomycetes)	1622148	Pseudogymnoascus_sp__03VT05	ASM166264v1	GCA_001662645_1	1622148	ftp_ncbi_nlm_nih_gov_genomes_all_GCA_001_662_645_GCA_001662645_1_ASM166264v1	Ascomycota	Leotiomycetes		Pseudeurotiaceae	Pseudogymnoascus	0	856	33292581	49.203	38893.2	10611	361480	522	115508	94	98.3	97.8	0.5	0.2	1.5	1706	ascomycota	10252	polymertroph
Pse05NY0	Pseudogymnoascus_sp__05NY08_(ascomycetes)	1622149	Pseudogymnoascus_sp__05NY08	ASM166260v1	GCA_001662605_1	1622149	ftp_ncbi_nlm_nih_gov_genomes_all_GCA_001_662_605_GCA_001662605_1_ASM166260v1	Ascomycota	Leotiomycetes		Pseudeurotiaceae	Pseudogymnoascus	0	571	32206309	49.808	56403.3	7744	867888	484	205172	51	98.5	98.1	0.4	0.2	1.3	1706	ascomycota	10514	polymertroph
Pse23342	Pseudogymnoascus_sp__23342-1-I1_(ascomycetes)	1524831	Pseudogymnoascus_sp__23342-1-I1	ASM166257v1	GCA_001662575_1	1524831	ftp_ncbi_nlm_nih_gov_genomes_all_GCA_001_662_575_GCA_001662575_1_ASM166257v1	Ascomycota	Leotiomycetes		Pseudeurotiaceae	Pseudogymnoascus	0	978	32900320	50.003	33640.4	2879.5	990412	506	289626	36	98.7	98	0.7	0.1	1.2	1706	ascomycota	10762	polymertroph
Pse24MN1	Pseudogymnoascus_sp__24MN13_(ascomycetes)	1622150	Pseudogymnoascus_sp__24MN13	ASM166259v1	GCA_001662595_1	1622150	ftp_ncbi_nlm_nih_gov_genomes_all_GCA_001_662_595_GCA_001662595_1_ASM166259v1	Ascomycota	Leotiomycetes		Pseudeurotiaceae	Pseudogymnoascus	0	2827	30179533	50.291	10675.5	5026	129019	505	24078	369	86.3	85.9	0.4	5.2	8.5	1706	ascomycota	10269	mesotroph
PseVKMF1	Pseudogymnoascus_sp__VKM_F-103_(ascomycetes)	1420912	Pseudogymnoascus_sp__VKM_F-103	DG30	GCA_000750895_1	1420912	ftp_ncbi_nlm_nih_gov_genomes_all_GCA_000_750_895_GCA_000750895_1_DG30	Ascomycota	Leotiomycetes		Pseudeurotiaceae	Pseudogymnoascus	0	1794	30255792	50.377	16865	6023.5	199047	501	45274	205	95.5	95.4	0.1	1.5	3	1706	ascomycota	9802	mesotroph
PseVKMF10	Pseudogymnoascus_sp__VKM_F-4516_(FW-969)_(ascomycetes)	1420910	Pseudogymnoascus_sp__VKM_F-4516_(FW-969)	DG11	GCA_000750815_1	1420910	ftp_ncbi_nlm_nih_gov_genomes_all_GCA_000_750_815_GCA_000750815_1_DG11	Ascomycota	Leotiomycetes		Pseudeurotiaceae	Pseudogymnoascus	0	1601	27599203	50.412	17238.7	4117	182372	501	55154	153	96.5	96.2	0.3	1.5	2	1706	ascomycota	9363	polymertroph
PseVKMF11	Pseudogymnoascus_sp__VKM_F-4517_(FW-2822)_(ascomycetes)	1420911	Pseudogymnoascus_sp__VKM_F-4517_(FW-2822)	DG13	GCA_000750875_1	1420911	ftp_ncbi_nlm_nih_gov_genomes_all_GCA_000_750_875_GCA_000750875_1_DG13	Ascomycota	Leotiomycetes		Pseudeurotiaceae	Pseudogymnoascus	0	5738	32880410	50.157	5730.29	1430	157037	501	23970	359	93.7	93.3	0.4	3.2	3.1	1706	ascomycota	10744	polymertroph
PseVKMF12	Pseudogymnoascus_sp__VKM_F-4518_(FW-2643)_(ascomycetes)	1420913	Pseudogymnoascus_sp__VKM_F-4518_(FW-2643)	DG36	GCA_000750925_1	1420913	ftp_ncbi_nlm_nih_gov_genomes_all_GCA_000_750_925_GCA_000750925_1_DG36	Ascomycota	Leotiomycetes		Pseudeurotiaceae	Pseudogymnoascus	0	3669	35479399	50.183	9670.05	3182	183656	501	27334	372	95.3	94.9	0.4	1.8	2.9	1706	ascomycota	11619	mesotroph
PseVKMF13	Pseudogymnoascus_sp__VKM_F-4519_(FW-2642)_(ascomycetes)	1420914	Pseudogymnoascus_sp__VKM_F-4519_(FW-2642)	DG38	GCA_000750935_1	1420914	ftp_ncbi_nlm_nih_gov_genomes_all_GCA_000_750_935_GCA_000750935_1_DG38	Ascomycota	Leotiomycetes		Pseudeurotiaceae	Pseudogymnoascus	0	3348	32578210	50.233	9730.65	3838	133253	501	24539	372	94.9	94.4	0.5	2	3.1	1706	ascomycota	10630	mesotroph
PseVKMF14	Pseudogymnoascus_sp__VKM_F-4520_(FW-2644)_(ascomycetes)	1420915	Pseudogymnoascus_sp__VKM_F-4520_(FW-2644)	DG39	GCA_000750995_1	1420915	ftp_ncbi_nlm_nih_gov_genomes_all_GCA_000_750_995_GCA_000750995_1_DG39	Ascomycota	Leotiomycetes		Pseudeurotiaceae	Pseudogymnoascus	0	4294	34096352	50.427	7940.46	3077	131519	501	19903	471	94.3	93.8	0.5	2.2	3.5	1706	ascomycota	11551	mesotroph
PseVKMF2	Pseudogymnoascus_sp__VKM_F-3557_(ascomycetes)	1437433	Pseudogymnoascus_sp__VKM_F-3557	DG3	GCA_000750665_1	1437433	ftp_ncbi_nlm_nih_gov_genomes_all_GCA_000_750_665_GCA_000750665_1_DG3	Ascomycota	Leotiomycetes		Pseudeurotiaceae	Pseudogymnoascus	0	3339	27649855	50.214	8280.88	3618	110154	501	19956	388	86.7	86.5	0.2	6.7	6.6	1706	ascomycota	9482	polymertroph
PseVKMF3	Pseudogymnoascus_sp__VKM_F-3775_(ascomycetes)	1420901	Pseudogymnoascus_sp__VKM_F-3775	DG4	GCA_000750715_1	1420901	ftp_ncbi_nlm_nih_gov_genomes_all_GCA_000_750_715_GCA_000750715_1_DG4	Ascomycota	Leotiomycetes		Pseudeurotiaceae	Pseudogymnoascus	0	6880	28506885	48.956	4143.44	2034.5	65475	501	8235	925	71.3	70.8	0.5	13	15.7	1706	ascomycota	9472	polymertroph
PseVKMF4	Pseudogymnoascus_sp__VKM_F-3808_(ascomycetes)	1391699	Pseudogymnoascus_sp__VKM_F-3808	DG1	GCA_000750675_1	1391699	ftp_ncbi_nlm_nih_gov_genomes_all_GCA_000_750_675_GCA_000750675_1_DG1	Ascomycota	Leotiomycetes		Pseudeurotiaceae	Pseudogymnoascus	0	3534	27778879	50.497	7860.46	3774.5	100437	502	17453	457	89.9	89.7	0.2	5.2	4.9	1706	ascomycota	9929	polymertroph
PseVKMF5	Pseudogymnoascus_sp__VKM_F-4246_(ascomycetes)	1420902	Pseudogymnoascus_sp__VKM_F-4246	DG5	GCA_000750735_1	1420902	ftp_ncbi_nlm_nih_gov_genomes_all_GCA_000_750_735_GCA_000750735_1_DG5	Ascomycota	Leotiomycetes		Pseudeurotiaceae	Pseudogymnoascus	0	3685	25759859	51.019	6990.46	2447	109689	501	19521	380	88.2	88	0.2	5.3	6.5	1706	ascomycota	8540	polymertroph
PseVKMF6	Pseudogymnoascus_sp__VKM_F-4281_(FW-2241)_(ascomycetes)	1420906	Pseudogymnoascus_sp__VKM_F-4281_(FW-2241)	DG6	GCA_000750745_1	1420906	ftp_ncbi_nlm_nih_gov_genomes_all_GCA_000_750_745_GCA_000750745_1_DG6	Ascomycota	Leotiomycetes		Pseudeurotiaceae	Pseudogymnoascus	0	3783	26549613	50.588	7018.14	2529	103341	502	19037	395	91.9	91.7	0.2	3.7	4.4	1706	ascomycota	8728	saprotroph
PseVKMF7	Pseudogymnoascus_sp__VKM_F-4513_(FW-928)_(ascomycetes)	1420907	Pseudogymnoascus_sp__VKM_F-4513_(FW-928)	DG7	GCA_000750755_1	1420907	ftp_ncbi_nlm_nih_gov_genomes_all_GCA_000_750_755_GCA_000750755_1_DG7	Ascomycota	Leotiomycetes		Pseudeurotiaceae	Pseudogymnoascus	0	3425	26440682	50.903	7719.91	2663	123146	501	22824	339	90.9	90.7	0.2	4.1	5	1706	ascomycota	8669	polymertroph
PseVKMF8	Pseudogymnoascus_sp__VKM_F-4514_(FW-929)_(ascomycetes)	1420908	Pseudogymnoascus_sp__VKM_F-4514_(FW-929)	DG8	GCA_000750795_1	1420908	ftp_ncbi_nlm_nih_gov_genomes_all_GCA_000_750_795_GCA_000750795_1_DG8	Ascomycota	Leotiomycetes		Pseudeurotiaceae	Pseudogymnoascus	0	3211	27026992	50.483	8417	3576	136973	501	20782	360	89.3	89	0.3	5	5.7	1706	ascomycota	8865	polymertroph
PseVKMF9	Pseudogymnoascus_sp__VKM_F-4515_(FW-2607)_(ascomycetes)	1420909	Pseudogymnoascus_sp__VKM_F-4515_(FW-2607)	DG10	GCA_000750805_1	1420909	ftp_ncbi_nlm_nih_gov_genomes_all_GCA_000_750_805_GCA_000750805_1_DG10	Ascomycota	Leotiomycetes		Pseudeurotiaceae	Pseudogymnoascus	0	2437	32006932	50.212	13133.7	4388	204257	501	36636	267	94.5	94.3	0.2	2	3.5	1706	ascomycota	10676	polymertroph
PseWSF3	Pseudogymnoascus_sp__WSF_3629_(ascomycetes)	1622147	Pseudogymnoascus_sp__WSF_3629	ASM166258v1	GCA_001662585_1	1622147	ftp_ncbi_nlm_nih_gov_genomes_all_GCA_001_662_585_GCA_001662585_1_ASM166258v1	Ascomycota	Leotiomycetes		Pseudeurotiaceae	Pseudogymnoascus	0	409	35517105	48.903	86838.9	39177	741106	526	189864	55	98.6	98.2	0.4	0.2	1.2	1706	ascomycota	11033	mesotroph
Psedestr	Pseudogymnoascus_destructans_(ascomycetes)	655981	Pseudogymnoascus_destructans	ASM164126v1	GCF_001641265_1	655981	ftp_ncbi_nlm_nih_gov_genomes_all_GCA_001_641_265_GCA_001641265_1_ASM164126v1	Ascomycota	Leotiomycetes		Pseudeurotiaceae	Pseudogymnoascus	0	83	35818201	49.25	431545	88216	2552699	6345	1168637	11	98.4	97.5	0.9	0.3	1.3	1706	ascomycota	9405	monomertroph
Pseeumus	Pseudocercospora_eumusae_(ascomycetes)	321146	Pseudocercospora_eumusae	ASM157823v1	GCA_001578235_1	321146	ftp_ncbi_nlm_nih_gov_genomes_all_GCA_001_578_235_GCA_001578235_1_ASM157823v1	Ascomycota	Dothideomycetes	Mycosphaerellales	Mycosphaerellaceae	Pseudocercospora	0	2626	47119461	47.919	17943.4	2573	849494	500	112124	114	99.5	99.4	0.1	0.3	0.2	3578	capnodiales	12632	mesotroph
Psefijie	Pseudocercospora_fijiensis_CIRAD86_(ascomycetes)	1873960	Pseudocercospora_fijiensis	Mycfi2	GCF_000340215_1	383855	ftp_ncbi_nlm_nih_gov_genomes_all_GCA_000_340_215_GCA_000340215_1_Mycfi2	Ascomycota	Dothideomycetes	Mycosphaerellales	Mycosphaerellaceae	Pseudocercospora	0	56	74141167	45.169	1.32395e+06	52497	11880248	3094	5901819	5	99.4	99.4	0	0.3	0.3	3578	capnodiales	13066	polymertroph
Psefulig	Pseudocercospora_fuligena_(ascomycetes)	685502	Pseudocercospora_fuligena	ASM1429803v1	GCA_014298035_1	685502	ftp_ncbi_nlm_nih_gov_genomes_all_GCA_014_298_035_GCA_014298035_1_ASM1429803v1	Ascomycota	Dothideomycetes	Mycosphaerellales	Mycosphaerellaceae	Pseudocercospora	0	348	50525800	46.267	145189	49167.5	1460984	1112	407608	41	99.2	98.9	0.3	0.3	0.5	3578	capnodiales	13764	mesotroph
Psegluco	Pseudomicrostroma_glucosiphilum_(basidiomycetes)	1684307	Pseudomicrostroma_glucosiphilum	Rhodsp1	GCF_003144135_1	1684307	ftp_ncbi_nlm_nih_gov_genomes_all_GCA_003_144_135_GCA_003144135_1_Rhodsp1	Basidiomycota	Exobasidiomycetes	Microstromatales		Pseudomicrostroma	0	30	17184282	56.358	572809	468256	2136441	1137	970444	6	90.5	90.4	0.1	1.1	8.4	1764	basidiomycota	6681	monomertroph
Psehubei	Pseudozyma_hubeiensis_SY62_(smut_fungi)	327079	Pseudozyma_hubeiensis	ASM40351v1	GCF_000403515_1	1305764	ftp_ncbi_nlm_nih_gov_genomes_all_GCA_000_403_515_GCA_000403515_1_ASM40351v1	Basidiomycota	Ustilaginomycetes	Ustilaginales	Ustilaginaceae	Pseudozyma	0	74	18442938	56.509	249229	145504	1398671	121	445580	13	99.1	99	0.1	0.1	0.8	1764	basidiomycota	7472	monomertroph
Psehyper	Pseudovirgaria_hyperparasitica_(ascomycetes)	470096	Pseudovirgaria_hyperparasitica	Psehy1	GCF_010093815_1	470096	ftp_ncbi_nlm_nih_gov_genomes_all_GCA_010_093_815_GCA_010093815_1_Psehy1	Ascomycota	Dothideomycetes	Acrospermales	Acrospermaceae	Pseudovirgaria	0	122	35440147	47.451	290493	11186	3437217	1003	1577359	9	97.7	97.4	0.3	0.4	1.9	1706	ascomycota	11229	saprotroph
Psemusa	Pseudocercospora_musae_(ascomycetes)	113226	Pseudocercospora_musae	ASM157822v1	GCA_001578225_1	113226	ftp_ncbi_nlm_nih_gov_genomes_all_GCA_001_578_225_GCA_001578225_1_ASM157822v1	Ascomycota	Dothideomycetes	Mycosphaerellales	Mycosphaerellaceae	Pseudocercospora	0	3331	60439160	44.012	18144.4	7374	283715	554	43667	361	94.8	94.5	0.3	0.2	5	3578	capnodiales	13129	polymertroph
Pseneuro	Pseudoloma_neurophilia_(microsporidians)	146866	Pseudoloma_neurophilia	ASM143216v1	GCA_001432165_1	146866	ftp_ncbi_nlm_nih_gov_genomes_all_GCA_001_432_165_GCA_001432165_1_ASM143216v1	Microsporidia				Pseudoloma	0	1603	5248409	29.553	3274.12	1548	172544	500	6148	182	57.5	57.5	0	2.7	39.8	600	microsporidia	3644	monomertroph
Pseverru	Pseudogymnoascus_verrucosus_(ascomycetes)	342668	Pseudogymnoascus_verrucosus	ASM166265v1	GCF_001662655_1	342668	ftp_ncbi_nlm_nih_gov_genomes_all_GCA_001_662_655_GCA_001662655_1_ASM166265v1	Ascomycota	Leotiomycetes		Pseudeurotiaceae	Pseudogymnoascus	0	151	30174856	50.389	199833	123702	1768408	804	446342	22	98.5	98.4	0.1	0.2	1.3	1706	ascomycota	10685	mesotroph
Psevexat	Pseudomassariella_vexata_(ascomycetes)	1141098	Pseudomassariella_vexata	Pseve2	GCA_002105095_1	1141098	ftp_ncbi_nlm_nih_gov_genomes_all_GCA_002_105_095_GCA_002105095_1_Pseve2	Ascomycota	Sordariomycetes	Xylariales	Pseudomassariaceae	Pseudomassariella	0	37	44711451	50.561	1.20842e+06	670903	4509802	3387	2561820	7	99	98.7	0.3	0.2	0.8	3817	sordariomycetes	12565	mesotroph
Psicyane	Psilocybe_cyanescens_(basidiomycetes)	93625	Psilocybe_cyanescens	Psicy2	GCA_002938375_1	93625	ftp_ncbi_nlm_nih_gov_genomes_all_GCA_002_938_375_GCA_002938375_1_Psicy2	Basidiomycota	Agaricomycetes	Agaricales	Strophariaceae	Psilocybe	0	3976	47465408	46.23	11938	2599.5	429265	1000	55055	208	98.7	98	0.7	0.4	0.9	3870	agaricales	15936	polymertroph
Psisubvi	Psilocybe_cf__subviscida_(basidiomycetes)	2480587	Psilocybe_cf__subviscida	LU_PSS_1_0	GCA_013368295_1	2480587	ftp_ncbi_nlm_nih_gov_genomes_all_GCA_013_368_295_GCA_013368295_1_LU_PSS_1_0	Basidiomycota	Agaricomycetes	Agaricales	Strophariaceae	Psilocybe	0	68	53019196	49.186	779694	33217	7646089	3123	2904075	6	97.4	96.3	1.1	0.7	1.9	3870	agaricales	13686	polymertroph
Ptegraci	Pterula_gracilis_(basidiomycetes)	1884261	Pterula_gracilis	Ptegra1	GCA_004369125_1	1884261	ftp_ncbi_nlm_nih_gov_genomes_all_GCA_004_369_125_GCA_004369125_1_Ptegra1	Basidiomycota	Agaricomycetes	Agaricales	Pterulaceae	Pterula	0	221	34769099	52.637	157326	16592	2658661	1007	639293	13	96.7	96	0.7	0.7	2.6	2898	agaricomycetes	12872	saprotroph
Puccoron	Puccinia_coronata_var__avenae_f__sp__avenae_(rust_fungi)	27344	Puccinia_coronata	ASM287327v1	GCA_002873275_1	200324	ftp_ncbi_nlm_nih_gov_genomes_all_GCA_002_873_275_GCA_002873275_1_ASM287327v1	Basidiomycota	Pucciniomycetes	Pucciniales	Pucciniaceae	Puccinia	0	1727	166280221	44.743	96282.7	59230	1189025	515	170593	286	89.3	21	68.3	1.1	9.6	1764	basidiomycota	28270	monomertroph
Pucgrami	Puccinia_graminis_f__sp__tritici_CRL_75-36-700-3_(rust_fungi)	5297	Puccinia_graminis	ASM14992v1	GCF_000149925_1	418459	ftp_ncbi_nlm_nih_gov_genomes_all_GCA_000_149_925_GCA_000149925_1_ASM14992v1	Basidiomycota	Pucciniomycetes	Pucciniales	Pucciniaceae	Puccinia	0	393	88724376	43.349	225762	20131	3081398	2878	964966	30	88.2	82.4	5.8	1.4	10.4	1764	basidiomycota	15979	monomertroph
Pucsorgh	Puccinia_sorghi_(rust_fungi)	27349	Puccinia_sorghi	ASM126337v1	GCA_001263375_1	27349	ftp_ncbi_nlm_nih_gov_genomes_all_GCA_001_263_375_GCA_001263375_1_ASM126337v1	Basidiomycota	Pucciniomycetes	Pucciniales	Pucciniaceae	Puccinia	0	15715	99534058	43.15	6333.7	1323	159699	400	19078	1530	89.7	89.4	0.3	2.3	8	1764	basidiomycota	21078	monomertroph
Pucstrii	Puccinia_striiformis_(rust_fungi)	27350	Puccinia_striiformis	ASM292020v1	GCA_002920205_1	27350	ftp_ncbi_nlm_nih_gov_genomes_all_GCA_002_920_205_GCA_002920205_1_ASM292020v1	Basidiomycota	Pucciniomycetes	Pucciniales	Pucciniaceae	Puccinia	0	562	77368122	44.4	137666	91767.5	806024	11514	218468	110	75.1	70.5	4.6	4.6	20.3	1764	basidiomycota	14629	monomertroph
Puctriti	Puccinia_triticina_1-1_BBBD_Race_1_(wheat_leaf_rust)	208348	Puccinia_triticina	P_triticina_1_1_V2	GCA_000151525_2	630390	ftp_ncbi_nlm_nih_gov_genomes_all_GCA_000_151_525_GCA_000151525_2_P_triticina_1_1_V2	Basidiomycota	Pucciniomycetes	Pucciniales	Pucciniaceae	Puccinia	0	14818	135343689	46.718	9133.74	937	3059345	500	544256	68	89.2	86.6	2.6	2.7	8.1	1764	basidiomycota	15685	monomertroph
Punstrig	Punctularia_strigosozonata_HHB-11173_SS5_(basidiomycetes)	202698	Punctularia_strigosozonata	Punctularia_strigosozonata_v1_0	GCF_000264995_1	741275	ftp_ncbi_nlm_nih_gov_genomes_all_GCA_000_264_995_GCA_000264995_1_Punctularia_strigosozonata_v1_0	Basidiomycota	Agaricomycetes	Corticiales	Punctulariaceae	Punctularia	0	195	34171901	55.155	175241	3005	4675683	2001	2122796	6	97.9	97.8	0.1	0.6	1.5	2898	agaricomycetes	11540	saprotroph
Purlilac	Purpureocillium_lilacinum_(ascomycetes)	33203	Purpureocillium_lilacinum	ASM165326v1	GCF_001653265_1	33203	ftp_ncbi_nlm_nih_gov_genomes_all_GCA_001_653_265_GCA_001653265_1_ASM165326v1	Ascomycota	Sordariomycetes	Hypocreales	Ophiocordycipitaceae	Purpureocillium	0	163	38534601	58.396	236409	17508	5703399	1058	3199228	5	99.6	99	0.6	0.1	0.3	4494	hypocreales	11763	saprotroph
PyrCBS1	Pyricularia_sp__CBS_133598_(ascomycetes)	403063	Pyricularia_sp__CBS_133598	PspLS	GCA_004337975_1	403063	ftp_ncbi_nlm_nih_gov_genomes_all_GCA_004_337_975_GCA_004337975_1_PspLS	Ascomycota	Sordariomycetes	Magnaporthales	Pyriculariaceae	Pyricularia	0	51	41493134	50.511	813591	205843	5749113	1645	3201778	5	98.7	98	0.7	0.3	1	3817	sordariomycetes	12078	monomertroph
PyrDS3sA	Pyrenochaeta_sp__DS3sAY3a_(ascomycetes)	765867	Pyrenochaeta_sp__DS3sAY3a	Pyrsp1	GCA_001644535_1	765867	ftp_ncbi_nlm_nih_gov_genomes_all_GCA_001_644_535_GCA_001644535_1_Pyrsp1	Ascomycota	Dothideomycetes	Pleosporales	Cucurbitariaceae	Pyrenochaeta	0	69	38501010	51.155	557986	266919	3419696	1148	1273050	10	98.5	98.1	0.4	0.2	1.3	6641	pleosporales	14990	vasculartroph
Pyrgrise	Pyricularia_grisea_(ascomycetes)	148305	Pyricularia_grisea	ASM435590v1	GCF_004355905_1	148305	ftp_ncbi_nlm_nih_gov_genomes_all_GCA_004_355_905_GCA_004355905_1_PgNI	Ascomycota	Sordariomycetes	Magnaporthales	Pyriculariaceae	Pyricularia	0	43	44557582	47.898	1.03622e+06	8821	8694435	1144	5912490	3	98.9	98.7	0.2	0.3	0.8	3817	sordariomycetes	12452	polymertroph
Pyrnoxiu	Pyrrhoderma_noxium_(basidiomycetes)	2282107	Pyrrhoderma_noxium	ASM228747v2	GCA_002287475_2	2282107	ftp_ncbi_nlm_nih_gov_genomes_all_GCA_002_287_475_GCA_002287475_2_ASM228747v2	Basidiomycota	Agaricomycetes	Hymenochaetales	Hymenochaetaceae	Pyrrhoderma	0	13	31607963	41.571	2.43138e+06	2646273	4533208	163449	2736193	5	95.5	95.1	0.4	0.7	3.8	2898	agaricomycetes	9930	saprotroph
Pyrompha	Pyronema_omphalodes_CBS_100304_(ascomycetes)	337075	Pyronema_omphalodes	Pcon_v1	GCA_000981605_1	1076935	ftp_ncbi_nlm_nih_gov_genomes_all_GCA_000_981_605_GCA_000981605_1_Pcon_v1	Ascomycota	Pezizomycetes	Pezizales	Pyronemataceae	Pyronema	0	1588	50026054	47.817	31502.6	5231.5	603142	1003	135140	111	95.9	95.1	0.8	1	3.1	1706	ascomycota	13367	monomertroph
Pyroryza	Pyricularia_oryzae_70-15_(rice_blast_fungus)	318829	Pyricularia_oryzae	MG8	GCF_000002495_2	242507	ftp_ncbi_nlm_nih_gov_genomes_all_GCA_000_002_495_GCA_000002495_2_MG8	Ascomycota	Sordariomycetes	Magnaporthales	Pyriculariaceae	Pyricularia	0	53	40979121	51.608	773191	1206	8319966	255	6606598	3	98.9	98.7	0.2	0.3	0.8	3817	sordariomycetes	12989	polymertroph
Pyrpenni	Pyricularia_pennisetigena_(ascomycetes)	1578925	Pyricularia_pennisetigena	ASM433798v1	GCF_004337985_1	1578925	ftp_ncbi_nlm_nih_gov_genomes_all_GCA_004_337_985_GCA_004337985_1_PpBr36	Ascomycota	Sordariomycetes	Magnaporthales	Pyriculariaceae	Pyricularia	0	108	49117040	47.481	454787	2875	8478873	1045	5438480	4	98.6	98.3	0.3	0.3	1.1	3817	sordariomycetes	11430	polymertroph
Pyrsemin	Pyrenophora_seminiperda_CCB06_(ascomycetes)	91370	Pyrenophora_seminiperda	Pysem1_0	GCA_000465215_2	1302712	ftp_ncbi_nlm_nih_gov_genomes_all_GCA_000_465_215_GCA_000465215_2_Pysem1_0	Ascomycota	Dothideomycetes	Pleosporales	Pleosporaceae	Pyrenophora	0	54	32539172	49.879	602577	221617	2679305	2314	1473690	8	97.1	97	0.1	0.5	2.4	6641	pleosporales	8711	polymertroph
Pyrtere	Pyrenophora_teres_f__teres_(barley_net-spot_blotch_disease_agent)	53485	Pyrenophora_teres	ERZ370274	GCA_900232045_2	97479	ftp_ncbi_nlm_nih_gov_genomes_all_GCA_900_232_045_GCA_900232045_2_ERZ370274	Ascomycota	Dothideomycetes	Pleosporales	Pleosporaceae	Pyrenophora	0	57	53080698	45.21	931240	44281	7266427	18745	4720583	5	99.4	99.3	0.1	0.2	0.4	6641	pleosporales	11561	polymertroph
Pyrtrrep	Pyrenophora_tritici-repentis_Pt-1C-BFP_(ascomycetes)	45151	Pyrenophora_tritici-repentis	ASM14998v1	GCF_000149985_1	426418	ftp_ncbi_nlm_nih_gov_genomes_all_GCA_000_149_985_GCA_000149985_1_ASM14998v1	Ascomycota	Dothideomycetes	Pleosporales	Pleosporaceae	Pyrenophora	0	48	37997465	50.889	791614	167315	6767051	6041	1986450	6	98.7	98.5	0.2	0.4	0.9	6641	pleosporales	12169	polymertroph
Pytbras	Pythium_brassicum_(oomycetes)	1485010	Pythium_brassicum	ASM827159v1	GCA_008271595_1	1485010	ftp_ncbi_nlm_nih_gov_genomes_all_GCA_008_271_595_GCA_008271595_1_ASM827159v1	Oomycota	Oomycetes	Peronosporales	Peronosporaceae	Phytophthora	0	4434	50069394	59.583	11292.1	3840	168309	200	30302	483	100	99	1	0	0	100	stramenopiles	13005	monomertroph
Pytinsi	Pythium_insidiosum_(oomycetes)	114742	Pythium_insidiosum	Pythium_insidiosum_1_0	GCA_001029375_1	114742	ftp_ncbi_nlm_nih_gov_genomes_all_GCA_001_029_375_GCA_001029375_1_Pythium_insidiosum_1_0	Oomycota	Oomycetes	Saprolegniales	Saprolegniaceae	Saprolegnia	0	1192	53239050	57.907	44663.6	10711	655053	966	146252	114	99	89	10	1	0	100	stramenopiles	14962	monomertroph
Pytolig	Pythium_oligandrum_(oomycetes)	41045	Pythium_oligandrum	ASM596654v1	GCA_005966545_1	41045	ftp_ncbi_nlm_nih_gov_genomes_all_GCA_005_966_545_GCA_005966545_1_ASM596654v1	Oomycota	Oomycetes	Peronosporales	Peronosporaceae	Phytophthora	0	179	41968875	51.929	234463	28794	2697281	2251	1292773	12	100	100	0	0	0	100	stramenopiles	14954	monomertroph
RacCCFEE	Rachicladosporium_sp__CCFEE_5018_(ascomycetes)	1974281	Rachicladosporium_sp__CCFEE_5018	ASM207704v2	GCA_002077045_2	1974281	ftp_ncbi_nlm_nih_gov_genomes_all_GCA_002_077_045_GCA_002077045_2_ASM207704v2	Ascomycota	Dothideomycetes	Cladosporiales	Cladosporiaceae	Rachicladosporium	0	232	44765267	54.993	192954	8384.5	3303888	340	1358697	12	96	47.3	48.7	0.6	3.4	3578	capnodiales	237	monomertroph
Racantar	Rachicladosporium_antarcticum_(ascomycetes)	1507870	Rachicladosporium_antarcticum	ASM207706v1	GCA_002077065_1	1507870	ftp_ncbi_nlm_nih_gov_genomes_all_GCA_002_077_065_GCA_002077065_1_ASM207706v1	Ascomycota	Dothideomycetes	Cladosporiales	Cladosporiaceae	Rachicladosporium	0	267	47410550	54.879	177568	15547	1805414	324	896820	20	99.2	12.5	86.7	0.8	0	255	eukaryota	18781	vasculartroph
Ramcocyn	Ramularia_collo-cygni_(ascomycetes)	112498	Ramularia_collo-cygni	version_1	GCF_900074925_1	112498	ftp_ncbi_nlm_nih_gov_genomes_all_GCA_900_074_925_GCA_900074925_1_version_1	Ascomycota	Dothideomycetes	Mycosphaerellales	Mycosphaerellaceae	Ramularia	0	78	32254922	50.976	413525	8618	4741806	1303	1485682	8	99.3	99.3	0	0.2	0.5	3578	capnodiales	11622	saprotroph
Rasemers	Rasamsonia_emersonii_CBS_393_64_(ascomycetes)	68825	Rasamsonia_emersonii	ASM96859v1	GCF_000968595_1	1408163	ftp_ncbi_nlm_nih_gov_genomes_all_GCA_000_968_595_GCA_000968595_1_ASM96859v1	Ascomycota	Eurotiomycetes	Eurotiales	Trichocomaceae	Rasamsonia	0	862	28248805	50.55	32771.2	17815.5	269344	1005	65650	128	96.5	96.4	0.1	1.6	1.9	4191	eurotiales	9843	saprotroph
Rhiazygo	Rhizopus_azygosporus_(fungi)	86630	Rhizopus_azygosporus	Razy_CA	GCA_003325435_1	86630	ftp_ncbi_nlm_nih_gov_genomes_all_GCA_003_325_435_GCA_003325435_1_Razy_CA	Mucoromycota	Mucoromycetes	Mucorales	Rhizopodaceae	Rhizopus	0	5775	39022965	37.124	6757.22	4067	56677	480	12571	957	93.8	59.9	33.9	2.1	4.1	2449	mucorales	15894	monomertroph
Rhiclaru	Rhizophagus_clarus_(glomeromycetes)	94130	Rhizophagus_clarus	RclarusHR1_1_0	GCA_003203555_1	94130	ftp_ncbi_nlm_nih_gov_genomes_all_GCA_003_203_555_GCA_003203555_1_RclarusHR1_1_0	Mucoromycota	Glomeromycetes	Glomerales	Glomeraceae	Rhizophagus	0	4424	116418735	27.335	26315.3	12169.5	391138	1005	59940	576	84	82.8	1.2	1.6	14.4	758	fungi	27761	monomertroph
Rhidelem	Rhizopus_delemar_RA_99-880_(fungi)	936053	Rhizopus_delemar	RO3	GCA_000149305_1	246409	ftp_ncbi_nlm_nih_gov_genomes_all_GCA_000_149_305_GCA_000149305_1_RO3	Mucoromycota	Mucoromycetes	Mucorales	Rhizopodaceae	Rhizopus	0	83	46148878	35.59	556011	15409	5735491	4433	3104119	6	97.3	91.6	5.7	0.5	2.2	2449	mucorales	17459	monomertroph
Rhiglobo	Rhizoclosmatium_globosum_(chytrids)	329046	Rhizoclosmatium_globosum	Rhihy1	GCA_002104985_1	329046	ftp_ncbi_nlm_nih_gov_genomes_all_GCA_002_104_985_GCA_002104985_1_Rhihy1	Chytridiomycota	Chytridiomycetes	Chytridiales	Chytriomycetaceae	Rhizoclosmatium	0	437	57018351	44.9	130477	62149	1023498	335	292246	51	77.1	44.6	32.5	5.8	17.1	758	fungi	16987	monomertroph
Rhiirreg	Rhizophagus_irregularis_DAOM_181602=DAOM_197198_(glomeromycetes)	588596	Rhizophagus_irregularis	ASM43914v3	GCF_000439145_1	747089	ftp_ncbi_nlm_nih_gov_genomes_all_GCA_000_439_145_GCA_000439145_3_ASM43914v3	Mucoromycota	Glomeromycetes	Glomerales	Glomeraceae	Rhizophagus	0	1111	136726313	27.519	123066	49418	1375864	960	336373	129	84.7	83.8	0.9	1.1	14.2	758	fungi	26147	monomertroph
Rhiligny	Rhizodiscina_lignyota_(ascomycetes)	1504668	Rhizodiscina_lignyota	Rhili1	GCA_010015805_1	1504668	ftp_ncbi_nlm_nih_gov_genomes_all_GCA_010_015_805_GCA_010015805_1_Rhili1	Ascomycota	Dothideomycetes	Aulographales	Rhizodiscinaceae	Rhizodiscina	0	33	33426352	51.035	1.01292e+06	581224	4063048	1043	2163113	6	98.9	98.5	0.4	0.3	0.8	1706	ascomycota	12801	mesotroph
Rhimacke	Rhinocladiella_mackenziei_CBS_650_93_(ascomycetes)	86056	Rhinocladiella_mackenziei	Rhin_mack_CBS_650_93_V1	GCF_000835555_1	1442369	ftp_ncbi_nlm_nih_gov_genomes_all_GCA_000_835_555_GCA_000835555_1_Rhin_mack_CBS_650_93_V1	Ascomycota	Eurotiomycetes	Chaetothyriales	Herpotrichiellaceae	Rhinocladiella	0	17	32474431	50.416	1.91026e+06	1312838	5132325	1319	3817196	4	96.3	96.1	0.2	0.4	3.3	6265	chaetothyriales	11382	saprotroph
Rhimicro	Rhizopus_microsporus_ATCC_52813_(fungi)	58291	Rhizopus_microsporus	Rhimi1_1	GCF_002708625_1	1340429	ftp_ncbi_nlm_nih_gov_genomes_all_GCA_002_708_625_GCA_002708625_1_Rhimi1_1	Mucoromycota	Mucoromycetes	Mucorales	Rhizopodaceae	Rhizopus	0	131	25972395	37.481	198263	3501	2782175	1016	1118338	8	97.5	97.2	0.3	0.6	1.9	2449	mucorales	10891	monomertroph
Rhisolan	Rhizoctonia_solani_(basidiomycetes)	456999	Rhizoctonia_solani	AG22IIIB	GCA_001286725_1	456999	ftp_ncbi_nlm_nih_gov_genomes_all_GCA_001_286_725_GCA_001286725_1_AG22IIIB	Basidiomycota	Agaricomycetes	Cantharellales	Ceratobasidiaceae	Rhizoctonia	0	2065	56028462	48.397	27132.4	6964	1159956	2001	81152	143	88.8	84.4	4.4	3	8.2	2898	agaricomycetes	11897	polymertroph
Rhistolo	Rhizopus_stolonifer_(fungi)	4846	Rhizopus_stolonifer	Rstol_CA	GCA_003325415_1	4846	ftp_ncbi_nlm_nih_gov_genomes_all_GCA_003_325_415_GCA_003325415_1_Rstol_CA	Mucoromycota	Mucoromycetes	Mucorales	Rhizopodaceae	Rhizopus	0	8064	29727802	36.986	3686.48	2735	25617	697	4657	1956	73.2	59.5	13.7	4.4	22.4	2449	mucorales	13974	monomertroph
Rhivesic	Rhizopogon_vesiculosus_(basidiomycetes)	180088	Rhizopogon_vesiculosus	Rves_AM-OR11-056_1_0	GCA_001882365_1	180088	ftp_ncbi_nlm_nih_gov_genomes_all_GCA_001_882_365_GCA_001882365_1_Rves_AM-OR11-056_1_0	Basidiomycota	Agaricomycetes	Boletales	Rhizopogonaceae	Rhizopogon	0	6643	43780879	47.928	6590.53	1319	446864	300	28909	387	96.6	96	0.6	0.8	2.6	4878	boletales	14197	monomertroph
Rhivinic	Rhizopogon_vinicolor_AM-OR11-026_(basidiomycetes)	80600	Rhizopogon_vinicolor	Rhivi1	GCA_001658105_1	1314800	ftp_ncbi_nlm_nih_gov_genomes_all_GCA_001_658_105_GCA_001658105_1_Rhivi1	Basidiomycota	Agaricomycetes	Boletales	Rhizopogonaceae	Rhizopogon	0	2310	36102320	48.197	15628.7	5574	560457	1000	43737	218	97.2	96.4	0.8	0.5	2.3	4878	boletales	14465	saprotroph
RhoCCFEE	Rhodotorula_sp__CCFEE_5036_(basidiomycetes)	1965284	Rhodotorula_sp__CCFEE_5036	ASM505987v1	GCA_005059875_1	1965284	ftp_ncbi_nlm_nih_gov_genomes_all_GCA_005_059_875_GCA_005059875_1_ASM505987v1	Basidiomycota	Microbotryomycetes	Sporidiobolales	Sporidiobolaceae	Rhodotorula	0	155	19072598	60.574	123049	38337	930366	312	337802	19	91.3	91.2	0.1	0.6	8.1	1764	basidiomycota	6434	monomertroph
RhoJG1b	Rhodotorula_sp__JG-1b_(basidiomycetes)	1305733	Rhodotorula_sp__JG-1b	Rhosp1	GCA_001541205_1	1305733	ftp_ncbi_nlm_nih_gov_genomes_all_GCA_001_541_205_GCA_001541205_1_Rhosp1	Basidiomycota	Microbotryomycetes	Sporidiobolales	Sporidiobolaceae	Rhodotorula	0	156	19393393	60.615	124317	62247	1017535	1068	301937	18	96.3	96.3	0	0.7	3	1764	basidiomycota	6681	monomertroph
Rhodiobo	Rhodotorula_diobovata_(basidiomycetes)	5288	Rhodotorula_diobovata	UMAN_Rdio_1_0	GCA_006352295_1	5288	ftp_ncbi_nlm_nih_gov_genomes_all_GCA_006_352_295_GCA_006352295_1_UMAN_Rdio_1_0	Basidiomycota	Microbotryomycetes	Sporidiobolales	Sporidiobolaceae	Rhodotorula	0	361	21142622	67	58566.8	35373	563716	1004	118648	55	96.3	96	0.3	0.7	3	1764	basidiomycota	7970	monomertroph
Rhogrami	Rhodotorula_graminis_WP1_(basidiomycetes)	29898	Rhodotorula_graminis	Rhoba1_1	GCF_001329695_1	578459	ftp_ncbi_nlm_nih_gov_genomes_all_GCA_001_329_695_GCA_001329695_1_Rhoba1_1	Basidiomycota	Microbotryomycetes	Sporidiobolales	Sporidiobolaceae	Rhodotorula	0	26	21013998	67.761	808231	655202	2366775	1041	1420730	7	96.7	96.5	0.2	0.6	2.7	1764	basidiomycota	7278	monomertroph
Rhotaiwa	Rhodotorula_taiwanensis_(basidiomycetes)	741276	Rhodotorula_taiwanensis	ASM292249v1	GCA_002922495_1	741276	ftp_ncbi_nlm_nih_gov_genomes_all_GCA_002_922_495_GCA_002922495_1_ASM292249v1	Basidiomycota	Microbotryomycetes	Sporidiobolales	Sporidiobolaceae	Rhodotorula	0	181	19606691	61.687	108324	21671	946164	1021	388693	17	96.4	96.3	0.1	0.5	3.1	1764	basidiomycota	7014	monomertroph
Rhotorul	Rhodotorula_toruloides_NP11_(basidiomycetes)	5286	Rhodotorula_toruloides	RHOziaDV1_0	GCF_000320785_1	1130832	ftp_ncbi_nlm_nih_gov_genomes_all_GCA_000_320_785_GCA_000320785_2_RHOziaDV1_0	Basidiomycota	Microbotryomycetes	Sporidiobolales	Sporidiobolaceae	Rhodotorula	0	94	20223942	62.046	215148	51978	1534859	1037	574942	11	97.7	97.5	0.2	0.3	2	1764	basidiomycota	8140	monomertroph
Rhyagrop	Rhynchosporium_agropyri_(ascomycetes)	914238	Rhynchosporium_agropyri	version_1	GCA_900074905_1	914238	ftp_ncbi_nlm_nih_gov_genomes_all_GCA_900_074_905_GCA_900074905_1_version_1	Ascomycota	Leotiomycetes	Helotiales		Rhynchosporium	0	508	52477121	43.6	103301	27588	1165341	1028	303442	54	98.8	98.7	0.1	0.1	1.1	1706	ascomycota	13673	polymertroph
Rhycommu	Rhynchosporium_commune_(ascomycetes)	914237	Rhynchosporium_commune	version_1	GCA_900074885_1	914237	ftp_ncbi_nlm_nih_gov_genomes_all_GCA_900_074_885_GCA_900074885_1_version_1	Ascomycota	Leotiomycetes	Helotiales		Rhynchosporium	0	164	55639110	42.632	339263	142583	3320302	1243	800985	22	98.8	98.7	0.1	0.1	1.1	1706	ascomycota	12211	polymertroph
Rhysecal	Rhynchosporium_secalis_(leaf_blotch_of_barley)	38038	Rhynchosporium_secalis	version_1	GCA_900074895_1	38038	ftp_ncbi_nlm_nih_gov_genomes_all_GCA_900_074_895_GCA_900074895_1_version_1	Ascomycota	Leotiomycetes	Helotiales		Rhynchosporium	0	2130	49411302	44.908	23197.8	4624.5	728490	2000	113654	117	99	98.8	0.2	0.1	0.9	1706	ascomycota	13145	polymertroph
Ricmelle	Rickenella_mellea_(basidiomycetes)	50990	Rickenella_mellea	Ricmel1	GCA_004355085_1	50990	ftp_ncbi_nlm_nih_gov_genomes_all_GCA_004_355_085_GCA_004355085_1_Ricmel1	Basidiomycota	Agaricomycetes	Hymenochaetales		Rickenella	0	848	45069463	48.961	53148	4763	2920446	1000	361966	27	97	95.9	1.1	0.9	2.1	2898	agaricomycetes	17134	saprotroph
Rosnecat	Rosellinia_necatrix_(ascomycetes)	77044	Rosellinia_necatrix	Rnecatrix_2_0	GCA_001445595_3	77044	ftp_ncbi_nlm_nih_gov_genomes_all_GCA_001_445_595_GCA_001445595_3_Rnecatrix_2_0	Ascomycota	Sordariomycetes	Xylariales	Xylariaceae	Rosellinia	0	239	44257831	50.06	185179	52840	1779776	2056	549874	25	98.9	98.7	0.2	0.3	0.8	3817	sordariomycetes	12444	polymertroph
Rozallom	Rozella_allomycis_CSF55_(fungi)	281847	Rozella_allomycis	Rozal_SC1	GCA_003614725_1	988480	ftp_ncbi_nlm_nih_gov_genomes_all_GCA_003_614_725_GCA_003614725_1_Rozal_SC1	Cryptomycota				Rozella	0	4204	13447851	35.11	3198.82	1356.5	55758	501	7172	524	6.3	6.3	0	9.4	84.3	255	eukaryota	6687	monomertroph
RutNJR21	Rutstroemia_sp__NJR-2017a_BBW_(ascomycetes)	2070414	Rutstroemia_sp__NJR-2017a_BBW	ASM294642v1	GCA_002946425_1	2070414	ftp_ncbi_nlm_nih_gov_genomes_all_GCA_002_946_425_GCA_002946425_1_ASM294642v1	Ascomycota	Leotiomycetes	Helotiales	Rutstroemiaceae	Rutstroemia	0	98	41919240	44.982	427747	147996	4609270	21187	1238013	9	98.7	96.1	2.6	0.1	1.2	1706	ascomycota	10975	mesotroph
RutNJR22	Rutstroemia_sp__NJR-2017a_BVV2_(ascomycetes)	2070413	Rutstroemia_sp__NJR-2017a_BVV2	ASM294641v1	GCA_002946415_1	2070413	ftp_ncbi_nlm_nih_gov_genomes_all_GCA_002_946_415_GCA_002946415_1_ASM294641v1	Ascomycota	Leotiomycetes	Helotiales	Rutstroemiaceae	Rutstroemia	0	79	43401613	45.376	549388	433555	2476170	51564	973512	16	97.7	89.7	8	0.1	2.2	1706	ascomycota	9320	mesotroph
RutNJR23	Rutstroemia_sp__NJR-2017a_WRK4_(ascomycetes)	2070412	Rutstroemia_sp__NJR-2017a_WRK4	ASM294638v1	GCA_002946385_1	2070412	ftp_ncbi_nlm_nih_gov_genomes_all_GCA_002_946_385_GCA_002946385_1_ASM294638v1	Ascomycota	Leotiomycetes	Helotiales	Rutstroemiaceae	Rutstroemia	0	144	42311284	45.564	293828	197196	1437810	47886	459069	30	98.1	93.2	4.9	0.2	1.7	1706	ascomycota	10968	mesotroph
[truncated: 268 more rows]

## Sheet: Table S2
Supplementary Table S2: PFAM domains associated with different fungal TE superfamilies
gene_function	scoop	HMM	PFAM	Function
AAA	yes	yes	PF00004	ATPase family associated with various cellular activities (AAA)
AAA_11	yes	yes	PF13086	AAA domain
[truncated: 129 more rows]

## Sheet: Table S3
Supplementary Table S3: Non-TE domain associated to proteins with a TE PFAM
[truncated: 242 more rows]

[truncated: 3 more sheets: Table S4, Table S5, Table S6]
