# Supplementary material for: A systematic screen for co-option of transposable elements across the fungal kingdom
Source: Mob DNA. 2024 Jan 20;15:2. doi: 10.1186/s13100-024-00312-1 (PMC10799480; doi:10.1186/s13100-024-00312-1)
Supplement: Supplementary file 2 — Additional file 2. [file 13100_2024_312_MOESM2_ESM.txt]

#NEXUS
[R-package treeio, Wed Jan 19 02:24:06 2022]
BEGIN TAXA;
	DIMENSIONS NTAX = 1263;
	TAXLABELS
		Aaoarxi
		Absglauc
		Absrepen
		Hesvesic
		Chocucur
		Mucambig
		Muclusit
		Muccirci
		Parparas
		Rhiazygo
		Rhimicro
		Rhidelem
		Rhistolo
		Apoossif
		Phyblake
		Liccorym
		Licramos
		Synracem
		Bifadela
		EndFLAS
		Jimflamm
		Linelong
		Podverti
		Lobtrans
		Divepiga
		Gigmarga
		Gigrose
		Glocereb
		RhiMUCL
		Rhiirreg
		Rhiclaru
		Basmeris
		Coerever
		Linpenni
		Smisimul
		Dimcrist
		Concoron
		Synpseud
		Thasphae
		Anarobus
		Pirfinni
		Batdendr
		Batsalam
		Powhirtu
		Spipalus
		Spipunct
		Chyconfe
		Synendob
		Synmicro
		Cauproto
		Gonproli
		Achhypo
		Sapdicl
		Sappara
		Apheute
		Aphstel
		Aphinva
		Pereffu
		Phyinfe
		Phypara
		Phymega
		Phyfrag
		Phyrubi
		Physoja
		Phykern
		Pytbras
		Pytolig
		Acaingol
		Meimilto
		Cerbomba
		Cerguame
		Tilwashi
		Jamrose
		Psegluco
		Tilanoma
		Tilcarie
		Tilcontr
		Tillaevi
		Tilindic
		Tilwalke
		Antflocc
		Kalbrasi
		Psehubei
		Ustmaydi
		Spogrami
		Sposcita
		Sporeili
		Ustbromi
		Usthorde
		Moeantar
		Moeaphid
		Tescyper
		Viopalus
		Malglobo
		Malrestr
		Malpachy
		Malsympo
		Malvespe
		Leucreat
		Micinter
		Micsapon
		Micsidio
		RhoCCFEE
		RhoJG1b
		Rhotaiwa
		Rhotorul
		Rhodiobo
		Rhogrami
		Sposalmo
		Mixosmun
		Mellapop
		Pucgrami
		Puctriti
		Pucstrii
		Pucsorgh
		Agabispo
		LeuSymCc
		Leuleuco
		Agraeger
		Agrpedia
		Psicyane
		Galmargi
		Gymdilep
		Hebcylin
		Hypsubla
		Psisubvi
		Crafunar
		Pancyane
		Copciner
		Copmarce
		Copmicac
		Psaaberd
		Lacameth
		Lacbicol
		Crulaev
		Hypmarmo
		TerJ132
		Triconst
		Trimatsu
		Amamusca
		Amathier
		Plucervi
		Armborea
		Armostoy
		Armsolid
		Armgalli
		Cyltorre
		Denbispo
		Tetnigri
		Gymandro
		Gymconfl
		Gymluxur
		Lenedode
		Monrorer
		Mycchlor
		Mycindig
		Myckenti
		Mycgalop
		Mycsangu
		Mycvenu
		Aurampl
		Schcommu
		Fishepat
		Pleostre2
		Plepulmo
		Ptegraci
		Conputea
		Hydpinas
		Paxinvol
		Paxrubic
		Pismicro
		Pistinct
		Sclcitri
		Rhivesic
		Rhivinic
		Suibrevi
		Suiluteu
		Serlacry
		FibCBS1
		Pilcroce
		Plicrisp
		Antcitri
		Steochra
		Phacarno
		Phlgigan
		Phlcentr
		Daequerc
		Fompinic
		Fomrose
		Fibradic
		Posplace
		Laesulph
		Wolcoco
		Spacrisp
		Gelsubve
		Obbrivul
		Dicsqual
		Gansinen
		Lentigri
		Polarcul
		Polbruma
		Tracinna
		Tracocci
		Trapubes
		Traversi
		Grifrond
		Glotrabe
		Helsulca
		Neolepid
		Jaaargil
		Punstrig
		Bonmesen
		Hetirreg
		Stehirsu
		DenKUC86
		Denfragi
		Heralpes
		Lacquiet
		PenCBMAI
		PenCONT
		Fommedit
		Sanbaumi
		Pyrnoxiu
		Phepouza
		Schparad
		Ricmelle
		Sisniveo
		Sissueci
		Sphstell
		Aursubgl2
		Exigland
		Serindic
		Servermi
		Botbotry
		ClaPMI
		Certheob
		Rhisolan
		Tulcalos
		Calcorne
		Calvisco
		Dacprimo
		Apiporos
		Vanhumic
		Cutoleag
		Triasahi
		Cryamylo
		Cryflori
		Crywingf
		Crygatti
		Cryneofo
		Crydepau
		Kwobesti
		Kwomangr
		Kwodejec
		Kwopin
		Kwohevea
		Kwoshand
		Kocimper
		Naeencep
		Saipodzo
		Walheder
		Walichth
		Walmelli
		Pnecarin
		Pnemurin
		Pnejirov
		Schcryop
		Schoctos
		Schpomb
		Schjapon
		Prolactu
		Tapdefor
		Saicompl
		Aciacule
		Kodlaeti
		Canresti
		Kodohmer
		Suhcanbe
		Suhember
		Suhtanza
		Suhpyral
		Teucrete
		Teukruis
		Teugatun
		Wicfluor
		Canalbic
		Candubli
		Canmalto
		Cansoja
		Cantropi
		Cancoryd
		Canortho
		Canparap
		Lodelong
		SpaJA1
		Spagirio
		Spaarbor
		Spapassa
		Spagorwi
		Spahager
		Schligno
		Schstipi
		Diurugos
		Pricarso
		Pricasti
		Prihaplo
		Primediu
		Canauri
		Canduobu
		Canpseud
		Canhevei
		Canhaemu
		Canblatt
		Caninter
		Canfruct
		Clalusit
		Cangolub
		MetJCM3
		Metbibic
		Metbicus
		Metpersi
		Metpulch
		Canwanch
		Canhawai
		Metaberd
		Metshivo
		Methibis
		Metarizo
		Metbowle
		Metdekor
		Metsimil
		Metborea
		Metcerra
		Metsanta
		Metconti
		Metlochh
		Metmamar
		Metmamat
		Metipomo
		Methamak
		Metmauin
		Methawai
		Metkamak
		Metdrake
		Metprote
		Metkipuk
		Canorego
		Cangoto
		Canrhagi
		Hypheimi
		Danontar
		Hypburto
		Hyphomil
		Debfabry
		Debproso
		Debsubgl
		Debhanse
		Debnepal
		Debmaram
		Milacaci
		Canascal
		Cangorga
		Cantamma
		Yamnakaz
		Yamphilo
		Yamtenui
		Yamscoly
		Canathen
		Cancarpo
		MeyJA9
		Meycarib
		Meyguill
		Canfrag
		Kurcleri
		Canschat
		Cepalbid
		Cepfragr
		Babinosi
		Ambambro
		Ambphile
		Amborego
		Ambmonos
		Ambkashi
		Ambpseud
		Ambvande
		Ambmalee
		Breanoma
		Brebruxe
		Brecuste
		Brenaard
		Canincon
		Picnorve
		Pickudri
		Picexigu
		Picmembr
		Picoccid
		Picheedi
		Picnakas
		Cansorbo
		Picterri
		Marabies
		Satdispo
		Sathagle
		Satserra
		Satzarue
		Satsaito
		Satmendo
		Satsilva
		Kredelft
		Krefluxu
		Canarabi
		Ogametha
		Ogatreha2
		Oganitra
		Ogapilis
		Ogagluco
		Ogazsolt
		Ogahenri
		Ogapin
		Ogakodam
		Ogaminut
		Oganonfe
		Ogaparap
		Ogapolym
		Ogaphilo
		Ogapopul
		Ogatreha1
		Cansucci
		Ogaramen
		Oganagan
		Ogamethy
		Canboidi
		Kurcapsu
		Kurmolis
		Kurogata
		Cithawai
		Citmatri
		Citsiame
		Kompasto
		Kompasto2
		Kompopul
		Kompseud
		Nakholst
		Nakpelta
		Pettolet
		Petxylos
		Ascasiat
		Ascrubes
		Saccapsu
		Sacmalan
		Ashacer
		Eregossy
		Erecymba
		Erecoryl
		Eresinec
		Kluaestu
		Kludobzh
		Klulacti
		Klumarxi
		LacPJ20
		Lacfanta
		Laclanza
		Lacmeyer
		Lacdasie
		Lacnotho
		Lacquebe
		Lactherm
		Lacwalti
		Lacmiran
		Laccidr
		Lacferme
		Lackluyv
		Canbraca
		Cannivar
		Nakdelph
		Canglabr
		Cancaste
		Nakbacil
		Sacarbor
		Saceubay
		Sacuvaru
		Sacboula
		Saccerev
		Sacparad
		Sackudri
		Sacmikat
		Kazaerob
		Kazsolic
		Kazunisp
		Kazsiame
		Kaztrans
		Kazyakus
		Kaznagan
		Kaztaian
		Kazbrome
		Kazintes
		Kazafric
		Kazmarti
		Kazvitic
		Kazkunas
		Kazsaulg
		Kazturic
		Kazrosin
		Kazspenc
		Naucaste
		Naudaire
		Tetblatt
		Yuesinen
		Tetfleet
		Tetnamna
		Tetphaff
		Tetiriom
		Vanpolys
		Tordelbr
		Torfranc
		Torpreto
		Torglobo
		Tormalee
		Tormicro
		Zygflore
		Zygmraki
		Zygbaili
		Zygbispo
		Zygkombu
		Zygmelli
		Zygrouxi
		Hanclerm
		Hanuvaru
		Hanguill
		Hanopunt
		Hanpseud
		Hanhatya
		Hansingu
		Hanvalby
		Hanosmop
		Hanvinea
		Sacludwi
		Barcalif
		Barhawai
		Barpopul
		Barprate
		Barsalic
		Canmonta
		Canorb
		Phatherm
		Phaantil
		Phaopunt
		Wicbovi
		Wicaln
		Wiccanad
		Wicsp
		Canfreys
		Canmycet
		Cybameri
		Cybpeter
		Cybfabia
		Cybxylos
		Canvarti
		Cybjadin
		Cybmaclu
		Cybmisum
		Cybmraki
		Cybsatur
		Cybsuave
		Wichamps
		Wicanoma
		Wiccifer
		Canstell
		Staameth
		Staquerc
		Canponde
		Allhylec
		Spolacta
		Spoquerc
		Blaadeni
		Blaraffi
		Blaameri
		Blapeori
		Blaserpe
		Tricifer
		Blamokoe
		Blanive
		Blaproli
		Blamusci
		Didcaesi
		Speeurop
		Sugligno
		Grosalma
		Zygmeyer
		Zygofuna
		Canincom
		Deaindia
		Staapico
		Stabombi
		Wicdomer
		Wicversa
		Wiccacti
		Wicinfan
		Wicsorbo
		Dipalbid
		Dipgenic
		Galreess
		Geocandi
		Magtetra
		Sapingen
		Sapclava
		Midtepa
		Canhispa
		Yarbubul
		Yardefor
		Yardivul
		Yarlipol
		Yarkeelu
		Nadfuelo
		Nadfulve
		Nadfuful
		Botnemat
		Torcasei
		Torgante
		Torstarm
		Trivaria
		Trivinar
		Liparxi
		Lipmesem
		Lipstark
		Lipkonon
		Lipdoore
		Lipjapon
		Liplipof
		Lipoligo
		Lipsuomi
		Artentom
		Dachapto
		Dacciono
		Artflagr
		Artoligo
		Drebroch
		Dresteno
		Daccylin
		Ascimmer
		Terboudi
		Ascnigri
		Pyrompha
		Wilmikol
		Sphbrunn
		Chovenos
		Tubborch
		Tubmagna
		Tubmelan
		Morconic
		Acrchrys
		Geomorbi
		Akalecan
		Corconfr
		Beabassi
		Beabrong
		Corbrong
		Corfumos
		Cormilit
		Corjavan
		Torhemip
		Escweber
		Triarund
		Triasper
		Triatrov
		Trigamsi
		Triguizh
		Triharzi
		Trilenti
		Triviren
		Tricitri
		Trilongi
		Triparar
		Trireese
		Clapurpu
		Moeliber
		Ustviren
		Metacrid
		Metaniso
		Metbrunn
		Metrober
		Metguizh
		Metmaju
		Metriley
		Metalbu
		Pocchlam
		CorRAO2
		Ophcaflo
		Ophcaruf
		Ophunila
		Ophcaleo
		Ophisp
		Ophfurca
		Ophcasau
		Hirminne
		Ophsinen
		Ophaustr
		Dreconio
		Purlilac
		Tolcapit
		Tolophio
		Tolparad
		Cylhubei
		Neoditis
		FusAF4
		Fuseuwal
		Fuskuros
		Fusflori
		Fusambro
		FusAF6
		FusAF8
		Fusvanet
		Nechaema
		Fusalbos
		Fusdecem
		Fuszeala
		FusNRRL1
		Fusmangi
		Fusfujik
		Fusglobo
		Fusproli
		Fusacuta
		Fuscoici
		Fusverti
		Fusnapif
		Fustjaet
		Fuspseud1
		Fusdenti
		Fuspseud2
		Fusnygam
		Fusmunda
		Fusphyll
		Fusagapa
		Fuscirci
		Fusantho
		Fusbulbi
		Fussubgl
		Fusmexic
		FusNRRL2
		Fusgadit
		Fusodora
		Fusoxysp
		Fusbeomi
		Fusaustr1
		Fusaustr2
		Fusgrami
		Fusculmo
		Fuspseud3
		Fuslangs
		Fussporo
		Fuspoa
		Fusvenen
		Fuslongi
		Fuscoffe
		Fusflage
		Fusavena
		Fusheter
		Fussarco
		FusNRRL3
		Stynorve
		Stachart
		Stachlor
		Colaenig
		Colvinif
		Colfruct
		Colsiame
		Coltropi
		Colasian
		Colgloeo
		Coltrunc
		Colmusic
		Colpluri
		Colsoja
		Colorbic
		Colsida
		Colspino
		Coltrifo
		Colchlor
		Colfiori
		Colnymph
		Colscovi
		Colsimmo
		Colsalic
		Colorchi
		Colgrami
		Colsubli
		Colincan
		Coltofie
		Colhiggi
		Colshiso
		Coltanac
		Sodalkal
		Veralfal
		Vernonal
		Verdahli
		Verlongi
		Cerfimbr
		Cerplata
		Thipunct
		Lomproli
		Sceapios
		Chaglobo
		Thetherm1
		Thetherm2
		Theterre
		Thiterre
		Madmycet
		Chatherm
		Podanser
		Podcomat
		Neucrass
		Neutetra
		Sormacro
		Conligni
		Conpulve
		Conlustr
		Cryparas
		Cytleuco
		Valmal
		Valmalic
		Valsordi
		Diaampel
		Diahelia
		Phaminim
		Gaetriti
		Magpoa
		PyrCBS1
		Pyroryza
		Pyrgrise
		Pyrpenni
		Groclavi
		Ophpicea
		Spobrasi
		Sposchen
		Spoinsec
		Phicurva
		DalEC12
		Dalchild
		HypCI4A
		HypCO27
		HypEC38
		Rosnecat
		Xylflabe
		Xyllongi
		Xylgramm
		Xylmulti
		Xylhypox
		Eutlat
		Mon5C6A
		MonCRB9
		Moniberi
		MonMG133
		Monmg162
		MonCRB8
		MonGIB2
		MonMC13
		Moncanno
		Micbolle
		Neo37M
		Neoclavi
		Pesfic
		Psevexat
		Amoresin
		Oidmaiu
		Blugrami
		Erynecat
		Erypulch
		Oidneoly
		Golcicho
		Golmagni
		CadDSE10
		Rhyagrop
		Rhycommu
		Rhysecal
		Marbrunn
		Marcoron
		HelDMI
		Phisubal
		Phiscopi
		Chalongi
		Hyavaria
		Melvaria
		Hyabicol
		Melbicol
		Pezerica
		Cudacicu
		Glalozoy
		Phihyali
		Venechin
		Lacarid
		Lacwillk
		Laccervi
		Lachyali
		Lacsubti
		Lacoccid
		Lacsueci
		Botaclad
		Botbysso
		Botnarci
		Botglobo
		Bottulip
		Bothyaci
		Botgalan
		Botdewey
		Botsquam
		Botellip
		Botsinoa
		Botconvo
		Botporr
		Botfraga
		Botpaeon
		Botcalth
		Botciner
		Sclcepiv
		Sclscler
		Monfruct1
		Monfruct2
		Monlax
		Sclborea
		RutNJR21
		RutNJR23
		RutNJR22
		Chlaerug
		Colcrate
		Colcylin
		Scy3C
		Scyligni
		Pse03VT0
		Pse05NY0
		PseWSF3
		Pse24MN1
		PseVKMF1
		Pseverru
		PseVKMF13
		Psedestr
		PseVKMF12
		PseVKMF14
		PseVKMF6
		Pse23342
		PseVKMF11
		PseVKMF9
		PseVKMF3
		PseVKMF5
		PseVKMF7
		PseVKMF10
		PseVKMF8
		PseVKMF2
		PseVKMF4
		Artuncin
		Miccani
		Nangypse
		Tribenha
		Triverru
		Trirubru
		Trisouda
		Triviola
		Triequin
		Tritonsu
		Triinter
		Trimenta
		Cocimmit
		Cocposad
		Uncreesi
		Bladerma
		Blagilch
		Blapercu
		Blasilve
		Blaparvu
		Hiscapsu
		Emepaste
		EmmCAC2
		Emmcresc
		Parbrasi
		Parlutzi
		Helgrise
		Polhystr
		Ascapi
		AspHF37
		Aspscler1
		Aspacule1
		Aspbrunn
		Aspfijie
		Aspacule2
		Aspindol
		Aspjapon
		Aspviola
		Aspuvaru
		Aspsacch
		Asphomom
		Aspawamo
		Aspwelwi
		Asplacti
		Aspnige
		Aspphoen
		Aspcosta1
		Aspcosta2
		Asptubin
		Aspneoni
		Aspeucal
		Aspkawac
		Aspluchu
		Asppiper
		Aspvaden
		Aspbrasi
		Aspcarbo
		Aspscler3
		Aspiberi
		Aspscler2
		Aspellip
		Aspheter
		Aspcalid
		Aspustu
		Aspmulun
		Aspnidul
		Aspsydow
		Aspversi
		Aspochra
		Asprambe
		Aspallia
		Aspburne
		Aspcorem
		Asparach
		Aspparas
		Asptrans
		Aspnovop
		Aspsergi
		Aspflavu
		Asporyza
		Aspminis
		Aspcaela
		Asppseud1
		Asppseud3
		Asptamar
		Aspbomby
		Aspnomia
		Aspnomiu
		Asppseud2
		Aspberth
		Asphanco
		Asplepor
		Aspavena
		Aspsteyn
		Asptanne
		Aspcampe
		Aspcandi
		Asptaich
		Aspterre
		Aspclava
		Aspfeli
		Aspudaga
		Aspfisch
		Aspfumig2
		Aspfumig1
		Aspnovof
		Asplentu
		Asphirat
		Aspturco
		Asptherm
		Aspcrist
		Aspglauc
		Asprube
		Aspwenti
		Pen2HH
		PenS1M29
		Penoxali
		Penbrasi
		Penrolfs
		Pensubru
		Pendecum
		Pensteck
		Penantar
		Penarizo
		Pencamem
		Pencrust
		Pensolit
		Penstr
		Penfrei
		Penpolon
		Pennordi
		Pendigit
		Penexpan
		Penitali
		Pencopro
		Pengrise
		Penvulpi
		Penroque
		Penchrys
		Penruben
		Penflavi
		Pennalgi
		Monpurpu
		Penzonat
		Bysspect
		Elagranu
		Penoccit1
		Penoccit2
		Talpinop
		Talcellu
		Talverru
		Talamest
		Talmarne
		Talstipi
		Talatror
		Talislan
		Talrugul
		Rasemers
		Capcoron
		Capepimy
		Exoderma
		Rhimacke
		Exooligo
		Exospini
		Exoxenob
		Exosider
		Clabanti
		Clapsamm
		Claimmun
		Fonerect
		Fonmulti
		Fonmonop
		Fonpedro
		Fonnubic
		Clacarri
		Clayegre
		Phiameri
		Exoaquam
		Exomesop
		ChaCBS11
		ChaCBS12
		ChaCBS13
		ChaCBS14
		Cypeurop
		Phiatta
		Phiattin
		Endpusil
		Phachlam
		Laspustu
		Umbpustu
		Letcolum
		Letlupin
		Xylhevea
		Acirichm
		Piehorta
		Ternubil
		Baupanam
		Frisimpl
		Horthail
		Neoacido
		Cerberte
		Cerbetic
		Cerzein
		Cerzemay
		Sphmusiv
		Myceumus
		Pseeumus
		Psemusa
		Psefulig
		Psefijie
		Dotsepto
		Zascella
		Ramcocyn
		Zymbrevi
		Zymtriti
		Disacicu
		Pelfruct
		Polcitr
		Aurmelan
		Aurnamib
		Aurpullu
		Aursubgl1
		Delstrob
		Elsampel
		Elsfawce
		Elsaustr
		Sphmurra
		Myrduria
		Cryminte
		Virviren
		Aulheder
		Rhiligny
		Erebilat
		Micmicro
		Totfusce
		Veneffus
		Veninaeq
		Vennashi
		Vergallo
		Tribispo
		Linrhizo
		Patatrat
		Aplpruni
		Botdothi
		Macphase
		Dipcorti
		Dipseria
		Lastheob
		Neoparvu
		Sacprote
		Conapoll
		Psehyper
		Cengeoph
		Glostell
		Leppalus
		Lopmytil
		Mytresin
		Delconfe
		Zoprhizo
		Cloaquat
		Liningol
		Didenali
		Lopnucul
		Polfusc
		Amnligni
		AltMG1
		Alttenui
		Altalter
		Altarbor
		Altgaise
		Bipmaydi
		Bipsorok
		Biporyza
		Bipvicto
		Bipzeico
		Exsturci
		Stelycop
		Pyrsemin
		Pyrtere
		Pyrtrrep
		Decgaude
		Claelyna
		Lepmacul
		Pletrach
		Cucberbe
		PyrDS3sA
		Ampquisq
		StaSRC1l
		Parnodor
		Ophdisse
		Setholmi
		Ascrabie
		Lizempir
		Curkusan
		Epinigru
		Didexigu
		Didheter
		Didkerat
		Macanomo
		Dotsymph
		Bimnozel
		Karrhodo
		Parsporu
		Byscirci
		Maseburn
		Permacro
		Lenfluvi
		Trepertu
		Corcassi
		Masphaeo
		Melpupyr
		Plesipar
		Lopmacro
		Spofimet
		Wesornat
	;
END;
BEGIN TREES;
	TRANSLATE
		1	Aaoarxi,
		2	Absglauc,
		3	Absrepen,
		4	Hesvesic,
		5	Chocucur,
		6	Mucambig,
		7	Muclusit,
		8	Muccirci,
		9	Parparas,
		10	Rhiazygo,
		11	Rhimicro,
		12	Rhidelem,
		13	Rhistolo,
		14	Apoossif,
		15	Phyblake,
		16	Liccorym,
		17	Licramos,
		18	Synracem,
		19	Bifadela,
		20	EndFLAS,
		21	Jimflamm,
		22	Linelong,
		23	Podverti,
		24	Lobtrans,
		25	Divepiga,
		26	Gigmarga,
		27	Gigrose,
		28	Glocereb,
		29	RhiMUCL,
		30	Rhiirreg,
		31	Rhiclaru,
		32	Basmeris,
		33	Coerever,
		34	Linpenni,
		35	Smisimul,
		36	Dimcrist,
		37	Concoron,
		38	Synpseud,
		39	Thasphae,
		40	Anarobus,
		41	Pirfinni,
		42	Batdendr,
		43	Batsalam,
		44	Powhirtu,
		45	Spipalus,
		46	Spipunct,
		47	Chyconfe,
		48	Synendob,
		49	Synmicro,
		50	Cauproto,
		51	Gonproli,
		52	Achhypo,
		53	Sapdicl,
		54	Sappara,
		55	Apheute,
		56	Aphstel,
		57	Aphinva,
		58	Pereffu,
		59	Phyinfe,
		60	Phypara,
		61	Phymega,
		62	Phyfrag,
		63	Phyrubi,
		64	Physoja,
		65	Phykern,
		66	Pytbras,
		67	Pytolig,
		68	Acaingol,
		69	Meimilto,
		70	Cerbomba,
		71	Cerguame,
		72	Tilwashi,
		73	Jamrose,
		74	Psegluco,
		75	Tilanoma,
		76	Tilcarie,
		77	Tilcontr,
		78	Tillaevi,
		79	Tilindic,
		80	Tilwalke,
		81	Antflocc,
		82	Kalbrasi,
		83	Psehubei,
		84	Ustmaydi,
		85	Spogrami,
		86	Sposcita,
		87	Sporeili,
		88	Ustbromi,
		89	Usthorde,
		90	Moeantar,
		91	Moeaphid,
		92	Tescyper,
		93	Viopalus,
		94	Malglobo,
		95	Malrestr,
		96	Malpachy,
		97	Malsympo,
		98	Malvespe,
		99	Leucreat,
		100	Micinter,
		101	Micsapon,
		102	Micsidio,
		103	RhoCCFEE,
		104	RhoJG1b,
		105	Rhotaiwa,
		106	Rhotorul,
		107	Rhodiobo,
		108	Rhogrami,
		109	Sposalmo,
		110	Mixosmun,
		111	Mellapop,
		112	Pucgrami,
		113	Puctriti,
		114	Pucstrii,
		115	Pucsorgh,
		116	Agabispo,
		117	LeuSymCc,
		118	Leuleuco,
		119	Agraeger,
		120	Agrpedia,
		121	Psicyane,
		122	Galmargi,
		123	Gymdilep,
		124	Hebcylin,
		125	Hypsubla,
		126	Psisubvi,
		127	Crafunar,
		128	Pancyane,
		129	Copciner,
		130	Copmarce,
		131	Copmicac,
		132	Psaaberd,
		133	Lacameth,
		134	Lacbicol,
		135	Crulaev,
		136	Hypmarmo,
		137	TerJ132,
		138	Triconst,
		139	Trimatsu,
		140	Amamusca,
		141	Amathier,
		142	Plucervi,
		143	Armborea,
		144	Armostoy,
		145	Armsolid,
		146	Armgalli,
		147	Cyltorre,
		148	Denbispo,
		149	Tetnigri,
		150	Gymandro,
		151	Gymconfl,
		152	Gymluxur,
		153	Lenedode,
		154	Monrorer,
		155	Mycchlor,
		156	Mycindig,
		157	Myckenti,
		158	Mycgalop,
		159	Mycsangu,
		160	Mycvenu,
		161	Aurampl,
		162	Schcommu,
		163	Fishepat,
		164	Pleostre2,
		165	Plepulmo,
		166	Ptegraci,
		167	Conputea,
		168	Hydpinas,
		169	Paxinvol,
		170	Paxrubic,
		171	Pismicro,
		172	Pistinct,
		173	Sclcitri,
		174	Rhivesic,
		175	Rhivinic,
		176	Suibrevi,
		177	Suiluteu,
		178	Serlacry,
		179	FibCBS1,
		180	Pilcroce,
		181	Plicrisp,
		182	Antcitri,
		183	Steochra,
		184	Phacarno,
		185	Phlgigan,
		186	Phlcentr,
		187	Daequerc,
		188	Fompinic,
		189	Fomrose,
		190	Fibradic,
		191	Posplace,
		192	Laesulph,
		193	Wolcoco,
		194	Spacrisp,
		195	Gelsubve,
		196	Obbrivul,
		197	Dicsqual,
		198	Gansinen,
		199	Lentigri,
		200	Polarcul,
		201	Polbruma,
		202	Tracinna,
		203	Tracocci,
		204	Trapubes,
		205	Traversi,
		206	Grifrond,
		207	Glotrabe,
		208	Helsulca,
		209	Neolepid,
		210	Jaaargil,
		211	Punstrig,
		212	Bonmesen,
		213	Hetirreg,
		214	Stehirsu,
		215	DenKUC86,
		216	Denfragi,
		217	Heralpes,
		218	Lacquiet,
		219	PenCBMAI,
		220	PenCONT,
		221	Fommedit,
		222	Sanbaumi,
		223	Pyrnoxiu,
		224	Phepouza,
		225	Schparad,
		226	Ricmelle,
		227	Sisniveo,
		228	Sissueci,
		229	Sphstell,
		230	Aursubgl2,
		231	Exigland,
		232	Serindic,
		233	Servermi,
		234	Botbotry,
		235	ClaPMI,
		236	Certheob,
		237	Rhisolan,
		238	Tulcalos,
		239	Calcorne,
		240	Calvisco,
		241	Dacprimo,
		242	Apiporos,
		243	Vanhumic,
		244	Cutoleag,
		245	Triasahi,
		246	Cryamylo,
		247	Cryflori,
		248	Crywingf,
		249	Crygatti,
		250	Cryneofo,
		251	Crydepau,
		252	Kwobesti,
		253	Kwomangr,
		254	Kwodejec,
		255	Kwopin,
		256	Kwohevea,
		257	Kwoshand,
		258	Kocimper,
		259	Naeencep,
		260	Saipodzo,
		261	Walheder,
		262	Walichth,
		263	Walmelli,
		264	Pnecarin,
		265	Pnemurin,
		266	Pnejirov,
		267	Schcryop,
		268	Schoctos,
		269	Schpomb,
		270	Schjapon,
		271	Prolactu,
		272	Tapdefor,
		273	Saicompl,
		274	Aciacule,
		275	Kodlaeti,
		276	Canresti,
		277	Kodohmer,
		278	Suhcanbe,
		279	Suhember,
		280	Suhtanza,
		281	Suhpyral,
		282	Teucrete,
		283	Teukruis,
		284	Teugatun,
		285	Wicfluor,
		286	Canalbic,
		287	Candubli,
		288	Canmalto,
		289	Cansoja,
		290	Cantropi,
		291	Cancoryd,
		292	Canortho,
		293	Canparap,
		294	Lodelong,
		295	SpaJA1,
		296	Spagirio,
		297	Spaarbor,
		298	Spapassa,
		299	Spagorwi,
		300	Spahager,
		301	Schligno,
		302	Schstipi,
		303	Diurugos,
		304	Pricarso,
		305	Pricasti,
		306	Prihaplo,
		307	Primediu,
		308	Canauri,
		309	Canduobu,
		310	Canpseud,
		311	Canhevei,
		312	Canhaemu,
		313	Canblatt,
		314	Caninter,
		315	Canfruct,
		316	Clalusit,
		317	Cangolub,
		318	MetJCM3,
		319	Metbibic,
		320	Metbicus,
		321	Metpersi,
		322	Metpulch,
		323	Canwanch,
		324	Canhawai,
		325	Metaberd,
		326	Metshivo,
		327	Methibis,
		328	Metarizo,
		329	Metbowle,
		330	Metdekor,
		331	Metsimil,
		332	Metborea,
		333	Metcerra,
		334	Metsanta,
		335	Metconti,
		336	Metlochh,
		337	Metmamar,
		338	Metmamat,
		339	Metipomo,
		340	Methamak,
		341	Metmauin,
		342	Methawai,
		343	Metkamak,
		344	Metdrake,
		345	Metprote,
		346	Metkipuk,
		347	Canorego,
		348	Cangoto,
		349	Canrhagi,
		350	Hypheimi,
		351	Danontar,
		352	Hypburto,
		353	Hyphomil,
		354	Debfabry,
		355	Debproso,
		356	Debsubgl,
		357	Debhanse,
		358	Debnepal,
		359	Debmaram,
		360	Milacaci,
		361	Canascal,
		362	Cangorga,
		363	Cantamma,
		364	Yamnakaz,
		365	Yamphilo,
		366	Yamtenui,
		367	Yamscoly,
		368	Canathen,
		369	Cancarpo,
		370	MeyJA9,
		371	Meycarib,
		372	Meyguill,
		373	Canfrag,
		374	Kurcleri,
		375	Canschat,
		376	Cepalbid,
		377	Cepfragr,
		378	Babinosi,
		379	Ambambro,
		380	Ambphile,
		381	Amborego,
		382	Ambmonos,
		383	Ambkashi,
		384	Ambpseud,
		385	Ambvande,
		386	Ambmalee,
		387	Breanoma,
		388	Brebruxe,
		389	Brecuste,
		390	Brenaard,
		391	Canincon,
		392	Picnorve,
		393	Pickudri,
		394	Picexigu,
		395	Picmembr,
		396	Picoccid,
		397	Picheedi,
		398	Picnakas,
		399	Cansorbo,
		400	Picterri,
		401	Marabies,
		402	Satdispo,
		403	Sathagle,
		404	Satserra,
		405	Satzarue,
		406	Satsaito,
		407	Satmendo,
		408	Satsilva,
		409	Kredelft,
		410	Krefluxu,
		411	Canarabi,
		412	Ogametha,
		413	Ogatreha2,
		414	Oganitra,
		415	Ogapilis,
		416	Ogagluco,
		417	Ogazsolt,
		418	Ogahenri,
		419	Ogapin,
		420	Ogakodam,
		421	Ogaminut,
		422	Oganonfe,
		423	Ogaparap,
		424	Ogapolym,
		425	Ogaphilo,
		426	Ogapopul,
		427	Ogatreha1,
		428	Cansucci,
		429	Ogaramen,
		430	Oganagan,
		431	Ogamethy,
		432	Canboidi,
		433	Kurcapsu,
		434	Kurmolis,
		435	Kurogata,
		436	Cithawai,
		437	Citmatri,
		438	Citsiame,
		439	Kompasto,
		440	Kompasto2,
		441	Kompopul,
		442	Kompseud,
		443	Nakholst,
		444	Nakpelta,
		445	Pettolet,
		446	Petxylos,
		447	Ascasiat,
		448	Ascrubes,
		449	Saccapsu,
		450	Sacmalan,
		451	Ashacer,
		452	Eregossy,
		453	Erecymba,
		454	Erecoryl,
		455	Eresinec,
		456	Kluaestu,
		457	Kludobzh,
		458	Klulacti,
		459	Klumarxi,
		460	LacPJ20,
		461	Lacfanta,
		462	Laclanza,
		463	Lacmeyer,
		464	Lacdasie,
		465	Lacnotho,
		466	Lacquebe,
		467	Lactherm,
		468	Lacwalti,
		469	Lacmiran,
		470	Laccidr,
		471	Lacferme,
		472	Lackluyv,
		473	Canbraca,
		474	Cannivar,
		475	Nakdelph,
		476	Canglabr,
		477	Cancaste,
		478	Nakbacil,
		479	Sacarbor,
		480	Saceubay,
		481	Sacuvaru,
		482	Sacboula,
		483	Saccerev,
		484	Sacparad,
		485	Sackudri,
		486	Sacmikat,
		487	Kazaerob,
		488	Kazsolic,
		489	Kazunisp,
		490	Kazsiame,
		491	Kaztrans,
		492	Kazyakus,
		493	Kaznagan,
		494	Kaztaian,
		495	Kazbrome,
		496	Kazintes,
		497	Kazafric,
		498	Kazmarti,
		499	Kazvitic,
		500	Kazkunas,
		501	Kazsaulg,
		502	Kazturic,
		503	Kazrosin,
		504	Kazspenc,
		505	Naucaste,
		506	Naudaire,
		507	Tetblatt,
		508	Yuesinen,
		509	Tetfleet,
		510	Tetnamna,
		511	Tetphaff,
		512	Tetiriom,
		513	Vanpolys,
		514	Tordelbr,
		515	Torfranc,
		516	Torpreto,
		517	Torglobo,
		518	Tormalee,
		519	Tormicro,
		520	Zygflore,
		521	Zygmraki,
		522	Zygbaili,
		523	Zygbispo,
		524	Zygkombu,
		525	Zygmelli,
		526	Zygrouxi,
		527	Hanclerm,
		528	Hanuvaru,
		529	Hanguill,
		530	Hanopunt,
		531	Hanpseud,
		532	Hanhatya,
		533	Hansingu,
		534	Hanvalby,
		535	Hanosmop,
		536	Hanvinea,
		537	Sacludwi,
		538	Barcalif,
		539	Barhawai,
		540	Barpopul,
		541	Barprate,
		542	Barsalic,
		543	Canmonta,
		544	Canorb,
		545	Phatherm,
		546	Phaantil,
		547	Phaopunt,
		548	Wicbovi,
		549	Wicaln,
		550	Wiccanad,
		551	Wicsp,
		552	Canfreys,
		553	Canmycet,
		554	Cybameri,
		555	Cybpeter,
		556	Cybfabia,
		557	Cybxylos,
		558	Canvarti,
		559	Cybjadin,
		560	Cybmaclu,
		561	Cybmisum,
		562	Cybmraki,
		563	Cybsatur,
		564	Cybsuave,
		565	Wichamps,
		566	Wicanoma,
		567	Wiccifer,
		568	Canstell,
		569	Staameth,
		570	Staquerc,
		571	Canponde,
		572	Allhylec,
		573	Spolacta,
		574	Spoquerc,
		575	Blaadeni,
		576	Blaraffi,
		577	Blaameri,
		578	Blapeori,
		579	Blaserpe,
		580	Tricifer,
		581	Blamokoe,
		582	Blanive,
		583	Blaproli,
		584	Blamusci,
		585	Didcaesi,
		586	Speeurop,
		587	Sugligno,
		588	Grosalma,
		589	Zygmeyer,
		590	Zygofuna,
		591	Canincom,
		592	Deaindia,
		593	Staapico,
		594	Stabombi,
		595	Wicdomer,
		596	Wicversa,
		597	Wiccacti,
		598	Wicinfan,
		599	Wicsorbo,
		600	Dipalbid,
		601	Dipgenic,
		602	Galreess,
		603	Geocandi,
		604	Magtetra,
		605	Sapingen,
		606	Sapclava,
		607	Midtepa,
		608	Canhispa,
		609	Yarbubul,
		610	Yardefor,
		611	Yardivul,
		612	Yarlipol,
		613	Yarkeelu,
		614	Nadfuelo,
		615	Nadfulve,
		616	Nadfuful,
		617	Botnemat,
		618	Torcasei,
		619	Torgante,
		620	Torstarm,
		621	Trivaria,
		622	Trivinar,
		623	Liparxi,
		624	Lipmesem,
		625	Lipstark,
		626	Lipkonon,
		627	Lipdoore,
		628	Lipjapon,
		629	Liplipof,
		630	Lipoligo,
		631	Lipsuomi,
		632	Artentom,
		633	Dachapto,
		634	Dacciono,
		635	Artflagr,
		636	Artoligo,
		637	Drebroch,
		638	Dresteno,
		639	Daccylin,
		640	Ascimmer,
		641	Terboudi,
		642	Ascnigri,
		643	Pyrompha,
		644	Wilmikol,
		645	Sphbrunn,
		646	Chovenos,
		647	Tubborch,
		648	Tubmagna,
		649	Tubmelan,
		650	Morconic,
		651	Acrchrys,
		652	Geomorbi,
		653	Akalecan,
		654	Corconfr,
		655	Beabassi,
		656	Beabrong,
		657	Corbrong,
		658	Corfumos,
		659	Cormilit,
		660	Corjavan,
		661	Torhemip,
		662	Escweber,
		663	Triarund,
		664	Triasper,
		665	Triatrov,
		666	Trigamsi,
		667	Triguizh,
		668	Triharzi,
		669	Trilenti,
		670	Triviren,
		671	Tricitri,
		672	Trilongi,
		673	Triparar,
		674	Trireese,
		675	Clapurpu,
		676	Moeliber,
		677	Ustviren,
		678	Metacrid,
		679	Metaniso,
		680	Metbrunn,
		681	Metrober,
		682	Metguizh,
		683	Metmaju,
		684	Metriley,
		685	Metalbu,
		686	Pocchlam,
		687	CorRAO2,
		688	Ophcaflo,
		689	Ophcaruf,
		690	Ophunila,
		691	Ophcaleo,
		692	Ophisp,
		693	Ophfurca,
		694	Ophcasau,
		695	Hirminne,
		696	Ophsinen,
		697	Ophaustr,
		698	Dreconio,
		699	Purlilac,
		700	Tolcapit,
		701	Tolophio,
		702	Tolparad,
		703	Cylhubei,
		704	Neoditis,
		705	FusAF4,
		706	Fuseuwal,
		707	Fuskuros,
		708	Fusflori,
		709	Fusambro,
		710	FusAF6,
		711	FusAF8,
		712	Fusvanet,
		713	Nechaema,
		714	Fusalbos,
		715	Fusdecem,
		716	Fuszeala,
		717	FusNRRL1,
		718	Fusmangi,
		719	Fusfujik,
		720	Fusglobo,
		721	Fusproli,
		722	Fusacuta,
		723	Fuscoici,
		724	Fusverti,
		725	Fusnapif,
		726	Fustjaet,
		727	Fuspseud1,
		728	Fusdenti,
[truncated: 538 more rows]
